# Supplementary material for: Large-Scale Integration of Amplicon Data Reveals Massive Diversity within Saprospirales, Mostly Originating from Saline Environments
Source: Microorganisms. 2023 Jul 6;11(7):1767. doi: 10.3390/microorganisms11071767 (PMC10384058; doi:10.3390/microorganisms11071767)
Supplement: Supplementary file 1 [file microorganisms-11-01767-s001.zip]

Archive with 2 entries (1 files):
- microorganisms-2372659-supplementary/
- microorganisms-2372659-supplementary/Saprospirales_diversity.fasta
