# Supplementary material for: Large-Scale Integration of Amplicon Data Reveals Massive Diversity within Saprospirales, Mostly Originating from Saline Environments
Source: Microorganisms. 2023 Jul 6;11(7):1767. doi: 10.3390/microorganisms11071767 (PMC10384058; doi:10.3390/microorganisms11071767)
Supplement: Supplementary file 1 [file microorganisms-11-01767-s001.zip › microorganisms-2372659-supplementary/Saprospirales_diversity.fasta]

>SRR4777942.201798.1	SOTU95021	Bacteria;Bacteroidota;Saprospiria;Saprospirales;FOTU1050;GOTU12543;SOTU95021
ATGTGCAGTTGACGGTACCTTACGAATAAGCACCGGCTAACTCCGTGCCAGCAGCCGCGGTAATACGGAGGGTGCAAGCGTTATCCGGAATCACTGGGTTTAAAGGGTGCGTAGGCGGTTTGATAAGTCAGAGGTGAAAGCTAGCAGGTTAAGCGTGAATTAGGGGGTGGTGGGGGGAGAGTGGAAGGGAGGGGAGGAAGGCGGAGTGTGGCATGTAGCGGTGAAGTGCGTAGATAGCTGATGGGACATCAATTGCGGAGGAGGCTCGAGGGGGTGGAAATGAAGCTGGGGTACGCACGCGTGGGGTTCGGATAGGTGGAGAAATCCGT
>SRR6188962.26255.1	SOTU84618	Bacteria;Bacteroidota;Saprospiria;Saprospirales;FOTU920;GOTU10300;SOTU84618
ATGTGCAGTTGACGGTACCTTACGAATAAGCACCGGCTAACTCCGTGCCAGCAGCCGCGGTAATACGGAGGGTGCAAGCGTTATCCGGAATCACTGGGTTTAAAGGGTGCGTAGGCGGACAGTTAAGTCAGCGGTCAAAACGGGAGGCTCAACCTTCTGTCGCAGTTGAAACTGGTTGTCTTGAGTGAGTGAGAAGTACGCGGAATGCGCGGTGTAGCGGTGAAATGCATAGATATTGCGCAGAACTCCGATTGCGAAGGCAGCGTACCGGCACTCAACTGACGCTGAAGCACGAAAGCGTGGGGATCGAACAGGATTAGATACCCCGGTAGTCC
>SRR8279113.305445.1	SOTU73847	Bacteria;Bacteroidota;Saprospiria;Saprospirales;FOTU13;GOTU2109;SOTU73847
TACGGAGGGTGCAAGCGTTATCCGGAATCACTGGGTTTAAAGGGTACGTAGGCGGTCTTATAAGTCAGTGGTGAAAGACCTGGGCTCAACCGAGGTTTTGCCATTGATACTGTTAGACTTGAAATAAGTGGAGGTTTGCGGAATGCGTCATGTAGCGGTGAAATGCATAGATATGTCGTAGAACACCAATTGCGAAGGCAGCGCTCTAGACTTTATTTGACGCTGAGGTACGAAAGCGTGGGGAGCAAACAGG
>SRR2829280.49846.1	SOTU51268	Bacteria;Bacteroidota;Saprospiria;Saprospirales;FOTU13;GOTU2109;SOTU51268
GTGCCAGCAGCCGCGGTAATACGGAGGGTGCAAGCGTTATCCGGAATCACTGGGTTTAAAGGGTACGTAGGCGGTTTTATAAGTCAGTGGTGAAAGCCTTGGGCTCAACCGAGATTTTGCCATTGATACTGTTAGACTTGAAATAAGTAGAGGTTTGCGGAATGCGTCATGTAGCGGTGAAATGCATAGATATGACGTAGAACACCAATGGCGAAGGCAGCGAACTATACTTTATTTGACGCTGAGGTACGAAAGCGTGGGTAGCGAACAGGATTAGATACCCCTGTAGTCC
>SRR2829205.71154.1	SOTU15846	Bacteria;Bacteroidota;Saprospiria;Saprospirales;FOTU13;GOTU2109;SOTU15846
GTGCCAGCAGCCGCGGTAATACGGAGGGTGCAAGCGTTATCCGGAATCACTGGGTTTAAAGGGTACGTAGGCGGTTTTATAAGTCAGTGGTGAAAGCCCTGGGCTCAACCGAGGTTTGGCCATTGATACTGTTAGACTTGAGATAAGTGGAGGTTTGCAGAATGCGTCATGTAGCGGTGAAATGCATAGATATGACATAGAACACCAATTGCGAAGGCAGCGAGCCATACTTTATTTGACGCTGAGGTACGAAAGCGTGGGTAGCGAACAGGATTAGATACCCTAGTAGTCC
>SRR6387845.58084.1	SOTU32979	Bacteria;Bacteroidota;Saprospiria;Saprospirales;FOTU333;GOTU4687;SOTU32979
ATCCGGGCCTGACGGTATCTTATGAATAAGCACCGGCTAACTCCGTGCCAGCAGCCGCGGTAATACGGAGGGTGCAAGCGTTATCCGGAATCACTGGGTTTAAAGGGTGCGTATGTGGTTTAGTAATTCAATTGTGAAAGATTTTCGTTCAACGGCGTAATTGCAGTTGATACGGATGAACTTGAAGCATGTTGAGGTGGGCGGAATGTGGCATGTAGCGGTGAAATGCATAGATATGCCACAGAACACCGATTGCGTAGGCAGCTTGCCAGAGCCGTATCGACGCTGAGGCACGAAAGCGTGGGGAGCGAACAGGATTAGATACCCCGGTAGTC
>SRR4424321.6361.1	SOTU90609	Bacteria;Bacteroidota;Saprospiria;Saprospirales;FOTU1005;GOTU12317;SOTU90609
TACGGGGGGTGCAAGCGTTATCCGGATTTACTGGGTTTAAAGGGTGCGTAGGCGGTCTAATAAGTCAGAAGTGAAAAGTCCGGGCTCAACCGGGACCTTGGTTTTGATACTGTTAGACTAGAAAGAGGAGAAGGTAAGCGGAATGTGACATGTAGCGGTGAAATGCATAGATATGTCATAGAACACCGACGGCGAAGGCAGCTGGCTAGAACTACTTTGACGCTGAGGCACGAAAGCGTGGGGAGCGAACAAG
>ERR2098566.1059736.1	SOTU64845	Bacteria;Bacteroidota;Saprospiria;Saprospirales;FOTU818;GOTU9887;SOTU64845
GTGTCAGCAGCCGCGGTAATACGGAGGGTGCAAGCGTTATCCGGATTTACTGGGCTTAAAGGGCTCGTAGGCGGATGATTAAGTCGGTGGTGAAATCCAACGGCTCAACCTTGGAACTGCCATCAAAACTTTTTAGCTTGAGTGTGATAGAGGTTAGTGGAATTTGTAATGTAGCGGTGAAATGCGTAGATATGAAGTAGAACACCAAATGCGAAGGCAGTGCACTAGGGCATCATTGACGCTGAGGTACGAAAGCGTGGGTAGCGAACAGGATTAGATACCCTGGTAGTCCACGCCCTAAACGATGC
>SRR8426990.32386.1	SOTU107468	Bacteria;Bacteroidota;Saprospiria;Saprospirales;FOTU1224;GOTU14285;SOTU107468
ATCCTGGACTGACGGTACCATCAGAATAAGCACCGGCTAACTCCGTGCCAGCAGCCGCGGTAATACGGAGGGTGCAAGCGTTATCCGGAATCACTGGGTTTAAAGGGTGCGTAGGCGGTTGTATAAGTCAGGGGTGAAAGCACGCAGCTTAACTGTGTAATGGCATATGATAGGGTGCGACTTGGTGAGGGATGAGGTTGGCGAAACGGGACAGGCAGCGGTGAAAGGCGTAGGTATGTCGTAGAACACCGATGGCGGAGACAGCTGCCTAGGGGTTTATTGACGCTGAGGCGCGAAAGCGGGAGGAGGGAACAGGATTAGATAGCCTTG
>SRR4004181.69789.1	SOTU53716	Bacteria;Bacteroidota;Saprospiria;Saprospirales;FOTU602;GOTU7728;SOTU53716
GTGCCAGCAGCCGCGGTAATACGGAGGGTGCAAGCGTTATCCGGAATCACTGGGTTTAAAGGGTACGTAGGCGGCCTTATAAGTCAGACGTTAAAGGTGCAAGCTTAACTTTTGAATGCCGTTTGAAACTGTTGAGCTTGAAGCGGGTTGAGGTCATTGGAATGTGTTATGTAGCGGTGAAATGCATAGATATGAATTAGAACACCAATTGCGAAGGCAGTGGGCTAGGCCTAGATTGACGCTGAGGTACGAAAGCGTGGGAAGCGAACAGGATTAGA
>SRR6908811.267953.1	SOTU85026	Bacteria;Bacteroidota;Saprospiria;Saprospirales;FOTU879;GOTU11194;SOTU85026
TACGGAGGGTGCAAGCGTTATCCGGAATCACTGGGTGTAAAGGGTGCGTAGGCGGTTTGATAAGTCAGTTGTGAAATTCCCCGGCTTAACCGGGCGTACTGCGATTGATACTGTTAGACTTGAATCAGGTTGAGGTAGGCGGAATGTGACATGTAGCGGTGAAATGCGTAGATGTCGAGAGGAACACCGATGGCGAAGGCGAGTATCTGGACGATTCCTGACACTGAGGCACGAGAGCGAGGGGAGCAAACGGG
>SRR6189119.214499.1	SOTU84522	Bacteria;Bacteroidota;Saprospiria;Saprospirales;FOTU825;GOTU10998;SOTU84522
ATGAGCAGTTGACGGTACCTTACGAATAAGCACCGGCTAACTCCGTGCCAGCAGCCGCGGTAATACGGAGGGTGCAAGCGTTATCCGGAATCACTGGGTTTAAAGGGTGCGTAGGCGGTTCGATAAGTAAGGGGGAAAAGCTTGCAGTTTAAGTGTAAAGTTGCCTTTGATACTGCGGGATTTGAATAAGGTGGAGGGAGGCGGAAGGTGAAATGTAGGGGTGAAATGCATAGATGTGTCATAGAACACAAATGGCGTAGGCGGTTTGGTGGGCCTGTATTGACGCTGAGGCACGAAAGCGGGGGAATAAAAAAGGATAAGATACCCCGGTATTC
>SRR5047572.105014.1	SOTU17713	Bacteria;Bacteroidota;Saprospiria;Saprospirales;FOTU306;GOTU3887;SOTU17713
CGTCTGAGTGAGCCGTAGCCAGTCTGCGTGCCAGCAGCCGCGGTAATACGGAGGGTGCAAGCGTTGTCCGGATTCACTGGGTGTAAAGGGTGTGTAGGCGGGACGGTATGTCAGAGGTGAAAGCCCACGGCTTAACCGTGGAATTGCCTTTGAAACTGCCGTTCTTGAATATGTTCGAGGTGCACGGAATGCGTCATGTAGCGGTGAAATGCATAGATATGACGTAGAACACCAATTGCGAAGGCAGTGCACTAGGGCATTATTGACGCTGAGGTACGAAAGCGTGGGTAGCGAACAGGATTAGAAACCCTGGTAGTCCCGATGTCACGG
>ERR2098470.1272801.1	SOTU75728	Bacteria;Bacteroidota;Saprospiria;Saprospirales;FOTU856;GOTU11069;SOTU75728
GTGTCAGCCGCCGCGGTAACACGTACTGTGCGAACGTTATTCGGAATCACTGGGCTTAAAGGGTGCGTAGGCGGTTTATCAAGTCAGATGTGAAATACTGCAGCTTAACTGTAGAACTGCCTTTGAAACTGATAGACTTGAGTTATTGTGAAGTAGTTAGAATGTGTAGTGTAGCGGTGAAATGCTTAGATATGATGTAGAACACCAATTGCGAAGGTAGTGCACTAGGGCATTATTGACGCTGAGGTACGAAAGCGTGGGTAGCGAACAGGATTAGATACCCTGGTAGTCCACGCCCTAAACGATGC
>SRR6320136.74737.1	SOTU62584	Bacteria;Bacteroidota;Saprospiria;Saprospirales;FOTU684;GOTU8523;SOTU62584
ATCCGGGCCTGACGGTACCTTGCGAATAAGCACCGGCTAACTCCGTGCCAGCAGCCGCGGTAATACGGAGGGTGCAAGCGTTATCCGGAATCACTGGGTTTAAAGGGTGCGTAGGCGGCGTTATAAGTCAGAGGTGAAATCCCACAGCTTAACTGTGGAACTGCCTTTGATACTGCCGATCTTGAATCTCGGAGGGGTTACTAGAATTCGTGGTGTAGCGGTGAAATGCGTAGAGATCTGAAGGAACACCAGTGGCGAAGGCGGCTCTCTGGATTAAAACTGACGCTGAGGTACGAAAGCGTGGGTAGCAAACAGGATTAGAAACCCCAGTAGTCC
>ERR2098607.1043829.1	SOTU82117	Bacteria;Bacteroidota;Saprospiria;Saprospirales;FOTU925;GOTU10816;SOTU82117
CTGTCACCCGCCGCGGTAGTACCGATGGAAACAGTGTTACCCGGAAGAAAAGCGATTTAATCTTGCGTAGACTGTTACGTGGGTGAAGACTGAAAGCTCACAGCTGAACCGAGGGAGGGCTGGTGATACTGCGCGACTAGAATTAGGTGGACGTTGGCGGAATGTGACATGTAGCGGTGAAATGCATAGATATGTCATAGAACACCAATTGCGAAGGCAGCTGACTGGACCTATATTGACGCTGAGGCACGAAAGCGTGGGGAGCGAACAGGATTAGATACCCTGGTAGTCCACGCCCTAAACGATGC
>SRR5150157.16038.1	SOTU59314	Bacteria;Bacteroidota;Saprospiria;Saprospirales;FOTU597;GOTU8319;SOTU59314
ATCTTTGTATGACGGTAGTATATGAATAAGCACCGGCTAACTCCGTGCCAGCAGCCGCGGTAATACGGAGGGTGCAAGCGTTATCCGGAATTACTGGGTTTAAAGGGTGCGTAGGCGGTTTAATAAGTCAGAAGTGAAAAGTCCGGGCTCAACTTGGGCCTTGCTTTTGAAACTGGTAGAAGTGAATTCGGGCGAGGATTGGGGAATGTTAAATGTAGCGGTGAAATGCGTAGATATTGTAAAGAACAACAAATGCGAAGGCAACCAACTAGACCTTGATTGACGCTGAGGAACGAAAGCGTGGGGAGCGAACAGGATTAGATACCCGTGTAGTC
>SRR5380823.84149.2	SOTU59646	Bacteria;Bacteroidota;Saprospiria;Saprospirales;FOTU639;GOTU7997;SOTU59646
TGAGGGTGGAAGCGTTAACCGGAATTACTGGGTTTAAAGGGTGCGTAGGGGGTTTTAAAAGGCAGTGGTGAAAAGTTGTGGCTCAACCGAGGGCTTGCCAGTGAAACTGTAAGGCGTGAAATAAGGTAAGGTAAGCGGAAATTTGCATGGAGCGGTGAAATGGATAGATATTTCATAGAACACCAATTGGGGAGGCAGCTTACTGGACTTCATTTGACGCTGAGGCACGAAAGCGTGGGGAGCGAACTGG
>ERR2098520.376596.1	SOTU85112	Bacteria;Bacteroidota;Saprospiria;Saprospirales;FOTU828;GOTU11330;SOTU85112
GTGTCAGCAGCCGCGGTAATACGAAGGGACCTAGCGTAGTTCGGAATTACTGGGCTTAAAGCGTGTGTAGGCTGCGCGGAAAGTCAAATGTGAAAGCCCGGGGCTCAACCTCGGAACTGCCTTTGAAACTGTAATGCTTGAATCACGTTGAGGTCAGCGAAATGTGACATGTAGCGGTGAAATGCTTAGATATGTCATAGAACACCAATTGCGTAGGCAGCTGACTAGGCGTGTATTGACGCTGAGGCACGAAAGCGTGGGTAGCGAACAGGATTAGATACCCTGGTAGTCCACGCCCTAAACGATGC
>ERR2098585.1844679.1	SOTU62984	Bacteria;Bacteroidota;Saprospiria;Saprospirales;FOTU273;GOTU9408;SOTU62984
GGTCTATACGCAGCGTTCCTACGGAGGGTACAAGCTTTATCCGGAGTCACTGTGCTTACTGGGTACATAGGCGTTTTAATCAGTCAGATATTAAATGTCGGAGCTTAACTTCGGATCTGCATTTGGAACTGTTAATCTTGGATGGGGTGGAAGTGCATGTAATGCATCATGTAGCGGTGAAATGCATAGATATGATGTAGAACACCAATAGCGAAGGCAGTGCACTACGCCTTGATTGACGCTGAGGTACGAAAGCGTGGGTAGCGAACAGGATTAGATACCCTGGTAGTCCACGCCCTAAACGATGT
>ERR2098545.642325.1	SOTU16096	Bacteria;Bacteroidota;Saprospiria;Saprospirales;FOTU273;GOTU4387;SOTU16096
GTGTCAGCAGCCGCGGTAATACGAAGGGTGCTAGCGTTGTTCGGAGCTTAACTTCGGATCTGCATTTGAAACTGTTAAACTTGAATTGGGTGGAAGTGCATGGAATGCATCATGTAGCGGTGAAATGCATAGATATGATGTAGAACACCAATAGCGAAGGCAGTGCACTACGCCTTGATTGACGCTGAGGTACGAAAGCGTGGGTAGCGAACAGGATTAGATACCCTGGTAGTCCACGCCCTAAACGATGT
>ERR2098551.285076.1	SOTU16109	Bacteria;Bacteroidota;Saprospiria;Saprospirales;FOTU273;GOTU4387;SOTU16109
GTGTCAGCAGCCGCGGTAATACGAAGGGGGCGAGCTTAACTTCGGATCTGCATTTGAAACTGTTAAACTTGAATTGGGTGGAAGTGCATGGAATGCATCATGTAGCGGTGAAATGCATAGATATGATGTAGAACACCAATAGCGAAGGCAGTGCACTACGCCTTGATTGACGCTGAGGTACGAAAGCGTGGGTAGCGAACAGGATTAGATACCCTGGTAGTCCACGCCCTAAACGATGT
>SRR6243772.27297.1	SOTU26880	Bacteria;Bacteroidota;Saprospiria;Saprospirales;FOTU224;GOTU3950;SOTU26880
TACGGAGGGTGCAAGCGTTATCCGGAATCACTGGGTTTAAAGGGTACGTAGGCTGTTAGTTAAGTCATCAGTGAAAGGCCGTCGCTTAACGATGGGAATGCTGATGAAACTGGCTAGCTAGAATTGAGTTAAGGTAGTCGGAATGGATCATGTAGCGGTGAAATGCATAGATATGTCATAGAACACCAATTGCGTAGGCAGCTTGCTGGGCTTGAATTGACGCTGAGGCACGAAAGCGTGGGGATCAAACAGG
>ERR2098556.887317.1	SOTU16086	Bacteria;Bacteroidota;Saprospiria;Saprospirales;Saprospiraceae;GOTU812;SOTU16086
GTGTCAGCAGCCGCGGTAATACGAAGGGTGCTAGCGTTGTTCGGAATTACTGGGCGTAAAGGGCGTGTAGGCGGAATTACTGCGCGACTAGAATTAGGTTGAGGTTGGCGGAATGTGACATGTAGCGGTGAAATGCATAGATATGTCATAGAACACCAATTGCGAAGGCAGCTGACTGGACCTATATTGACGCTGAGGCACGAAAGCGTGGGGAGCGAACAGGATTAGATACCCTGGTAGTCCACGCCCTAAACGATGC
>SRR4777723.301367.1	SOTU106209	Bacteria;Bacteroidota;Saprospiria;Saprospirales;FOTU1079;GOTU13638;SOTU106209
ATGTGCAGTTGACGGTACCTTACGAATAAGCACCGGCTAACTCCGTGCCAGCAGCCGCGGTAATACGGAGGGTGCAAGCGTTATCCGGAATCACTGGGTTTAAAGGGTGCGTAGGCGGTTTGATAAGTCAGAGGTGAAAGCTAGGGGCTGTACTGTTAAATTGATTTTGATGTTGGCAGGTTGGAGGCGGGGTGGGGTAGGGGGAATGTGGCATGTAGCGGTGAAAGGCATAGAGATGAGTGAGAACGCCAGTTGCGTAGGCAGCTGGCTGGGCTTGAGTTGGCGCTGAGGCGCGAGGGGGTGGGAATGAAACAGTATTATATACCTTGGTTGTCCGTCTTACTGAC
>SRR5382535.429452.2	SOTU60179	Bacteria;Bacteroidota;Saprospiria;Saprospirales;FOTU591;GOTU7964;SOTU60179
GTAGGGTGCAAGCGTTATCCGGAATTACTGGGCTTAAAGGGTTCGTAGGCGGTGTAGTAAGTCAGAAGTTAAAGGTCCGGGCTCAACTGGGGCCTTGCTTCTGATACTGTTACACTTGAATGAGGCTGAGGGTAGCGGAATGTGACATGTAGCGGTGATATGCGTAGAGATGTGGAAGAACACCAATGGCGAAGGCAGCTAACTAGGGCCCTACTGACGCTGAGGCACGAAAGCGTGGGGAGCGAACGGG
>ERR2098566.1364375.1	SOTU104081	Bacteria;Bacteroidota;Saprospiria;Saprospirales;FOTU1096;GOTU12997;SOTU104081
GTGCCAGCCGCCGCGGTAATAGGAAGGGGGCAAGGTTAATCGGGATTTTTGGGGTTTAAAGGGTCGGTGGGGGGTTGGGTAAGCAGGAGGTGAAAGTCACCAGTTAACCGTGGGAATGGTTTTTGATACTGGTGGCTTGGATTTGGGTGGAGGTTGGCGGAATGTGACATGTAGCGGTGAAATGAATAGATATGTCATAGAACACCAATTGCGAAGGCAGCTGACTGGACCTATATTGACGCTGAGGCACGAAAGCGTGGGGAGCGAACAGGATTAGATACCCTGGTAGTCCACGCCCTAAACGATGC
>SRR3624239.20464.1	SOTU118125	Bacteria;Bacteroidota;Saprospiria;Saprospirales;FOTU175;GOTU3996;SOTU118125
GTGCCAGAAACCCGGGTAGTCCCTGTCTCTTATACACATCTCCGAGCCCACGAGACATCACGACACCTCGTATGCCGTCTTCTGCTGGAAAAAAAGAAAACAGCTTAACTGTGGAATTGCTTTTGATACTGCGTAACTAGAATCAGGTTGAGGTTGGCGGAATGTGACATGTAGCGGTGAAATGCATAGATATGTCATAGAACACCAATTGCGACGGCAGCTGACTAGAACTGCATTGAAGCTGAGGCACGAAAGCGTGGGGTGCGAACAGGATTAGAAACCCTAGTAGTCAATGTGTCTT
>SRR3624283.49007.1	SOTU28131	Bacteria;Bacteroidota;Saprospiria;Saprospirales;FOTU175;GOTU3996;SOTU28131
GTGCCAGATACCCGAGTAGTCCCTGTCTCTTATACACATCTCCGAGCCCACGAGACCTGAAGCTATCTCGTATGCCGTCTTCTGCTTGAAAAAAAAAACACAGCTTAACTGTGGAATTGCTTTTGATACTGCGTAACTAGAATCAGGTTGAGGTTGGCGGAATGTGACATGTAGCGGTGAAATGCATAGATATGTCATAGAACACCAATTGCGAAGGCAGCTGACTAGACCTGCATTGACGCTGATGCACGAAAGCGTTGGGAGCGAACATGATTAGAAACCCTGGTAGTCCCTGTCTCGT
>SRR3624187.19518.1	SOTU36402	Bacteria;Bacteroidota;Saprospiria;Saprospirales;FOTU175;GOTU5842;SOTU36402
GTGCCAGAAACCCTAGTAGTCCCTGTCTCTTATACACATCTCCGAGCCCACGAGACTCCGCGAAATCTCGTATGCCGTCTTCTGCTTGAAAAAAAAAACACAACTTAACTGTGGAATTGCTTTTGCTACTGCGTAACTAGAATCAGGTTGAGGTTGGCGGAATGTGACATGTAGCGGTGAAATGCATAGATATGTCATAGAACACCAATTGCGAAGGCAGCTTACTTGACCTGCATTGACGCTGAGGCACGCACGCTTGTGGAGCGCACATGATTCGATACCCCTGTAGTCCCTGTCTCTT
>SRR3624649.245166.1	SOTU74038	Bacteria;Bacteroidota;Saprospiria;Saprospirales;FOTU175;GOTU9225;SOTU74038
GTGCCAGATACCCCTGTAGTCCCTGTCTCGTATACACATCTCCGAGCCCACGAGACTCCGGAGAACGTCGTAGGCTGCCTTCGTCTGGAGTAAAAGCACACAGCTTAACTGTGGAATTGCTTTTGATACTGCGTAACTAGAATCAGGTTGAGGTTGGCGGAATGTGACATGTAGCGGTGAAATGCATAGATATGTCATAGAACACCAATTGCGAAGGCAGCTGACTAGACCTGCATTGACGCTGAGGCACGAAAGCGTGGGTCGCGAACAGGATTAGAAACCCTGGTAGTCCCTGTCTCTT
>SRR3624649.56738.1	SOTU118124	Bacteria;Bacteroidota;Saprospiria;Saprospirales;FOTU175;GOTU1788;SOTU118124
GTGCCAGATACCCTAGTAGTCCCTGTCGCTTATACACATCTCCGAGCCCACGAGACTCCGGAGAATGTCGTATGCCGCCTTCTGCTGGAAAAAAAGAACACAGCTTAACTGTGGAATTGCTTTTGATACTGCGTAACTAGAATCAGGTTGAGGTTGGCGGAATGTGACATGTAGCGGTGAAATGCATAGATATGTCATAGAACACCAATTGCGAAGGCAGCTGACTAGACCTGCATTGACGCTGAGGCACGACAGCGTGAGGAGCGCACAGGATTAGATACCCGAGTAGTCCCTGTCTCTT
>SRR3624239.15388.1	SOTU62973	Bacteria;Bacteroidota;Saprospiria;Saprospirales;FOTU175;GOTU1788;SOTU62973
GTGCCAGAAACCCCTGTAGTCCCTGTCTCTTATACACATCTCCGAGCCCACGAGACATCACGACACCTCGTATGCCGTCTTCTGCTTGAAAAAAAAAACACAGCTTAACTGTGGAATTGCTTTTGATACTGCGTAACTAGAATCAGGTTGAGGTTGGCGGAATGTGACATGTAGCGGTGAAATGCATAGATATGTCATAGAACACCAATTGCGAAGGCAGCTGACTAGACCTGCATTGACGCTGAGGCACGAAAGCGTGGGGAGCGAACATGATTAGAAACCCCGGTAGTCCCTGTCTCTT
>SRR3624188.34539.1	SOTU118122	Bacteria;Bacteroidota;Saprospiria;Saprospirales;FOTU175;GOTU1788;SOTU118122
GTGCCAGAAACCCTTGTAGTCCCTGTCTCTTATACACTTCCCGGAGCCCCCGAGACTCTCGGGCACCTCGTATGCTGCCTCCTGCTGGAAAAAAAACACACAGCTTAACTGTGGAATTGCTTTTGATACTGCGTAACTAGAATCAGGTTGAGGTTGGCGGAATGTGACATGTAGCGGTGAAATGCATAGATATGTCATAGAACACCAATTGCGAAGGCAGCTGACTAGACCTGCATTGACGCTGAGGCACGAAAGCGTGGGGAGCGAACAGGATTAGAAACCCCAGTAGTCCCTGTCTCTT
>SRR3624228.46685.1	SOTU10656	Bacteria;Bacteroidota;Saprospiria;Saprospirales;FOTU175;GOTU1788;SOTU10656
GTGCCAGATACCCTAGTAGTCCCTGTCTCTTATACACATCTCCGAGCCCACGAGACTCTCGCGCACCTCGTATGCCGTCTTCTGCTGGAAAAAAAAAACACAGCTTAACTGTGGAATTGCTTTTGATACTGCGTAACTAGAATCAGGTTGAGGTTGGCGGAATGTGACATGTAGCGGTGAAATGCATAGATATGTCATAGAACACCAATTGCGAAGGCAGCTGACTAGACCTGCATTTACGCTGAGGCACGAAAGCGTGGGGCGCGAAAAGTGTTAGATCACCCTGTAGTTCCTGTCACTT
>SRR7081243.77248.1	SOTU76815	Bacteria;Bacteroidota;Saprospiria;Saprospirales;Lewinellaceae;GOTU3500;SOTU76815
GTGCCAGCCGCCGCGGTAATACGGAGGGTGCAAGCGTTATCCGGAATCACTGGGTTTAAAGGGTGCGTAGGCGGCTGAATAAGTCAGAGGTGAAATGCTACGGCTCAACCTTGGAATTGCCTTCGAGACTATATAGCTAGAATAGAGTTGAGGTTGGCGGAATGTGACATGTAGCGGTGAAATGCATAGATATGTGACAGAACATCGATTGCGAAGGCGGCTTACTGGTCTTTCATCGACGCTCAGGCACGAAAGCGTGGGGATCAAACAGGATTAGAAACCCTGGTAGTCCCTGTCTCTT
>SRR6387838.48937.1	SOTU45359	Bacteria;Bacteroidota;Saprospiria;Saprospirales;FOTU498;GOTU6492;SOTU45359
ATCCGGGCCTGACGGTATCATATGAATAAGCACCGGCTAACTCCGTGCCAGCAGCCGCGGTAATACGGAGGATGCAAGCGTTATCCGGAATCACTGGGTTTAAAGGGTGCGTAGGGGGTCTTGTAAGTCAGATGTGAAATCACCTCGCTCCACGGAGAAACGTCCTATGAGACTGTTGAGCTTGAATGATGGTGAAGTGGCTGGAATGTGTCGTGTAGCGGTGAAATGCATAGATATGCCATAGAACACCAATTGCGAAGGCAGATCACTGGCACTGAATTGACGCTGAGGCACGAAAGCGTGGGGAGCGAACAGGATTAGATACCCTAGTAGTC
>SRR4777942.91973.1	SOTU38892	Bacteria;Bacteroidota;Saprospiria;Saprospirales;FOTU388;GOTU5407;SOTU38892
ATGTGCAGTTGACGGTACCTTACGAATAAGCACCGGCTAACTCCGTGCTAGCAGCCGCGGTAATACGGAGGGTGCAAGCGTTATCCGGAATCACTGGGTTTAAAGGGTGCGTAGGCGGTTTGATAAGTCAGAGGTGAAAGCTAGGTGTTTAACTGGAAGTGTGGTTGTGATGGGGTTAGTCTTGAATGGGGGTGAGGTGGGGGGAAGGTGGAGTGTAGGGGAGAAAGGCGTAGATATTCAAGAGAACGTGAGGTGCGTAGGCGGCTTGCTGGACTTGAATTGCGGCGGAGGCACGAAAGTGTGGGGATCAAACATGTTTAGAAACCCTTGTGGTCCGGCTGACTTTA
>SRR3681522.28265.1	SOTU108541	Bacteria;Bacteroidota;Saprospiria;Saprospirales;FOTU1255;GOTU14045;SOTU108541
TGGTCGTGCCAGCAGCCGCGGTAATACGGAGGGTGCAAGCGTTATCCGGAATCACTGGGTTTAAAGGGTCCGCAGGCGGTTATCTAAGTCAAACGTCAAAGTCCATCGCTTAACCCCGGAACGCGTTTGAAACTGTATAACTTGAATATGTTTGAAGTGTATACAATGCGTCATGTAGCGATGTAATGCATAGATGTAACGTAGAATTCCCAAAGCGAAGGCAGCACACTAAGGCAGTATTGACGATGAGGTACGAAAGCGTGGGTAGCGAACAGGATTAGCAACCCTAGTAGTCC
>SRR3112904.86395.1	SOTU110838	Bacteria;Bacteroidota;Saprospiria;Saprospirales;FOTU1222;GOTU14529;SOTU110838
AATGGAGCCTGACGGTACTACATGAATAAGCACCGTCTAGTTCCGTGACAGCAGCCGCGGTAATTAGGAAGGTGCAAGAGTTATCCGGAATCACTGGGATTAAAGGGTTCGTAGGCGTTTTGATAAGTGAGAGGTGAAATGTCTGGATTCAACCGATGTACTGCCGTTGATATTGTCAAGCTAGAAGTAGGTTTAGGTAGGAGAAATGTGACATGTAGCGGTGAAATGCATAGATATGTCATAGAACACCAATTGCGAAGGCAGCTTACTAGACCTATATTGACGCTGAGGCACGAAAGCGTGGGGAGCGAACAGGATTAG
>SRR3112904.64781.1	SOTU115164	Bacteria;Bacteroidota;Saprospiria;Saprospirales;FOTU1222;GOTU14273;SOTU115164
AATGGAGCCTGACGGTACTACATGAATAAGCACCGGCTAATTCCGTGGCAGCAGCCGCGGTAATCCGGAAGGTGCAAGCGTTATCCGGGATCACTGTGTTTAAGGGGTTCGTAGGCGGTTTGATGAGACAGAGGGGAAAAGTCTGTGCTCAACCGAGGCACTGCCTTTGATACTGTCAAGCTAGAATTAAGTTGAGGTAGGCGGAATGGGACATGTAGCGGTGAAATGCATAGATATGTCAGAGAACACCAATTGCGAAGGCAGCTTACTAGACCTATATGGACGCTGAGGCACGAGAGCGTGGGGAGCGAACAGGATTAG
>ERR2098542.802156.1	SOTU22080	Bacteria;Bacteroidota;Saprospiria;Saprospirales;FOTU226;GOTU3485;SOTU22080
GTGTCAGCCGCCGCGGTAATACGAACTGTGCAAACGTTATTCGGAATCACTGGGCTTAAAGGGTGCGTAGGCGGGTTGGTAGGTCAGATGTGAAAGCCCACGGCTCAACCGTGGAATTGTGTTGAGGTTAGCGGAATGTGGCATGTAGCGGTGAAATGCATAGATATGCCATAGAACACCGATTGCGAAGGCAGCTAACTGGACATTTATTGACGCTGAGGCACGAAAGCGTGGGGAGCGAACAGGATTAGATACCCTGGTAGTCCACGCCCTAAACGATGT
>ERR861973.6183.1	SOTU117385	Bacteria;Bacteroidota;Saprospiria;Saprospirales;FOTU1195;GOTU14552;SOTU117385
ATGTGCAGTTGACGGTACCTTACGAATAAGCACCGGCTAACTCCGTGCCAGCAGCCGCGGTAATACGGAGGGTGCAAGCGTTATCCGGAATCACTGGGTTTAAAGGGTGCGTAGGCGGTTTGAAAATTCGGAGGTAAAACCTAGAAGTTAAACTTTTAAATTGCTTTTGATACGGTCAGCCTGAAATCAGGTGGAGGTAGGGGAAATGGGAAATGGAGGGGAAAAAGGCATAGAGATGTCATAGAACACCAATGGCGTAGGCGGCTTGCGGGCTTTAAATTGACGATGAGGCAAGAAAGCGTGGGGATCAAACAGGATTAAAACCCCTGGTGGTC
>ERR2098532.1057753.1	SOTU76084	Bacteria;Bacteroidota;Saprospiria;Saprospirales;FOTU830;GOTU10175;SOTU76084
GTGTCAGCCGCCGCGGTAATACGGAGGGTGCAAGTGTTATCCGGAATCACTGGGCTTAAAGCGTACGTAGGCGGTTGAATAAGTCAACCGTTAAAGCTTAAGGCTAAACCTCAATATCCCATTGGAACCGTATAAACTGAATAAGATCGAGGTGCATGGAAAGCTTCATGTAGCGGTGAAATGCATAGATATGAAGTAGAACACCAATTGCGAAGGCAGTTCACTAGGACATTATTGACGCTGAGGTACGAAAGCGTGGGTAGCGAACAGGATTAGATACCCTGGTAGTCCACGCCCTAAACGATGC
>SRR5150182.22515.1	SOTU82253	Bacteria;Bacteroidota;Saprospiria;Saprospirales;FOTU525;GOTU2099;SOTU82253
GTTTTGGCCTGACGGTACCTTAAGAATAAGCATCGGCTAACTCCGTGCCAGCAGCGGCGGTAATACGGAGGCTGCAAGCGTTATCCGGAATCACTGGGTTTAAAGGGTGCGTAGGCGGCGAAATAAGTCAGAGGTGAAAGGTCCACGCTAAACGTGGAAACTGCCTTTGAAACTGTTTTGCTAGAGATAAGTTGAGGTAGGCGGAATGTGACATGTAGCGGTGAAATGCATAGATATGTCATAGAACACCAGTTGCGAAGGCGGCTTACTAGACCACATCTGACGCTGAGGCACGAAAGCGTGGGGAGCGAACAGGATTAGATACCCCAGTAGTC
>SRR5150168.59997.1	SOTU43595	Bacteria;Bacteroidota;Saprospiria;Saprospirales;FOTU525;GOTU2099;SOTU43595
ATCATGGTCTGACGGTACCTTAGGAATAAGCATCGGCTAACTCCGTGCCAGCAGCCGCGGCAATACGGAGGATGCAAGCGTTATCCGGAATCACTGGGTGTAAAGGGTGCGTAGGCGGCGTTATAAGTCAGAAGTGAAAGGTCCGCGCTAAACGTGGAAACTGCTTTTGAAACTGTAGTGCTAGAGATAGGTTGAGGTAGGCGGAATGTGACATGTAGCGGTGAAATGCATAGATATGTCATAGAACACCAGTTGCGAAGGCAGCTTACTGGACCTCATCTGACGCTGAGGCACGAAAGCGTGGGGAGCGAACAGGATTAGATACCCGAGTAGTC
>SRR4777853.3757.1	SOTU84621	Bacteria;Bacteroidota;Saprospiria;Saprospirales;FOTU845;GOTU10917;SOTU84621
ATGTGCTGTTGACGGTACCTTACGAATAAGCACCGGCTAACTCCGTGCCAGCAGCCGCGGTAATACGGAGGGTGCAAGCGTTATCCGGAATCACTGGGTTTAAAGGGTGCGTAGGCGGTTTGATAAGTCAGAGGTGAAAGCTAGCAGGTGAAGTGTGAAATTGGATGTGGTACGGTGAGAGTTGAAGCAAGTGGAGGTAGGCGGAATGTGGCATGGAACCGTGAAATGCATAGATAGGTCGTGGAACACGAATTGCGGAGGCGGCGTGCTGGGGTGGGAATGACGCTGAGTTACGAACCCGTGTGGTGCGGATAGCTTAATAAGCCCTT
>SRR5382562.33714.2	SOTU42980	Bacteria;Bacteroidota;Saprospiria;Saprospirales;FOTU520;GOTU6095;SOTU42980
GGAGGGGGCAAGCGTTATCCGGAATCACTGGGTGTAAAGGGCGCGTAGGCGGAATTATAAGTCAGAGGTGAAAGCCCATGGCTAAACGGTGGAAGTGCCTTTGATACTGTTGTACTTGAGTAGAGTAGAGGTTAGCGGAATGTCGGATGTAGCGGTGAAATGCGTAGATATGCGAAGGAACACCGGTGGCGAAGGCGGCTAACTGGACATTTACTGACGCTGAGGCGCGAAAGCGTGGGGAGCGAACAGG
>SRR5215925.110138.1	SOTU47949	Bacteria;Bacteroidota;Saprospiria;Saprospirales;FOTU493;GOTU6307;SOTU47949
TACGGAGGGTGCAAGCGTTATTCGGAATCACTGGGTTTAAAGGGTGCGTAGGCGGTGGCGTAAGTCAGATGTGAAATTCCTCGGCTTAACTGGCGGGCTTCCGTTTGATACTGCGTTACTTGAATCAGGTTGAGGTAGGCGGAATGTGACATGTAGCGGTGAAATGCTTAGATATGTCATAGAACACCAATTGCGAAGGCGGCTTGCTGGACCTGTACTGACGCTGAGGCGCGAAAGCGTGGGTAGCAAACAGG
>SRR4777723.42785.1	SOTU73010	Bacteria;Bacteroidota;Saprospiria;Saprospirales;FOTU801;GOTU9965;SOTU73010
ATGTGCTGTTGACGGTACCTTACGAATAAGCACCGGCTAACTCCGTGCCAGCAGCCGCGGTAATACGGAGGGTGCAAGCGTTATCCGGAATCACTGGGTTTAAAGGGTGCGTAGGCGGTTTGATAAGTCAGAGGTGAAAGCTAGCAGTTTAACTTTAAATTTGCTTTTGTTACTGTGAGGTTTGAGGGGGGTGGAGGTAGGCGGAATGTGAGTTGTAGGGGTGAAATGCATAGATATGTAGAAGACCACCGATGGCGTAGGTGGCTTGCGGGGCTAGAGTGGACGCTGAGGCGCGAAGGCGTGGGGATCAAGCAGGATTAGAAACCCGTGTGGTCCGGCTGACTGAC
>ERR2204536.47523.1	SOTU26803	Bacteria;Bacteroidota;Saprospiria;Saprospirales;FOTU197;GOTU3864;SOTU26803
ATAGCACTTTGACGGTACCTCGAGAATAAGCACCGGCTAACTCCGTGCCAGCAGCCGCGGTAATACGGAGGATGCAAGCGTTATCCGGAACCATTGGGTTTAAAGGGTGCGTAGGTTGATTATTAAGTCAGTGGTGAAAATTCCGGGCTCAACCCGGGACTTGCCGTTGAAACTGATAATCTTGAGTGTAACTGATGTGGGCGGAATGTGTCAAGTAGCGGTGAAATGCATAGATATGCCATAGAACACCAATTGCGAAGGCAGCTGGCTGGGCTTGAATTGACGCTGAGGCACGAAAGCGTGGGGAGCGAACAGGATTAGATACCCTAGTAGTCCTAG
>ERR2098513.594129.1	SOTU41507	Bacteria;Bacteroidota;Saprospiria;Saprospirales;FOTU539;GOTU6846;SOTU41507
CTGTCAACCGACGCGATAATAAGGAGGGCGAAAGCGTTATCCGGACTGAATGGGTTAAAAGGGAGCGTCGGTTGTGTTGTAAGAACGCAGCAAAAGGCTGTGGTTAAATACTACTACGAGTTTGAAATTATCTAATTCCAATCTCTTCCCGGTGCATGGAATCCGTCATGTAGCGGTGAAATGCATAGATATGACGTAGAACACCAATTGCGAAGGCAGTGCACTAGGGCAAGATTGACGCTGAGGTACGAAAGCGTGGGTAGCGAACAGGATTAGATACCCTGGTAGTCCACGCCCTAAACGATGC
>ERR2098566.105975.1	SOTU62675	Bacteria;Bacteroidota;Saprospiria;Saprospirales;FOTU709;GOTU8205;SOTU62675
GTGTCAGCAGCCGCGGTAATACGGAGGGTGCGAGCGTTATCCGGAATTACTGGGTTTAAGGGGTGGTAAGCGGGTTTAAAAAGCAGGGGTGAAAGGCCGGGGGTTAACGGTGGGGATGGCTTTGATTACGTTAGAACTGGATTTGGTTGAGGGTGGCGGAATGTGACATGTAGCCGGTGAAATGCATAGATATGTCATAGAACACCAATTGCGAAGGCAGCTGACTGGACCTATATTGACGCTGAGGCACGAAAGCGTGGGGAGCGAACAGGATTAGATACCCTGGTAGTCCACGCCCTAAACGATGC
>DRR055430.1054019.1	SOTU89501	Bacteria;Bacteroidota;Saprospiria;Saprospirales;FOTU1017;GOTU11837;SOTU89501
ATCCGGGCTTGACGTTATTACAAGAATAAGCACCGGCTAACTCCGTGCCAGCAGCCGCGGTAATACGGAGGGTGCAAGCGTTATCCGGAATCACTGGGTTTAAAGGGTGCGCAGGCGGCGCGCTAAGTCAGGGGTGAAATCCCGCCGCTAAAGGGCGGAGCGGCCCTTGATACGGGCGGGCTCGGATCGGGGCGAGGCAGGCGGAATGTGGCATGTAGCGGTGAAATGCTTAGATATGCCATAGAACACCGATTGCGAAGGCAGCTAACTGGCCCTTGATTGACGCTGAGGCACGAAAGCGTGGGGAGCGAACAGGATTAGATACCCCGGTAGTCC
>SRR6320172.59417.1	SOTU8970	Bacteria;Bacteroidota;Saprospiria;Saprospirales;Haliscomenobacteraceae;GOTU930;SOTU8970
ATTTTAGCCTGACGGTACTATATGAATAAGCACCGGCTAATTCCGTGCCAGCAGCCGCGGTAATACGGAAGGTGCAAGCGTTATCCGGAATCACTGGGTTTAAAGGGTGCGTAGGCGGTTTGATAAGTCAGAGGTGAAAGGGCTGGGCTTAACAGAGGCATTGCCTTTGATACTGTCAGACTTGAATCAAGTTAAGGTAGGAGGATTGTGACATTGATCGGTGAAATGAATGGATATGTCATAGAAAACGAATTGCGAAGGCGGCTTACGGTGCTTGTATTGACGCTGAGGCACGAAAGCGTGGGGAGCGAACAGGATTAGATGCCCGGGTAGTCC
>SRR6320122.21678.1	SOTU45141	Bacteria;Bacteroidota;Saprospiria;Saprospirales;Haliscomenobacteraceae;GOTU930;SOTU45141
ATTTTAGCCTGACGGTACTATATGAATAAGCACCGGCTAATTCCGTGCCAGCAGCCGCGGTAATACGGAAGGTGCAAGCGTTATCCGGAATCACTGGGTTTAAAGGGTGCGTAGGCGGTTTGATAAGTCAGAGGTGAAAGGTCTGGGCTTAACCGAGGCATTGCCTTTGATACTGTCAGACTTGAATCAAGTTAAGGTAGGCGGAATGTGACATGTTGCTGTGAAATGCATAGATATGTCATAGAACACTAATTGCTAAGGCTGATTACTGTGCGTGTATTTACGCTGAGCAACGAAAGCGTTGGGAGCAAACAGGATTAGAAACCCGGGTAGTCCTGTAGA
>SRR5150212.139772.1	SOTU80722	Bacteria;Bacteroidota;Saprospiria;Saprospirales;FOTU28;GOTU6562;SOTU80722
AAGAGAGCCTGACGGTACTATATGAATAAGCACCGGCTAATTCCGTGCCAGCAGCCGCGGTAATACGGAAGGTGCAAGCGTTATCCGGAATCACTGGGTTTAAAGGGTGCGTAGGCGGTTTGATAAGTCAGAGGTGAAATGTCTGGGCTTAACCGCGGCACTGCCTTTGATACCTTCAGAATAGAATGAAGTGCAGGGAGGAGGAATGTGACATGTAGCGGCGAAATGCATAGATATGTCATAGAACACCAATTGCGAAGGCAGCTTACTGTGCTTGTATTGACGCTGAGGCACGAAAGCGTGGGGAGCGAACAGGATTAGCTAACCGTGTAGTC
>DRR055430.1483733.1	SOTU101318	Bacteria;Bacteroidota;Saprospiria;Saprospirales;FOTU28;GOTU13512;SOTU101318
ATTTTAGCCTGACGGTACTATATGAATAAGCACCGGCTAATTCCGTGCCGGCAGCGGGGGAAAGACGGAAGGTGCAAGCGTTATCCGGAATCACTGGGTGTAAAGGGTGCGTAGGCGGGTTAATAAGTCAGAGGTGAAAGGTCTGGGCTCAACCGGGGCATTGCCTTTGATACTGTTAGACTTGAGTCAAGTTAAGGTAGGCGGAAGGGGACATGGAGCGGTGAAATGCATAGATATGTCATGGAACACCAATTGCGAAGGCGGCGTACTGTGCTTGTATTGACGCTGAGGCACGAAAGCGTGGGGAGCGAACAGGATTAGATACCCCGGTAGTCC
>SRR5410611.29405.1	SOTU31593	Bacteria;Bacteroidota;Saprospiria;Saprospirales;FOTU342;GOTU5299;SOTU31593
GTGCCAGCGCCGCGGTAATACGTTGGGTTCCTGTGTTTTTCTGTTTCACTTGGTGTAAAGGGTGCGTAGGCTTTGAGTGAAGTCTTAGGTGAATTGCGGGCGTTCAACGTCTTGATAGCCGTGTGTAGTGTGTAACTTGAATCAGGTTGATGTGGGCTGAATGTGGCATGTAGCGGTGAAATGCATAGATATGCCATAGAACACCAATTGCGAAGGCAGCTCACTGGCCCTGCATTGACGCTGAGGCACGAAAGCGTGGGGAGCGAACAGGATTAGATACCCTGGTAGTCCACGCCCTAAACGATGC
>SRR4777942.61790.1	SOTU106101	Bacteria;Bacteroidota;Saprospiria;Saprospirales;FOTU1081;GOTU13349;SOTU106101
ATGTGCAGTTGACGGTACCTTACGAATAAGCACCGGCTAACTCCGTGCCAGCAGCCGCGGTAATACGGAGGGTGCAAGCGTTATCCGGAATCACTGGGTTTAAAGGGTGCGTAGGCGGTTTGATAAGGCAGAGGTGAAAGCTAGCTTGTTAGCTTTGAAAGTGGTTGGGAGAGGGGGAGTGTGGGATGTAGTGGAGATAGGCGGAATGTTGCATGTAACGGTGAAATGCGTAGGTAGGTCGTTGGGCACGAATTGCGGAGGAGGCTTGATGGGGTGGGAATGAAGCTGAATCAGAAACGCGTGGGGTCCGGATGGCATTATATGCCCCG
>SRR5382588.1101864.2	SOTU69212	Bacteria;Bacteroidota;Saprospiria;Saprospirales;FOTU716;GOTU8839;SOTU69212
GGAGGTTGCAAGCGTTAGCCGGAATTACTGGGTGTAAAGGGTCCGTAGGTGGTTTAGTGAGTCAGAAGTGAAAGGGTCGAGCTCAACTGGGTCATGGCGTTTGATACTGTTAGACTTGAATCAGGCTGAGGTTAGCGGAATGCGACATGTAGCGGTGAAATGCATAGATATGACATAGAACACCGATTGCGAAGGCAGCCTACTAGACCTCGATTGACACTGAGGGACGAAAGCGTGGGGAGCGATCGGG
>ERR2098512.230780.1	SOTU40006	Bacteria;Bacteroidota;Saprospiria;Saprospirales;FOTU537;GOTU6788;SOTU40006
GTGTCAGCCGCCGCGGTAATCCTTATTGTTCCAGCGTTATCCTGAATCCCTTGGTTTAAATTTTACTTATTCGGTTTAATAATTCAGATGTGAAATGTCTTATCTTAACTTCGGATCTTCATTTGAAACTTTTAAACTTGAATTGGGTGGAAGTGCATGGAATGCATCATTTATCTTTGAAATGCATAGATATGATGTAGAACACCAATAGCGAAGGCAGTGCACTACGCCTTGATTGACGCTGAGGTACGAAAGCGTGGGTAGCGAACAGGATTAGATACCCTGGTAGTCCACGCCCTAAACGATGT
>SRR2663936.324564.1	SOTU117121	Bacteria;Bacteroidota;Saprospiria;Saprospirales;FOTU1261;GOTU9049;SOTU117121
ATGTGCTGTTGACGGTACCTTACGAATAAGCACCGGCTAACTCCGTGCCAGCAGCCGCGGTAATACGGAGGGTGCAAGCGTTATCCGGATTCACTGGGTTTAAAGGGTGCGTAGGTGGCTTTGTAAGTCAGTGGTGAAAGCCCGGAGCTTAACTCCGGAACTGCCATTGATACTGCTTAGCTTGAATCAACTTGAGGTGGATGGAATATTACATGTAGCGGTGAAATGCTTAGATATGACATAGAACACCAATTGCGAAGGCAGCAGGCTACACACATATTGACGCTGAGGCACGAAAGCGTGGGGATCAAACAGGATTAGATACCCCGGTAGTCAA
>SRR6189127.282027.1	SOTU95275	Bacteria;Bacteroidota;Saprospiria;Saprospirales;FOTU1056;GOTU11680;SOTU95275
ATGAGCAGTTGACGGTACCTTACGAATAAGCACCGGCTAACTCCGTGCCAGCAGCCGCGGTAATACGGAGGGTGCAAGCGTTATCCGGAATCACTGGGTTTAAAGGGTGCGTAGGCGGTTCGATAAGTAAGCGGTGAGACCTGAAAGCTTATTTGTTAGGTGTCTTTTGATATTGGCGGATGAGAATCAGGTTGATTTAGTCGAAATGGAACTGGTAAGGGTGAATTGCATAGATGTATCAAAGATCACCAATGGAGTAGGCGGTTTCCTGGAGCTGTATTGACGCTGGGCCACGAGTGCTGGGGAACAAAACGGGATTAGATACCCGGGAGTTC
>ERR2098536.105030.1	SOTU36055	Bacteria;Bacteroidota;Saprospiria;Saprospirales;FOTU367;GOTU4955;SOTU36055
GTTCAGCCGCCGCCGGAATACGGGAGGTTCAAGCCGTATCCGGAATCACTGGGGCGAAAGGCGGCGGAGGGGGGTGCGTAAGGCAGAATGTGAAGATCACAGCTTAACTGTGGAATTGCTTTTGATAATGCGCGACTAAGAGTATGTTGGTGGTGGCGGAATGTGACATGTAGCGGTGAAATGCATAGATATGTCATAGAACACCAATTGCGAAGGCAGCTGACTGGACCTATATTGACGCTGAGGCACGAAAGCGTGGGGAGCGAACAGGATTAGATACCCTGGTAGTCCACGCCCTAAACGATGC
>SRR2103904.24828.1	SOTU59611	Bacteria;Bacteroidota;Saprospiria;Saprospirales;FOTU626;GOTU8513;SOTU59611
ACGTTGTGCCAGCAGCCGCGGTAATACTTATGGTGCAAGCGTTATCCTTAATTACTGTTTTTAAAGTGTGCGTATTCTTTTTAATAAGTCATACTTTAAAATTCCTAGCTCAACTGGGGCCTTGCTTTTGATACTGTTAGACTTGAATCAGGCTGAGGTTAGCGGAATGTGACATGTAGCGGTGAAATGCATAGATATTTCATAGAACACCAATTGCGAAGGCAGCTAACTAGACCTCGATTGACGCTGAGGCACGAAAGCGTGGGGAGCGAACAGGATTAGATACCCGTGTAGTTTA
>ERR2098536.602960.1	SOTU93336	Bacteria;Bacteroidota;Saprospiria;Saprospirales;FOTU944;GOTU12498;SOTU93336
GTGTCAGCAGCCGCGGTAATACGGAAGGTGCAAGCGTTATCCGGAATCACTGGGTTTAAAGGGTGCGAAGCGGGTTCGGTAAGCCAAAATGAAAACCCAAAGCCTAAACTGTGAATTTCTTTTTGTTCCTGCGTGCTTGGATTTGGGTTAGGGTGGCGGAATGTGACATGTAGCGGTGAAATGCATAGATATGTCATAGAACACCAATTGCGAAGGCAGCTGACTGGACCTATATTGACGCTGAGGCACGAAAGCGTGGGGAGCGAACAGGATTAGATACCCTGGTAGTCCACGCCCTAAACGATGC
>ERR1942811.46163.1	SOTU66086	Bacteria;Bacteroidota;Saprospiria;Saprospirales;FOTU733;GOTU9732;SOTU66086
ATTGGGCGTAAAGGGTGCGTAGGCGGATATTTAAGTCAGTGGTGAAATCCCATAGCTCAACTATGGAACTGCCATTGAAACTGGATATCTTGAATACGGTTGAGGTAGATGGAATATAACATGTAGCGGTGAAATGCTTAGATATGTTATAGAACACCGATTGCGAAGGCAGCTAACTGGCCCTCGATTGACGCTGAGGCACGAAAGCGTGGGGAGCGAACAGGATTAGATACCCTGGTAGTCCACGCCCTAAACGATGT
>SRR4938532.35813.1	SOTU53627	Bacteria;Bacteroidota;Saprospiria;Saprospirales;FOTU372;GOTU8166;SOTU53627
TACAGAGGATGCAAGCGTTATCCGGAATGACTGGGCTTAAAGGGTACGCAGGCGGTTATTTAAGTCCGACGTCAAATGCCGTGGCTAAACCAGGGTAAGCGTTTGAAACTGTATAACTTGAATATGTTTGAAGTGTGTAGAATGCGCCATGTAGCGGTGAAATGCATAGATATGACGTAGAATACCAAAAGCGAAGGCAGCACGCTAAGGCGTTACTGACGCTGAGGTACGAAAGCTAGGGTAGCGAATAGG
>SRR3681520.60269.1	SOTU29959	Bacteria;Bacteroidota;Saprospiria;Saprospirales;FOTU372;GOTU5734;SOTU29959
TGGTCGTGCCAGCCGCCGCGGTAATACGGAGGGTGCAAGCGTTATCCGGAATTACTGGGCTTAAAGGGTACGCAGGCGGTTTTTTAAGTCAGATGTCAAAGGCCGTGGCTAAACCATGGAACGCGTTTTAAACTGTATAACTTGAGTATGTTTGAGGGGTGTAGAATGCGTCATGTAGCGGTGAAATGCGTAGAGATGACGTAGAATACCAGAAGCGAAGGCAGCACACTAAGGCGATATTGACGCTGAGGTACGAAAGCGTGGGTAGCAAACAGGATTAGATACCCCAGTAGTCC
>SRR3681519.5885.1	SOTU98075	Bacteria;Bacteroidota;Saprospiria;Saprospirales;FOTU372;GOTU12980;SOTU98075
TGGTCGTGCCAGCCGCCGCGGTAATACGGAGGGTGCAAGCGTTATCCGGAATCACTGGGCTTAAAGGGTACGCAGGTGGCTATATAAGGCAGATGTCAAAGGCCGTGGCTAAACCAAGGGACGCGTTTGAAACTGTATAGCTTGAGTGTGTTTGAAGTATGTAGAATGCGTCGTGTAGCGGTGAAATGCATAGATATGGCGTAGAATACCAAAAGCGAAGGCAGCACACTAAGGCGTTATTGACACTGAGGTACGAAAGCGTGGGTAGCGAACAGGATTAGAAACCCCGGTAGTCC
>SRR6079906.140140.1	SOTU106176	Bacteria;Bacteroidota;Saprospiria;Saprospirales;Lewinellaceae;GOTU100;SOTU106176
GGTGGTGTTTGAGGGTACTGTCAGAATAAGCACCGGCTAACTCCGTGCCAGCAGCCGCGGTAATACGGAGGGTGCAAGCGTTATCCGGAATCACTGGGTTTAAAGGGTGCGTAGGCGGTGGAGTAAGTCCGTTGTGAAATTCCCTCGCTTAACGGGTGGGACTGCGATTGATACTGCTTTACTTGAATCAGGTTGAGGTGGGCGGAATGTGGCATGTAGCGGTGAAATGCATAGATAGGCCATAGAACACCGATTGCGAAGGCAGCTTGCTGGACCTTGATTGACGCTGAGGCACGAAAGCGTGGGGAGCAAACAGGATTAGATCCCCCGGTAGTC
>SRR6197498.83141.1	SOTU62846	Bacteria;Bacteroidota;Saprospiria;Saprospirales;FOTU112;GOTU8333;SOTU62846
GTGGGGTGTTGAGGGTACCGTCAGAATAAGCACCGGCTAACTCCGTGCCAGCAGCCGCGGTAATACGGAGGGTGCGAGCGTTATCCGGAATCACTGGGTTTAAAGGGTGCGTAGGCGGTTAGATAAGTCAGTCGTGAAATGACCGGGCTCAACCTGTGTAATTGCGATTGATACTGTTTAACTTGAATCAGGTTGAGGTGGGCGGAATGTGACATGTAGCGGTGAAATGCATAGATATGTCATAGAACACCGATTGCGAAGGCAGCCTTCTGGGCCTGAATTGACGCTGAGGCACGAAAGCGTGGGGAGCAAACAGGATTAGATACCCCAGTATC
>SRR5363076.17511.1	SOTU27533	Bacteria;Bacteroidota;Saprospiria;Saprospirales;Saprospiraceae;GOTU2940;SOTU27533
GTCGGGGCCTGAGGGTACCACTAGAATAAGCACCGGCTAACTCCGTGCCAGCAGCCGCGGTAATACGGAGGGTGCAAGCGTTATCCGGAATCACTGGGTTTAAAGGGTGCGTAGGCGGTCGGATAAGTCAGTCGTGAAATTCCCTCGCTTAACGAGCGGGACTGCGATTGATACTGTCCGACTTGAATCAAGTTGAGGCGGGCGGAATGTGACATGTAGCGGTGAAATGCTTAGATATGTCATAGAACACCGATTGCGAAGGCAGCCTGCTGGGCTTCGATTGACGCTGAGGCACGAAAGCGTGGGGAGCAAACAGGATTAGATACCCAGGTAGTCCGGCCAC
>SRR6825419.90367.1	SOTU4083	Bacteria;Bacteroidota;Saprospiria;Saprospirales;FOTU112;GOTU749;SOTU4083
GTCATGATTTGAGGGTACCATCAGAATAAGCACCGGCTAACTCCGTGCCAGCAGCCGCGGTAATACGGAGGGTGCAAGCGTTATCCGGAATCACTGGGTTTAAAGGGTGCGTAGGCGGTCGGGTAAGTCCGTCGTGAAATTCCATGGCTCAACCATCGGAACTGCGATTGATACTGCCCGACTTGAATCAGGTTGAGGTCGGCGGAATGTGACATGTAGCGGTGAAATGCATAGATATGTCATAGAACACCGATTGCGAAGGCAGCTGGCTGGGCCTGTATT
>SRR6074027.142516.1	SOTU4084	Bacteria;Bacteroidota;Saprospiria;Saprospirales;FOTU112;GOTU749;SOTU4084
GTCGGGTCTTGAGGGTACCATTAGAATAAGCACCGGCTAACTCCGTGCCAGCAGCCGCGGTAATACGGAGGGTGCAAGCGTTATCCGGAATCACTGGGTTTAAAGGGTGCGTAGGCGGTTTGGTAAGTCCGTCATGAAATTCCATGGCGTAACCATAGGGACTGCGATTGATACTGCCAAACTTGAATCAGGTTGAGGTCGGCGGAATGTGACATGTAGCGGTGAAATGCATAGATATGTCATAGAACACCGATTGCGAAGGCAGCTGGCTGGGCCTGAATTGACGCTGAGGCACGAAAGCGTGGGGAGCAAACAGGATTAGATACCCCTGTAGTC
>SRR4004185.77864.1	SOTU26906	Bacteria;Bacteroidota;Saprospiria;Saprospirales;FOTU288;GOTU3769;SOTU26906
GTGCCAGCAGCCGCGGTAATACGGAGGGTGCAAGCGTTATCCGGAATCACTGGGTTTAAAGGGTGCGTAGGCTGTTTATTAAGTCAGAGGTGAAAGCCATGAGCTTAATGGATGAATTGCCTTTGATACTGTTAGACTAGAGTTGAGTTGAGGTAGACGGAATATGAAGTGTAGCGGTGAAATGCATAGATATGTCATGGAACACCGATTGCGTAGGCAGTTAGCTAGGCCTTAATTGACGCTGAGGCACGAAAGCGTGGGGAGCAAACAGGATTAGA
>ERR2098489.549343.1	SOTU96067	Bacteria;Bacteroidota;Saprospiria;Saprospirales;FOTU464;GOTU12163;SOTU96067
GTGCCAGCAGCCGCGGTAATTCCGGCTCCAATAGCGTTTATTAAAGTTGTTGCGGTTAAAGAGCGCGTAGGTGGGTGAGAGAGTAGATAGCGGAGGTCGCCGGATTATTTATAGAAATGCTTTTGATACGGCGTGACTAGAATTAGGTTGAGGTTGGCGGAATGTGACATGTAGCGGTGAAATGCATAGATATGTCATAGAACACCAATTGCGAAGGCAGCTGACTGGTCCTATATTGACGCTGAGGCACGAAAGCGTGGGGAGCGAACAGGATTAGATACCCTGGTAGTCCACGCCCTAAACGATGC
>ERR2098498.1087957.1	SOTU47742	Bacteria;Bacteroidota;Saprospiria;Saprospirales;FOTU464;GOTU7217;SOTU47742
GTGCCAGCCGCCGCGGTAATACGAGCTGCGATAGCGTATATTAGAGTTGCTGGGGTTAAAAGGCTCGTAGGTGGGTGAGAGAGTAGATAGTGGAGGCCCCCGTCTCAACAAAGGAATTGCTTTTGATACTGCGTGACTAGAATTAGGGTGAGGTTGGCGGAATGTGACATGTAGCGGTGAAATGCATAGATATGTCATAGAACACCAATTGCGAAGGCAGCTGACTGGACCTATATTGACGCTGAGGCACGAAAGCGTGGGGAGCGAACAGGATTAGATACCCTGGTAGTCCACGCCCTAAACGATGC
>SRR5851821.659431.1	SOTU39116	Bacteria;Bacteroidota;Saprospiria;Saprospirales;FOTU321;GOTU4505;SOTU39116
ATGTGCAGTTGACGGTACCTTGCGAATAAGCACCGGCTAACTCCGTGCCAGCAGCCGCGGTCATACGGAGGGTGCAAGCGTTGTCCGGAATCACTGGGTTTAAAGCGTGCGTAGGCGGCACGAGAAGTCAGCGGTGAAAGCCTTGAGCTCAACTGAAGAAATGCATTTGATACTGGGGGACTAGAGGCACGGAGAGGTTAGCGGAATTCGGAGTGTAGTGGTGAAATACGTAGAGATGCGGAAGAACACCAGTGGCGAAGGCGGCTAGCTGGACCGTTACTGACGCTGAGGCACGAAAGCGTGGGGAGCAAACAGGATTAGATACCCGGGTAGTC
>SRR3735229.327100.1	SOTU52879	Bacteria;Bacteroidota;Saprospiria;Saprospirales;FOTU670;GOTU7750;SOTU52879
CCAGCAGCCGCGGTAACACGTAAGGAGCGAGCGTTGTTCGGAATTATTGGGCGTAAAGGGCACGTAGGCGGTCAGGTAAGTCAGATGTGAAATCACACAGCTCAACTGTGTTGGTGCGTTTGAAACTGCCTGACTTGAATCAGAGAGGGGTATATGGAATTTCTAGTGTAGGGGTGAAATCTGTTGATATTAGAAGGAACACCAATTGCGAAGGCAGTGCACTAGGGCATCATTGACGCTGAGGTACGAAAGCGTGGGTAGCGAACAGGATTAGATACCCTGGTAGTCCACGCCCTAAACGATGC
>SRR5465797.26078.1	SOTU62975	Bacteria;Bacteroidota;Saprospiria;Saprospirales;FOTU601;GOTU8431;SOTU62975
ACTGGAGTTCAGACGTGTGCTCTTCCGATCTAGTCAAGGACTACTAGGGTTTCTAATCCCGTTCGCTCCCCTGGCTTTTGATACTGTCGGGCTTGAATCAGGTTGAGGTTGGCGGAATGTGACATGTAGCGGTGAAATGCATAGATATGTCATAGAACATCGATTGCGAAGGCAGCTGACTAGACCTTGATTGACGCTGAGGCACGAAAGCGTGGGGAGCGAACAGGATTAGATACCCGAGTAGTCCGCG
>SRR6286195.59437.1	SOTU15944	Bacteria;Bacteroidota;Saprospiria;Saprospirales;Lewinellaceae;GOTU884;SOTU15944
GTGCCAGCCGCCGCGGTAATACGGAGGGTGCAAGCGTTATCCGGAATCACTGGGTTTAAAGGGTGCGTAGGCGGTTTGATAAGTCAGTTGTGAAATTCCCTCGCTCAACGAGTGGGACTGCGATCGATACTGTTGAACTTGAATCAGGTTGAGGTAGGCGGAATGTGGCATGTAGCGGTGAAATGCATAGATATGCCATAGAACACCAATTGCGAAGGCAGCTTGCTGGGCTTTGATTGACGGTGAGGCACGAAAGCGTGGGGAGCAAGATCGGGAGAGCGTCGGGTC
>SRR6286195.73699.1	SOTU28018	Bacteria;Bacteroidota;Saprospiria;Saprospirales;Lewinellaceae;GOTU884;SOTU28018
GTGCCAGCCGCCGCGGTAATACGTAGGGTGCAAGCGTTATCCGGAATCACTGGGTTTAAAGGGTGCGTAGGCGGTTTGATAAGTCAGTTGCGAAATTCCCTCGCTCAACGAGTGGGACTGCGATTGATACTGTTGAACTTGAATCAGGTTGAGGTAGGCGGAATGTGGCATGTAGCGGTGAAATGCATAGATATGCCATAGAAACCCCCTTGCGAAGGCAGCTTGCTGGGCTTTGATTGACGCTGAGGCCCGAAAGGGTGGGGAGCAAACAGGATTAGATACAGAACG
>SRR6286205.63722.1	SOTU95789	Bacteria;Bacteroidota;Saprospiria;Saprospirales;Lewinellaceae;GOTU884;SOTU95789
GTGCCAGCAGCCGCGGTAATACGGAGGGTGCAAGCGTTATCCGGAATCACTGGGTTTAAAGGGTGCGTAGGCGGTTTGATAAGTCAGTTGTGAAATTCCCTCGCTCAACGAGTGGGACTGCGATTGATACTGTTGAACTTGAATCAGGTTGAGGTAGGCGGAATGTGGCATGTAGCGGTGAAATGCATAGATATGCCATAGAACACCAATTGCGAAGGCAGCTTGCTGGGCTTTGATTGACGCTGAGGCACGAAAGCGTCAGTATCGAGGCAGGGAGCCGACTTCGCC
>SRR6286199.72272.1	SOTU27529	Bacteria;Bacteroidota;Saprospiria;Saprospirales;Lewinellaceae;GOTU884;SOTU27529
GTGCCAGCAGCCGCGGTAATACGGAGGGCGCAAGCGTTATCCGGAATCACTGGGTTTAAAGGGTGCGTAGGCGGTCTGATAAGTCAGTTGTGAACTTCCCTCGCTTAACGAGTGGGACTGCGATTGATACTGTTGGACTTGAATCAGGTTGAGGTAGGCGGAATGTGGCATGTAGCGGTGAAATGCATAGATATGCCAAAGAACACCAATTGCGAAGGCAGCTTGCTGGGCTTTGATTGACGCTTAGGCACGAAAGCGTGGGGAGCAAACAGGATTCGATACCCGGACA
>SRR6286200.86217.1	SOTU85065	Bacteria;Bacteroidota;Saprospiria;Saprospirales;Lewinellaceae;GOTU884;SOTU85065
GTGCCAGCCGCCGCGGTAATACGGAGGGTGCAAGCGTTATCCGGAATCACTGGGTTTAAAGGGTGCGTAGGCGGTTTGATAAGTCAGTTGTGAAATTCCCTCGCTCAACGAGTGGGACTGCGATTGATACTGTTGAACTTGAATCAGGTTGAGGTAGGCGGAATGTGGCATGTAGCGGTGAAATGCATAGATATGCCATAGAACACCAATTGCGAAGGCAGCTTGCTGGGCTTTGATTGACGCTGAGGCACGAAAGCGTCAGTTACAGTACAGACAGTAGCCTTCCCC
>SRR6286195.25650.1	SOTU107122	Bacteria;Bacteroidota;Saprospiria;Saprospirales;Lewinellaceae;GOTU884;SOTU107122
GTGCCAGCCGCCGCGGTAGTAAGGAGGGTGCAAGCGTTACCCGGAATCACTGGGTTTAAAGGGTGCGTAGGCGGTTTGATAAGTCAGTTGTGAACTTACCTCGCTCAACGAGTGGGACTGCGATTGATACTGTTGAACTTGAATCAGGTTGAGGTAGGCGGAATGTGGCATGTAGCGGTGAAATGCATAGATATGCCATAGAACACAAATTGCGAAGGCAGCTTGCTGGGCTTTGATTGACGCTGAGGCACGAAAGCGTGGGGAGCAGAAAGAATTAGATCAAGATAG
>SRR6286199.93255.1	SOTU3510	Bacteria;Bacteroidota;Saprospiria;Saprospirales;Lewinellaceae;GOTU884;SOTU3510
GTGCCAGCAGCCGCGGTAATACGGAGGGTGCAAGCGTTATCCGGAATCACTGGGTTTAAAGGGTGCGTAGGCGGTTTGATAAGTCAGTTGTGAAATTCCCTCGCTCAACGAGTGGGACTGCGCTTGATACTGTTGATCTTGAATCAGGTTGCGGTAGGCGGAATGTGGCTTGTAGCGGTGAAATGCATAGATATGCCATAGAACCCCTATTGCGACGGCAGCTTGCTTGGCTTTGATTGACGCTGAGGCACGAAAGCGTGTGGAGCAAACAGGATTAGATACCCGGGTA
>SRR6286201.23990.1	SOTU117261	Bacteria;Bacteroidota;Saprospiria;Saprospirales;Lewinellaceae;GOTU884;SOTU117261
GTGCCAGCAGCCGCGGTAATACGGAGGGTGCAAGCGTTATCCGGAATCACTGGGTTTAAAGGGTGCGTAGGCGGTTTGATAAGTCAGTTGTGAAATTCCCTCGCTTAACGAGTGAGACTGCGTTTGTTCCTGTTGAACTTGAATCAGGTTGAGGTAGGCGGAGTGTGGCATGTAGCGGTGAAATGCATAGATATGCCATAGACCCCCAATTGCGAAGGCAGTTTGCTGGCCTTTGATTGACGCTGAGGCACGAAAGCTTGGGGAGCAAACAGGATTAGTTCCCCCTGTA
>SRR6286195.79438.1	SOTU51336	Bacteria;Bacteroidota;Saprospiria;Saprospirales;Lewinellaceae;GOTU884;SOTU51336
GTGCCAGCAGCTGCGGTAATACGGAGGGTGCAAGCGTTATCCGGAATCACTGGGTTTAAAGGGTGCGTAGGCGGTTTGATAAGTCAGTTGTGAAATTCCCTCGCTCAACGAGTGGGACTGCGATTGATACTGTTGAACTTGAATCAGGTTGAGGTAGGCGGAATGTGGCATGTAGCGGTGAAATGCATAGATATGCCATAGAACACCAACTGCGAAGGCAGCTTGCTGGGCTCTGATTGACGCTGAGGCACGAAAGCGGGGGGAGCAAAAAAGATAGGAAGAGCGACG
>SRR4039688.5120.1	SOTU96060	Bacteria;Bacteroidota;Saprospiria;Saprospirales;Lewinellaceae;GOTU884;SOTU96060
GTGCCAGCCGCCGCGGTAATACGGAGGGTGCAAGCGTTATCCGGAATCACTGGGTTTAAAGGGTGCGTAGGCGGTCTGATAAGTCAGTTGTGAAATTCCCTCGCTTAACGAGTGGGACTGCGATTGATACTGTTGGACTTGAATCAGGTTGAGGTAGGCGGAATGTGGCATGTAGCGGTGAAATGCATAGATATTCCATATAATACCAATTGCGAAGGCAGCTTGCTGGGCTTTGATTGACGCTGAGGCACGGTAGCTTGTTCTGCAACCAGGATTAGATGCCCTTGTAGTCC
>SRR5246940.116719.1	SOTU85249	Bacteria;Bacteroidota;Saprospiria;Saprospirales;Lewinellaceae;GOTU884;SOTU85249
TGTAGTGCCAGCAGCCGCGGTAATACGGAGGGTGCAAGCGTTATCCGGAATCACTGGGTTTAAAGGGTGCGTAGGCGGTTTGATAAGTCAGTTGTGAAATTCCCTCGCTCAACGAGTGGGACTGCGATTGATACTGTTGAACTTGAATCAGGTTGAGGTAGGCGGAATGTGGCATGTAGCGGTGAAATGCATAGATATGCCATAGAACACCAATTGCGAAGGCAGCTTGCTGGGCTTTGATTGACGCTGAGGAAGGAAAGGGGGGGGAGAAAACAGAATAAAAACCCCAAAGT
>SRR6286199.50575.1	SOTU96847	Bacteria;Bacteroidota;Saprospiria;Saprospirales;Lewinellaceae;GOTU884;SOTU96847
GTGCCAGCAGCCGCGGTAATACGGAGGGTGCAAGCGTTATCCGGAATCACTGGGTTTAAAGGGTGCGTAGGCGGTCTGATACGTCAGTTGTGAAATTCCCTCGCTTAACTAGTGGGACTGCGATTGATACTGTTGGACTTGAATCAGGTTGAGGTAGGCGGAATGTGGCATGTAGCGGTGAAATGCATAGATATGCCATAGAACACAAATTGCGACGGCAGCTTGCTGGGCTTTGATTGACGCTGAGGCACGACAGCGTGGGGACCAACCAGGCATAGATACCCCTGTC
>SRR6286197.73718.1	SOTU15124	Bacteria;Bacteroidota;Saprospiria;Saprospirales;Lewinellaceae;GOTU884;SOTU15124
GTGCCAGCCGCCGCGGTAATACGGAGGGTGCAAGCGTTATCCGGAATCACTGGGTTTAAAGGGTGCGTAGGCGGTTTGATAAGTCAGTTGTGAAATTCCCTCGCTCAACGAGTGGGACTGCGATTGATACTGTTGAACTTGAATCAGGTTGAGGTAGGCGGAATGTGGAATGTAGCGGTGAAATGCATAGATATGCCCTAGAACACCAATTGCGTAGGAAGCTTGCTGGGCTTTGATTGACGCTGAGGCACGAAAGCGGAGGGCGCAAACAGGCGATTGGAAGGGCGT
>SRR6286195.78854.1	SOTU27830	Bacteria;Bacteroidota;Saprospiria;Saprospirales;FOTU27;GOTU3588;SOTU27830
GTGCCAGCAGCCGCGGTAATACGGAGGGTGCAAGCGTTATCCGGAATCACTGGGTTTAAAGGGTGCGTAGGCGGTTTGATAAGTCAGTTGTGAAATTCCCTCGCTCAACGAGTGGGACTGCGATTGATACTGTTGAACTTGAATCAGGTTGAGGTAGGCGGAATGTGGCATGTAGCGGTGAAATGCATAGATATGCCATAGAACAACAATTGAGAAGGCAGATTGCTGGGCTTTGATTGAAGCTGAGGCACGAAAGCGTCAATATCTGTACCGTGAGCTGACTTCTCC
>SRR5808511.502233.1	SOTU15733	Bacteria;Bacteroidota;Saprospiria;Saprospirales;Lewinellaceae;GOTU882;SOTU15733
GTGTTGTACTGAGGGTACCGTAAGAATAAGCACCGACTAACTCCGTGCCAGCAGCCGCGGTAATACAGAGGGTGCAAGCGTTATCCGGAATCACTGGGTTTAAAGGGTGCGTAGGCGGTTTGATAAGTCAGTAGTGAAAATCCCTCGCACAACGAGTGTGACCGCGATTGATACTGTTGAAATTGAATCAGGTTGAGGTAGGCGGAATGTGGCATGTAGCGGTGAAATGCATAGATATGCCATAGAACACCAATTGCGAAGGCAGCTTGCTGGGCTTTGATTGACGCTGAGGCACGAAAGCGTGGGGAGCAAACAGGATTAGACACCCGAGTAGTCCCGTGAT
>SRR5341655.31089.1	SOTU106839	Bacteria;Bacteroidota;Saprospiria;Saprospirales;Saprospiraceae;GOTU5828;SOTU106839
TACGGAGGGTGCAAGCGTTATCCGGAATTACTGGGCTTAAAGGGTACGCAGGCGGCCTTATAAGTCAGATGTGAAATTCCCTCGCTTAACCTTTGCGAGCGCTATTGATACTGTTGGACTTGAATCAGGTTGAGGTAGGCGGAATGTGGCATGTAGCGGTGAAATGCATAGATATGCCATAGAACACCAATTGCGAAGGCAGCTTGCTGGGCTTTGATTGACGCTGAGGCACGAAAGCGTGGGGAGCAAACAGG
>SRR7763481.23663.1	SOTU117887	Bacteria;Bacteroidota;Saprospiria;Saprospirales;FOTU27;GOTU14675;SOTU117887
GTGCCAGCCCCGCGGTAATACGGAGGGTGCAAGCGTTATCCGGAATCACTGGGTTTAAAGGGTGCGTAGGCGGTTTGATAAGTCAGTTGTGAAATTCCCTCGCTCAACGAGTGGGACTGCGAATGATACTGGTAAACTTGACTCAGGTTGAGGTAGGAGGCATGTGGCATGTAGTGGTGAAATGCATAGATATGCCATAGAACACCAATTGCGAAGGCAGCTTGCTGGGCTTGGATTGACGCTGAGGCACGACAGCGTTGGGAGCAAACCGGATTAGAAAACCTAGATGTCACTGTCCATT
>SRR5630926.148634.1	SOTU15530	Bacteria;Bacteroidota;Saprospiria;Saprospirales;FOTU191;GOTU894;SOTU15530
GGGTTGTACTGAGGGTACCGTACGAATAAGCACCGGCTAACTCCGTGCCCGCAGCCGCGGTAATACGGAGGGTGCAAGCGTTATCCGGAATCACTGGGTTTAAAGGGTGCGTAGGCGGTTTGATAAGTCAATTGTGAAATTCCCTCGCTCAACGAGTGGGACTGCGATGGATACTGTTGGACTTGAATCAGGTTGAGGTAGGCGGAATGTGGCATGTAGCGGTGAAATGCATAGATATGCCATAGAACACCGAGTGCGAAGGCAGCTTGCTGGAATTTGATTGACGCTGAGGCACGAAAGCGTGGGGAGCAAACAGGATTAGATACCCGAGTAGTC
>SRR6074026.259861.1	SOTU14614	Bacteria;Bacteroidota;Saprospiria;Saprospirales;FOTU191;GOTU894;SOTU14614
GGGTTGTACTGAGGGTACCGTAAGAATAAGCACCGGCTAACTCCGTGCCAGCAGCCGCGGTAATACGGAGGGTGCAAGCGTTATCCGGAATCACTGGGTTTAAAGGGTGCGTAGGCGGTTTGATAAGTCAGTTGTGAAATTCCCGCGCTAAGGGAGTGGGACTGCGTTTGATACTGTGGAACTTGAATCAGGTTGAGGTAGGCGGAAGGGGGCATGTAGCGGTGAAATGCATAGATAGGCCATAGAACACCAATTGCGAAGGCAGCTTGCTGGGTTTTGATTGACGCTGAGGCACGAAAGCGGGGGGAGCAAACAGGATTAGATCCCCTAGTAGTC
>SRR4777898.30758.1	SOTU106152	Bacteria;Bacteroidota;Saprospiria;Saprospirales;FOTU1142;GOTU12879;SOTU106152
ATGTGCTGTTGACGGTACCTTACGAATAAGCACCGGCTAACTCCGTGCCAGCAGCCGCGGTAATACGGAGGGTGCAAGCGTTATCCGGAATCACTGGGTTTAAAGGGTGCGTAGGCGGTTTGATAAGTCAGAGGTGAAAGCTAGGTGTTAATTTGGGAAATGGGTTTTTCTTGTGGCAGTTTGGAGATGGGGTGTGGAGGGGGGAAGGTGGCGTGTAGTGGTGAATGGAAGTGATATGAAAAAAACCACTAGTGGCGTAGGGGGGTTGCGGGGCGGGAATGGAGGTGGGGGCAGGAAAGGGTGGGGATAAAACAGGATTAGACACCCTATTAGTCCGGCTGACTGAC
>SRR2048124.34583.2	SOTU9157	Bacteria;Bacteroidota;Saprospiria;Saprospirales;FOTU30;GOTU2691;SOTU9157
TTAGTACCCGGAAATTCGAACGTTGGGTTAAAGGGTTGACGGTTAGTGGTCTAATAGTACAGAGTGAAAGCCCGGCGCTCAACGTCGGAATTGCCTTTGATACTGTTTAGACTTGAATTAGGTTGAGTGGGCGGAATGTGGCATGTAGCGGTGAAATGCATAGATATGCCATAGAACACCAATTGCAAGGCAGCTCACTGGCCCTAAATTGACACTGAGGCACGAAAGCGTGGGGAGCGAACAGGATTAGATACCCTGGTAGTCCACGCCCTAAACGATGC
>SRR5382571.2531838.2	SOTU20997	Bacteria;Bacteroidota;Saprospiria;Saprospirales;FOTU293;GOTU4305;SOTU20997
GGAGGGTGCAAGGGTTATACGGAAATACTGGGTTTAAAGGGGGCCGAGGCGGGTTAAAAAAGTAAGGGTGAAAAGTCTGGGCTTAACCGAGGACTTGGCATTGAAAATGTTAGACTTGAAAATAGGTAAGGTAGGCGGAATGTGACATGTAGCGGTGAAATGCATAGATATGTCATAGAACACCAATTGCGAAGGCAGCTTACTGGACTTTATTTGACGCTGAGGCACGAAAGCGTGGGGAGCGAACGGG
>SRR4424868.10428.1	SOTU60083	Bacteria;Bacteroidota;Saprospiria;Saprospirales;FOTU627;GOTU8532;SOTU60083
TACGGAGGGTGCAAGCGTTATCCGGAATTACTGGGTTTAAAGGGTGCGTAGGCGGCTTTATAAGTCAGTGGTGAAAAGTCTGAGCTCAACCGAGGAGTTGCCATTGAAACTGTAAGACTTGAAATAAGTTAAAGTAGACAGAATGTGACATGTAGCGGTGAAATGCATAGATATGTCATAGAACACCAATTGCGAAGGCAGACTACTAACCTTATTTTGACGCTGATGTGCGAAAGCGTGGGGCTGGAACGGG
>SRR4424469.381462.1	SOTU113658	Bacteria;Bacteroidota;Saprospiria;Saprospirales;FOTU5;GOTU37;SOTU113658
TACGGAGGGTGCAAGCGTTATCCGGAATTACTGGGTTTAAAGGGTGCGTAGGCGGTCTTATAAGTCAGTGGTGAAAAGTCTGGGCTCAACAGAGGAGTTGCCATTGAAACTGTAAGACTTGAAATAAGTTAAGGTAGGCGGAATGTGGCATGTAGCGGTGAAATGCATAGATAGGTCATAGAACACCAATTGCGAAGGCAGCTTACTGGACTGCTTTTGACGCTGAGGCGCGAAAGCGTGGGGAGCTAACGGG
>SRR4424469.199000.1	SOTU91063	Bacteria;Bacteroidota;Saprospiria;Saprospirales;FOTU5;GOTU2310;SOTU91063
TACGGAGGGTGCAAGCGTTATCCGGAATTACTGGGTTTAAAGGGTGCGTAGGCGGTCTTATAAGTCAGTGGTGAAAAGTCTGGGCTCAACCGAGGCCTTGCCTTTGAAACTGTAAGACTTGAAATAAATTAAAGTAGACAGAATGTGAAATGTAGCGGTGAAATGCATAGATATGTCATAGAACACCGATTGCGAAGGCAGCTTACTAGGCATGATTTGACGCTGAGGCACGAAAGCGTGGGGAGCGAACAGG
>SRR3821485.3527.1	SOTU109994	Bacteria;Bacteroidota;Saprospiria;Saprospirales;FOTU1179;GOTU14866;SOTU109994
GAAAGGTGCCAGCAGCCGCGGTAATACGGAGGGTGCAAGCGTTATCCGGAATTACTGGGTGTAAAGGGTGCGTAGGCGGTTTAATAAGTCAGAAGTGAAAAGTCCGAGCTCAACTGGGGCCCTGCTTTTGATACTGTTAGGCTTGAAGCAGGCTGGGGTTAGCGGAATGTGACGTGTAGCGGTGAAATGCATAGATATGTGAAAGAACACCAGTTGCGAAGGCAGCTAACTACACCTCGATTGACGCTGAGGCACGAAAGCGAGTGGAGCGAACACAGGTTGAGATCCCACTGTAGTCT
>SRR4777723.6644.1	SOTU117000	Bacteria;Bacteroidota;Saprospiria;Saprospirales;FOTU1228;GOTU13930;SOTU117000
ATGTGCAGTTGACGGTACCTTACGAATAAGCACCGGCTAACTCCGTGCCAGCAGCCGCGGTAATACGGAGGGTGCAAGCGTTATCCGGAATCACTGGGTTTAAAGGGTGCGTAGGCGGTTTGATAAGTCAGAGGTGAAAGCTAGCTGTGAAAAGGTTGATTTGAATTTGATACGGTAAGGCGTGAAATGGGGTGGGGTAGGGGGAGTGTTGTATGTAGCGGTGAAATGCATAGATAGGCAATAGGCCGCGAATGGCGTAGGGAGGTCGCAGGACTTGAATTGCGGCGGAGGCACGAAGGGGTGGGAATCAAGCTGGATTAGGTACCCGTGTAGTCCGGCTGGCTGT
>SRR8272318.36174.1	SOTU110440	Bacteria;Bacteroidota;Saprospiria;Saprospirales;FOTU535;GOTU14213;SOTU110440
GTGCCAGCCGCCGCGGTAATACGGAGGGTGCCAGCGTTGTCCGGATTTATTGGGTTTAAAGGGTACGTAGGCGGAATGCTAAGTCCGAGGTGAAAGCCCACCGCTTAACGGTGGAGGTGCCTTGGATACTGGCAATCTTGAGTGCCGTAGAGGTAGGCGGAATTCATGGTGTAGCGGTGAAATGCATAGATATGCCATAGAACACCAATTGCGAAGGCAGCTCACTGGCCCTGAATTGACACTGAGGCACGAAAGCGTGGGGAGCGAACAGGATTAGATACCCTGGTAGTCCACGCCCTAAACGATGC
>SRR8272318.16920.1	SOTU46620	Bacteria;Bacteroidota;Saprospiria;Saprospirales;FOTU535;GOTU6721;SOTU46620
GTGTCAGCAGCCGCGGTAATACGGAGGGTGCAAGCGTTGTCCGGATTTATTGGGTTTAAAGGGTACGTAGGCGGAAGGCTAAGTCCGAGGTGAAAGCCCCCAGCTCAACTGGGGATGTGCCTTGGATACTGGTTTTCTTGAGTGCCGTAGAGGTAGGCGGAATTCAGGGTGTAGCGGTGAAATGCATAGATATGTCATAGAATACCAATTGCGAAGGCAGCTGACTGGTCATTATTTGACGCTGAGGCACGAAAGCGTGGGGAGCGAACAGGATTAGATACCCTGGTAGTCCACGCCCTAAACGATGT
>SRR7466617.32559.1	SOTU116249	Bacteria;Bacteroidota;Saprospiria;Saprospirales;FOTU1267;GOTU14015;SOTU116249
GCCCAAGTTCACGTGTCAGCAGCCGCGGTAATACGTATGGTGCAAGCGTTATCCGGATTTACTGGGTGTAAAGGGTGAGTAGGCGGTCATGCAAGTCATATGTGAAATGTCAGGGCTTAACCTTGGCACTGCATAAGAAACTGTATGACTAGAGTGCAGGAGAGGTTAGCGGAATGTGACATGTAGCGGTGAAATGCATAGATATGTCATAGAACACCAATTGCGTAGGCAGCTGACTAGGCGTGTATTGACGCTGAGGCACGAAAGCGTGGGGAGCGAACAGGATTAGATACCCTGGTAGTCTACGCCCTAAACGATGT
>SRR5337934.24507.1	SOTU39712	Bacteria;Bacteroidota;Saprospiria;Saprospirales;FOTU349;GOTU4886;SOTU39712
ATTATTGTGTGACGGTATCTTATGAATAAGCACCGGCTAACTCCGTGCCAGCAGCCGCGGTAATACGGAGGGTGCAAGCGTTATCCGGAATCACTGGGTTTAAAGGGTGCGTAGGCGGTCAGATAAGTCAGAGGTGAAAGGTTGTCGCTTAACGTGAGAATTGCTATGAATACGGTAGGACTTGAATGAGGGTAAGGTAGGCGGAATGTGACATGTAGCGGTGAAATGCATAGATATGATAGAGAACACCAAATGCGAAGGCAGCTAACTAGACCACGATTGACGCTGAGGCACGAAAGCGTGGGTAGCGAACAGGATTAGATACCCCGGTAGTC
>SRR5215920.23318.1	SOTU118017	Bacteria;Bacteroidota;Saprospiria;Saprospirales;FOTU99;GOTU15019;SOTU118017
TACGGAGGGTGCAAGCGTTATCCGGAATCACTGGGTTTAAAGGGTGTGTAGGCGGTTTGATAAGTCAGTTGTGAAATTCCCCGGCTTAACCGGGTGGACTGCGATTGATACTGTCGGACTTGAATCAGGTTGAGGTAAGCGGAATGTGACATGTAGCGGGGGAAGGGTTAGAAATGTCATAGAGCAACGAGTGCGAAGGTAGCTAGCTGGGATTAGATTGACGGTGGGGCAGGTTAGTGTGTGTAGCAATCAGC
>SRR5216009.70876.1	SOTU95454	Bacteria;Bacteroidota;Saprospiria;Saprospirales;Haliscomenobacteraceae;GOTU296;SOTU95454
TACGGAGGGTGCAAGCGTTATCCGGAATCACTGGGTTTAAAGGGTGCGTAGGCGGTTTGATAAGTCAGTTGTGAAATTCCCCGGCTTAACCGGGTGGACTGCGATTGATACTGTCGGACTTGAATCAGGTTGAGGTAAGCGGAATGTGACAGGGAGCGGGGAAATGGTTAGATATGTCAGAGAACACAGATGGGGAAGGCAGTTTGCTGGGCTGAGATTGACGTGGAGGCGCGAAAGCGTGGGGAGCAAACAGG
>SRR5215918.121550.1	SOTU13317	Bacteria;Bacteroidota;Saprospiria;Saprospirales;Haliscomenobacteraceae;GOTU296;SOTU13317
TACGGAGGGTGCAAGCGTTATCCGGAATCACTGGGTTTAAAGGGTGTGTAGGCGGTTTGATAAGTCAGTTGTGAAATTCCCCGGCTTAACCGGGTGGACTGCGATTGATACTGTCGGACTTGAATCAGGTTGAGGTAAGCGGAATGTGACATGTAGCGGTTAGATGGTTAGAGATTTCATAGAACGCAGATTGGGGAGGCAGCTTGCTGGGATTAGATTGACGCTGAGGCACGAAAGCGTGTGGAGCAATCAGG
>SRR5215925.79617.1	SOTU94284	Bacteria;Bacteroidota;Saprospiria;Saprospirales;FOTU99;GOTU11773;SOTU94284
TACGGAGGGTGCAAGCGTTATCCGGAATCACTGGGTTTAAAGGGTGTGTAGGCGGTTTGATAAGTCAGTTGTGAAATTCCCCGGCTTAACCGGGTGGACTGCGATTGATACTGTCGGACTTGAATCAGGTTGAGGTAAGCGGAATGTGACATGTAGCGGTGAAATGCGTAGAGATTGCATAGAACACAGATTGGGGAGGGAGCTTGATGGGCTTAGATTGACGCGGAGGCACGAAAGCGTCGGGAGCTTCCAGT
>SRR5408760.76102.2	SOTU15881	Bacteria;Bacteroidota;Saprospiria;Saprospirales;Saprospiraceae;GOTU2638;SOTU15881
GTTCTCCAGGGCAAGCCGCGGCGGTAAGACGGAGGGGGCAAGCGTTATCCGGAATCACTGGGTTTAAAGGGTGCGTAGGCGGTGAGGTAAGTCAGTCGTGAAATTCCTCGGCTTAACCGAAGGGACTGCGATTGATACTGCTTTACTTGAATCAGGTTGAGGTAGGCGGAATGTGACATGTAGCGGTGAAATGCATAGATATGTCATAGAACACCGATTGCGAAGGCAGCCTCCTGGGCCAGCACTGACGCTCATGCACGAAAGCGTGGGGAGCAAACAGGATTAGATACCCTTGTAGTCC
>ERR2098558.88700.1	SOTU42800	Bacteria;Bacteroidota;Saprospiria;Saprospirales;FOTU504;GOTU6450;SOTU42800
GTGTCAGCCGCCGCGGTAATACGAAGGGGGCGAGCGTTGTTCGGAATTACTGCAGCTTAACTGCGAAACTGCTTTTGAAACTGTTAGTCTTGAATTCGGTTGAGGTGCACGGAATGCGTCATGTAGCGGTGAAATGCTTAGATATGACGTAGAACACCAATTGCGAAGGCAGTGCACTGGACCGCGATTGACGCTGAGGTACGAAAGCGTGGGTAGCGAACAGGATTAGATACCCTGGTAGTCCACGCCCTAAACGATGC
>ERR2098460.814039.1	SOTU54193	Bacteria;Bacteroidota;Saprospiria;Saprospirales;FOTU52;GOTU994;SOTU54193
GTGTCAGCAGCCGCGGTAATACGAAGGGGGCGAGCGTTATTCGGAATAACTGGGCGTAAAGGGCGCGTAGGCGGTCTATCCAGTTGGGCGTGAAATCTCGCAGCTTAACTGCGAAACCGCTTTTGAAACTGTTAGTCTTGCATTCGGTTGAGGTGCACGGAATGCGTCATGTAGCGGTGAAATGCTTAGATATGACGTAGAACACCAATTGCGAAGGCAGTGCACTGGACCGTGATTGACGCTGAGGTACGAAAGCGTGGGTAGCGAACAGGATTAGATACCCTGGTAGTCCACGCCCTAAACGATGC
>SRR3735250.308407.1	SOTU98228	Bacteria;Bacteroidota;Saprospiria;Saprospirales;FOTU52;GOTU994;SOTU98228
CCAGCAGCCGCGGTAATACGGAGGGTGCAAGCGTTATCCGGAATCACTGGGTTTAAAGGGTACGTAGGCGGGCTAATAAGTCAGAAGTGAAATCTCGCAGCTTAACTGGGAAACTGCTTTTGAAACTGTTAGTCTTGAACACGGTTGAGGTGAATAGAATGCGTCATGTAGCGGTGAAATGCTTAGATATGAGGTAGAATACCAATTGCGAAGGCAGTGCACGGGACCGTAGTTGACGCTGAGGTACGAAAGCGTGGGTAGCGAACAGGATTAGACACCCTGGTAGTCCACGCCCTAAACGATGC
>ERR2098512.498114.1	SOTU3477	Bacteria;Bacteroidota;Saprospiria;Saprospirales;FOTU52;GOTU994;SOTU3477
GTGTCAGCCGCCGCGGTAATACGGAGGGTGAAAGCGTTATCCGAAATCACTGGGGTTACAGGGTACGTAGGCGGGTTAATAAGTCAGAAGTGAAATCTCGCAGCTTAACTGCGAAACTGCTTTTGAAACTGGTAGTCTTGAATTCGGTTGAGGTGCACGGAATGCGTCATGTAGCGGTGAAATGCTTAGATATGACGTAGAACACCAATTGCGAAGGCAGTGCACTGGACCGTGATTGACGCTGAGGTACGAAAGCGTGGGTAGCGAACAGGATTAGATACCCTGGTAGTCCACGCCCTAAACGATGC
>SRR3735226.649971.1	SOTU53703	Bacteria;Bacteroidota;Saprospiria;Saprospirales;FOTU52;GOTU994;SOTU53703
CCAGCAGCCGCGGTAATACGGAGGTTGCAAGCGTTATCCGGAATTACTGGGTGTAAAGGGTACGTAGGCGGGCTAATAAGTCAGAAGTGAAATCTCGCAGCTTAACTGCGAAACTGCTTTTGAAACTGTAAGTCTTGAGTTGGGTTGAGGTGCACGGAATGCGTCATGTAGCGGTGAAATGCATAGATATGACGTAGAACACCAATTGCGAAGGCAGTGCTCTGGACCTTAATTGACGCTGAGGTACGAAAGCGTGGGTAGCGAACAGGATTAGATACCCTGGTAGTCCACGCCCTACACGATGC
>SRR4434993.6936.1	SOTU53702	Bacteria;Bacteroidota;Saprospiria;Saprospirales;FOTU52;GOTU994;SOTU53702
ATCAGGGAAGCGACGGTACCTGATGAATAAGCACCGGCTAACTCCGTGCCAGCAGCCGCGGTAATACGGAGGGTGCAAGCGTTATCCGGAATCACTGGGTTTAAAGGGTACGTAGGCGGGCTAATAAGTCAGAAGTGAAATCTCGCAGCTTAACTGCGAAACTGCTTTTGAAACTGTTAGTCTTGAATTCGGTTGAGGTGCACGGAATGCATGATGTAGCGGTGAAATACATAGATATGGCGTAGAACACCGATAGCGAAGGCAGTGCACTGGACCGCGATTGACGCTGAGGTACGAAAGCGTGGGTAGCGAACAGGATTAGATCCCCTGGTAGTC
>SRR4435019.1313.1	SOTU74838	Bacteria;Bacteroidota;Saprospiria;Saprospirales;FOTU52;GOTU994;SOTU74838
ATCAGGGAAGCGACGGTACCAGAAGAATAAGCACCGGCTAACTCCGTGCCAGCAGCCGCGGTAATACGGAGGGTGCAAGCGTTATCCGGAATCACTGGGTTTAAAGGGTACGTAGGCGGGCTAATAAGTCAGAAGTGAAATCTCGCAGCTTAACTGCGAAACTGCTTTTGAAACTGTTAGTCTTGAACTCGGTTGAGGTGCATAGAATGCGTCATGTAGCGGTGAAATTCTTAGATATGACACAGAACACCAATTGCGAAGGCAGTTCACTAAACCATTACTGACACTGATGGACGAAAGCGTGGGGAGCGAACAGGATTAGATACCCGAGTAGTC
>SRR3735205.346378.1	SOTU18437	Bacteria;Bacteroidota;Saprospiria;Saprospirales;FOTU52;GOTU994;SOTU18437
CCAGCAGCCGTGGTAATACGGAGGGTGCAAGCGTTATCCGGAATCACTGGGTGTAAAGGGTACGTAGGCGGGCTAATAAGTCAGAAGTGAAATCTCGCAGCTTAACTGCTAACCTGCTATTGAAACTGTTAGTCTTGAACACGGTTGAGGTGCATAGAATGCGTCATGTAGCGGTGAAATGCTTAGATATGACGTAGAATACCAATTGCGAAGGCAGTGCACTGGACAGTAGTTGACGCTGAGGTACGAAAGCGTGGGTAGCGAACAGGATTAGATACCCTGGTAGTCCACGCCCTAAACGATGC
>SRR3735226.745649.1	SOTU87485	Bacteria;Bacteroidota;Saprospiria;Saprospirales;FOTU52;GOTU994;SOTU87485
CCAGCAGCTGCGGTAACACGGCGGGTGCAAGCGTTATCCGGAATCGCTGGGTTTAAAGGGTACGTAGGCGGGCTAATAAGTCAGAAGTGAAATCTAGCAGCTTAACTGCGAAACTGCTATTGAAGCTGTTAGTCTAGAATTCTGGTGAGGTGCACGGAATGCGTCATGTAGCGGTGAAATGCTTAGATATGACGTAGAACACCAATTGCGAAGGCAGTGCACTGGACCGCGATTGACGCTGAGGTACGAAAGCGTGGGTAGCGAACAGGATTAGATACCCTGGTAGTCCACGCCCTAAACGATGC
>SRR3735238.361086.1	SOTU53699	Bacteria;Bacteroidota;Saprospiria;Saprospirales;FOTU52;GOTU994;SOTU53699
CCAGCAGCCGCGGTAATACGGAGGGTGCAAGCGTTATCCGGAATCACTGGGTTTAAAGGGTACGTAGGCGGGCTGATAAGTCAGAAGTGAAATCTCGCAGCTTAACTGCGAAACTGCTTTTGAAACTGTCAGTCTTGAATTCGGTTGAGGGGCACGGAATGCGTCATGTAGCGGTGAAATGCTTAGATATGACGTAGAACACCAATTGCGACGGCAGTGCACTGGACCGTAATTGACGCTGAGGTACGAAAGCTTGGGTCGCGAACAGGATTAGATACCCTGGTCGTCCACGCCCTAAACGATGC
>SRR3735229.236137.1	SOTU76301	Bacteria;Bacteroidota;Saprospiria;Saprospirales;FOTU52;GOTU994;SOTU76301
CCAGCAGCTGCGGTAATACGGAGGGTGCAAGCGTTATCCGGAATCACTGGGTTTAAAGGGTACGTAGGCGGGCTGATACGTCAGAAGTGAAATCTCGCAGCTTAACTGCTAAACTGCTTTTGAAACTGTCAGTATTGAATTCGGTTGAGGTGCACGGAATGCGTAATGTAGCGGTGAAATGCTTAGATATGACGTAGAACACCAATTGCGAAGGCAGTGCACTGGACCGGTCTTTACGCTGAGGTACGAAAGCGTGGGTAGCGAACAGGATTAGATACCCTGGTAGTCCACGCGCTAAACGATGC
>SRR891498.16269.2	SOTU3478	Bacteria;Bacteroidota;Saprospiria;Saprospirales;FOTU52;GOTU994;SOTU3478
ATCCCGGGAGAGACGGTATCTGATGAATAAGCACCGGCTAACTCCGTGCCAGCAGCCGCGGTAATACGGAGGGTGCAAGCGTTATCCGGAATCACTGGGTTTAAAGGGTACGTAGGCGGGCTAATAAGTCAGAAGTGAAATCTCGCAGCTTAACTGCGAAACTGCTTTTGAAACTGTTAGTCTTGAATTCGGTTGAGGTGCACGGAATGCGTCATGTAGCGGTGAAATGCTTAGATATGACGTAGAACACCAATTGCGAAGGCAGTGCACTGGACCGTGATTGACGCTGAGGTACGAAAGCGTGGGT
>SRR3735238.174907.1	SOTU53701	Bacteria;Bacteroidota;Saprospiria;Saprospirales;FOTU52;GOTU994;SOTU53701
CCAGCAGCCGCGGTAATACGGAGGGTGCAAGCGTTATCCGGAATTACTGGGCTTAAAGGGTACGTAGGCGGGCTAATAAGTCAGAAGTGTAATCTCGCAGCTTAACTGCGGAACTGCTTTTGTCAAACTGTTAGTCTTGAATTCGGTTGAGGTGAACGGAATGCGTCATGTAGCGGTGAAATGCTTAGATATGACGTAGAACACCAATTGCGAAGGCAGTGCACTGGACCGTTATTGACGCTGAGGTACGAAAGCGTGGGTAGCGAACAGGATTAGATACCCTGGTAGTCCACGCCCTAAACGATGC
>SRR3735229.21636.1	SOTU3476	Bacteria;Bacteroidota;Saprospiria;Saprospirales;FOTU52;GOTU994;SOTU3476
CCAGCAGCCGCGGTAATACGGAGGGTGAAAGCGTTATCCGGAATCACTGGGTTTAAAGGGTACGTAGGCGGGCTGATAAGTAAGAAGTGAAATCTCGCAGCTTAACTGCGAAACTGCTTTTGAAACTGTCAGTCTTGAATTCGGTTGAGGTGCACGGAATGCGTCATGTAGCGGTGAAATGCTTAGATATGACGTAGAATACCAATTGCGAAGGCAGTGCACTGGACCGTGATTGACGCTGAGGTACGAAAGCGTTGGTATCGAACAGGATTAGATACCCTGGTAGTCCACGCCCTAAACGATGC
>SRR7015935.140614.1	SOTU30538	Bacteria;Bacteroidota;Saprospiria;Saprospirales;FOTU52;GOTU994;SOTU30538
TACGGAGGGTTCAAGCGTTTTCCGGATTTATTGGGTTTAAAGGGTACGTAGGCGGGCTAATAAGTCAGAAGTGAAATCTCGCAGCTTAACTGCGAAACTGCTTTTGAAACTGTTAGTCTTGAACTCGGTTGAGGTGCATGGAATGCGTCATGTAGCGGTGAAATGCTTAGAGATGACGTAGAACACCGATTGCGAAGGCAGTGCACTGGACCGTAGTTGACGCTGAGGTACGAAAGCGTGGGTAGCGAACAGGATTAGATACCCTGGTAGTCCACGCCCTAAACGATGC
>SRR5814090.5428.1	SOTU30543	Bacteria;Bacteroidota;Saprospiria;Saprospirales;FOTU52;GOTU994;SOTU30543
ATCCCGGGAGAGACGGTATCTGATGAATAAGCACCGGCTAACTCCGTGCCAGCAGCCGCCGTAATACGGAGGGTGCAAGCGATATCCGGAATCACTGGGTTTAAAGGGTACGTAGGCGGGCTAATAAGTCGGAAGTGAAATCTCGCAGCTTAACTGCGAAACTGCTGTTGAAACTGTTAGTCGTGAACTCGGTTGAGGTGCATAGAAGGCGTCATGTAGCGGTGAGATGCTTATATATGACGTAGAATACCAATTGCGAAGGCAGTGCACTGGACCGTAGTTGACGCTGAGGTACGAAAGCGTGGGTAGCGAACAGGATTAGATACGCGGGTAGTC
>SRR4435210.39594.1	SOTU53707	Bacteria;Bacteroidota;Saprospiria;Saprospirales;FOTU52;GOTU994;SOTU53707
ATCTCGGGAGCGACGGTATCTGATGAATAAGCACCGGCTAACTCCGTGCCAGCAGCCGCGGTAATACGGAGGGTGCAAGCGTTATCCGGAATCACTGGGATTAAAGGGTACGTAGGCGGGCCTATAAGTCAGAAGTGAAATCTCGCAGCTTAACTGCGAAACTGCTTTTGAAACTGTAGGACTTGAATTGGGTTGAGGTGCAGGGAATGCGTAATGTTGCGGTGAAATGCTTAGATATGACGTAGAACACCAATTGCGAAGGCAGTGCACTGGACCTTAATTGACGCTGAGGTACGAAAGCGTGGGTAGCGAACAGGATTAGATACCCCAGTAGTC
>SRR5814135.30961.1	SOTU109407	Bacteria;Bacteroidota;Saprospiria;Saprospirales;FOTU52;GOTU994;SOTU109407
ATCCCGGGAGAGACGGTATCTGATGAATAAGCACCGGCTAACTCCGTGCCAGCAGCCGCGGTAATACGGAGGGTGCAAGCGTTATCCGGAATCACTGGGTTTAGAGGGTACGTAGGAGGGCTAATAAGTCAGAAGTGAAATCTCGCAGCTTAACTGCGAAACTGCTTTTGAAACTGTAAGTAGTGAACTCGGTTGAGGTGCATAGAATGCGTAATGTAGCGGTGAAATGCTTAGATATGACGTAGAATACCAATTGCGAAGGCAGTGCACTGGACAGTAGTTGACGCTGAGGTACGAAAGCGTGGGTAGCGAACAGGATTAGATACCCCAGTAGTC
>SRR5586960.93682.1	SOTU18436	Bacteria;Bacteroidota;Saprospiria;Saprospirales;FOTU52;GOTU994;SOTU18436
ATCTCGGGAGAGACGGTATCTAATGAATAAGCACCGGCTAACTCCGTGCCAGCAGCCGCAGTGGGGAATACGGAGGGTGCAAGCGTTATCCGGAATCACTGGGTTTAAAGGGTACGTAGGCGGGCTAATAATTCAGAAGTGAAATCTCGCAGCTTAACTGCGAAACTGCTTTTGAAACTGTTAGTGTTGAATTCGGGTGGGGTGCACGGAATGCGTCATGTAGCGGTGAAATGATTAGATATGACGTAGAACACCAATTGCGAAGGCAGTGCACGGGACCGCGATTGACGCTGAGGTACGAAAGCGTGGGTAGCGAACAGGATTAGATACCCTAGTAGTT
>SRR3735250.378423.1	SOTU3485	Bacteria;Bacteroidota;Saprospiria;Saprospirales;FOTU52;GOTU994;SOTU3485
CCAGCAGCCGCGGTAATACGGAGGGTGCAAGCGTTATCCGGAATCACTGGGTTTAAAGGGTACGTAGGCGGGCTAATAAGTCAGAAGTGAAATCTCGCAGCTCAACTGCGAAACTGCTTTTGAAACTGTCAGTCTTGAACTCGGTTGAGGTGCATAGAATGCGTCATGTAGCGGTGAAATGCTTAGATATGACGTAGAAAACCAATTGCGAAGGCAGTGCACTGGACCGTAGTTGACGCTGAGGTACGAAAGCGTGGGTAGCGAACAGGATTAGATACCCTGGTAGTCCACGCCCTAAACGAGGC
>SRR3735224.75139.1	SOTU109425	Bacteria;Bacteroidota;Saprospiria;Saprospirales;FOTU52;GOTU994;SOTU109425
CCAGCTGCCGCGGTAACACGGAGGGTGCAAGCGTTATCCGGAATCACTGGGTTTAAAGGGTACGTAGGCGGTCGGCTTAGTCAGGCGTGAAATCTCGCAGCTTAACTCCGAAACTGCTCTTGAAACTGTCCGACTTGAATTCGGTTGAGGTTCACGGAATGCGTCATGTAGCGGTGAAATGCTTAGATATTACGTAGAACACCAACTGCGAAGGCAGTGCACTGGACCGCGATTGACGCTGAGGTACGAAAGCGTGGGTAGCGAACAGGATTAGATACCCTGGTAGTCCACGCCCTAAACGATGC
>SRR3735250.368127.1	SOTU76300	Bacteria;Bacteroidota;Saprospiria;Saprospirales;FOTU52;GOTU994;SOTU76300
CCAGCAGCCGCGGTAATACGGAGGGTGCAAGCGTTATCCGGAATCACTGGGTTTAAAGGGTACGTAGGCGGGCTAATAAGTCAGAAGTGAAATCTCGCAGCTTAACTGCGAAACTGCCTTTGAAACTGTTAGTCTTGAACACGGTTGAGGTGCATAGAATGCGTCATGTAGCGGTGAAATGCTTAGATATGACGTAGAATAACAATTGCGAAGGAAGTGCACTGGAACGTAGTTGACGCTGAGGTACGAAAGCGTGGGTAGCGAACAGGATTAAATACCCTGATAGTCCAAGCCCTAAACGATGC
>SRR4435177.21867.1	SOTU30545	Bacteria;Bacteroidota;Saprospiria;Saprospirales;FOTU52;GOTU994;SOTU30545
ATTCCGGGAGAGACGGTATCTGATGAATAAGCACCGGCTAACTCCGTGCCAGCAGCCGCGGTAATACGGAGGGTGCAAGCGTTATCCGGAATCACTGGGTTTAAAGGGTACGTAGGCGGGCTAATAAGTCAGGAGTGAAATCTCGCAGCTTAACTGCGAAACTGCTGTGGAAACTGTTAGTCTTGAATTGGGTTGAGGTGCACGGAATGCGTCATGTAGCGGTGAAATGCTTAGATATGACGTAGAACACCAATTGCGAAGGCAGTGCACTGGACCTTAATTGACGCTGAGGTACGAAAGCGTGGGTAGCGAACAGGATTAGATACCCGAGTAGTC
>ERR2098479.1070944.1	SOTU42836	Bacteria;Bacteroidota;Saprospiria;Saprospirales;FOTU52;GOTU994;SOTU42836
GTGCCAGCCGCCGCGGTAATACGGAGGGTGCAAGCGTTATCCGGAATCACTGGGTTTAAAGGGTACGTAGGCGGGCTAATAGGTCGGAAGGGAAATCTCGCAGTTTAACTGCGAAACTGCTTTTGAAACTGTTAGTCTTGAATTGGGTTGAGTTGACGGGAATGCGTCATGTAGCGGTAAAATGCTTAGATATGACGTAGAACACAAATTGCGAAGGCAGTGGACTGGACCGTCATTGACGCTGAGGTACGAAAGCGTGGGTAGCGAACAGGATTAGATACCCTGGTAGTCCACGCCCTAATCGATGC
>ERR2098575.1213719.1	SOTU98229	Bacteria;Bacteroidota;Saprospiria;Saprospirales;FOTU52;GOTU13439;SOTU98229
GTGTCAGCAGCCGCGGTAATACGGAGGGTGCAAGCGTTATCCGGAATCACTAGGTTTAAAGGGTACGTAGGCGGGCTAATAAGTCAGACGAGAAATCGCGCAGCTTAACTACGAAACTGCTTTTGAAACTGTTAGACTTGAATTCGTTTGAGGTGCACCGAATGCGTCATATAGGGGTGAAATGCTTAGATATGACGTAGAACACCAATTGCGAAGGCAGTGCACTGGACCGCGATTGACGCTGAGGTACGAAAGCGTGGGTAGCGAACAGGATTAGATACCCTGGTAGTCCACGCCCTAAACGATGC
>SRR6442416.282147.1	SOTU50600	Bacteria;Bacteroidota;Saprospiria;Saprospirales;FOTU521;GOTU7077;SOTU50600
ATGTGCTGTTGACGGTACCTTACGAATAAGCACCGGCTAACTCCGTGCCAGCAGCCGCGGTAATACGGAGGGTGCAAGCGTTATCCGGAATCACTGGGTTTAAAGGGTGCGTAGGTGGCTCGTTAAGTCAGAGGTGAAAGTTGGCAGCTTAACTGTCAGACTGCCTTTGATACTGACAGGCTTGAGTAGAGCGGAGGTAGCCGGAATATATAATGTAGCGGTGAAATGCTTAGATATTATAGAGAACACCCATTGCGAAGGCAGGTTACTACACTCTCACTGACACTGAGGCACGAAAGCGTGGGTATCAAACA
>ERR2098488.1550688.1	SOTU93196	Bacteria;Bacteroidota;Saprospiria;Saprospirales;FOTU971;GOTU11704;SOTU93196
GTGTCAGCAGCCGCGGTAATACGGAGGGCGCTCGCGCTATTCGGATTCACTAGTCGTCACGCGCGTGTAGGCGGTCTATAAAGTCAGATGTGACAGCCCGGGGCTCAACCTCGGAACTGCATTCGAAACTGATAGACTAGAATTAGGTTGAGGTTGGCGGAATGTGACATGTAGCGGTGAAATGCATAGATATGTCATAGAACACCAATTGCGAATGCAGCTGAATGGACCTATATTGACGCTGAGGCACGAAAGCGTGGGGAGCGAACAGGATTAGATACCCTGGTAGTTCACGCCCTAAACGATGC
>SRR4777942.129233.1	SOTU50422	Bacteria;Bacteroidota;Saprospiria;Saprospirales;FOTU548;GOTU6178;SOTU50422
ATGTGCAGTTGACGGTACCTTACGAATAAGCACCGGCTAACTCCGTGCCAGCAGCCGCGGTAATACGGAGGGTGCAAGCGTTATCCGGAATCACTGGGTTTAAAGGGTGCGTAGGCGGTTTGATAAGTCAGAGGTGAAAGCTAGGAGTTTTACTTTTAAAGGGTAGTTGTGACTGGCGGAGGTGGATGGGGTGGGGGAGGGGGGAGTGTGACATGTAGCGGTTAAAGGCGTAGTTAGGGAGTAGAACACGAGTGGCGTAGGCAGCGTGCTGGGTTTGAATGGCGGCGGAGGCGAGAGAGCGGGGGGATAAAGCGGGATTACAAACCCTGGTGGTCCTGCTTTCTGTCT
>ERR1474909.60220.1	SOTU23081	Bacteria;Bacteroidota;Saprospiria;Saprospirales;FOTU189;GOTU3879;SOTU23081
GCGGTAATACGGAGGGTGCAAGCGTTATCCGGAATTACTGGGCGTAAAGGGTGCGTAGGCGGTTTAGTAAGTCAGAAGTGTAAACTCCCAGCTCAACTGAGGCCTTGCGTTTGATACTGCTAGACTTGAGTCAGGCAGAGGTTAGCGGAATTTCACGTGTAGCGGTGAAATGCATTGATATTTCATAGAACATCAATTGCGAAGGCGGCTTACTAGATCTCGACTGACGCTGAGGCACGAAAGCTTGGGGAGCG
>SRR5318198.64292.1	SOTU94524	Bacteria;Bacteroidota;Saprospiria;Saprospirales;Saprospiraceae;GOTU9664;SOTU94524
GGGCGGGGCTGACGGTATCAGTAGAATAAGCACCGGCTAACTCCGTGCCAGCAGCCGCGGTAATACGGAGGGTGCAAGCGTTATCCGGAATCACTGGGTTTAAAGGGTGCGTAGGCGGCTTGGTAAGTCAGGGGTGAAAGCTCGCAGCTTAACTGCGGAACTGCCTTTGATACTGTCGGGCTTGAAACAGGACGAGGTTGGCGGAATGTGGCATGTAGCGGTGAAATGCATAGATATGTTATAGAACACCGATTGCGAAGGCAGTCTGCTAAGTCGACATTGACGCTGAGGCACGAAAGCGTGGGGAGCGAACAGGATTAGATACCCCGGTAGTCC
>SRR8217718.15660.1	SOTU61403	Bacteria;Bacteroidota;Saprospiria;Saprospirales;FOTU145;GOTU8408;SOTU61403
GGGCGGGGCTGACGGTATCAGTAGAATAAGCTCCGGCTAACTCCGTGCCAGCAGCCGCGGTAATACGGAGGGTGCAAGCGTTATCCGGAATCACTGGGTTTAAAGGGTGCGTAGGCGGCTTGGTAAGTCAGTGGTGAAATTTCGCAGCTTAACTGCGGAACTGCCTTTGAAACTGTCGGGCTTGAAAGAGGGCGAGGTAGGCGGAATGTGGAATGTAGCGGTGAAATGCATAGACATGACATAGAACACCGATTGCGAAGGCAGCTGGCTGGACCTGGATTGACGCTGAGGCACGAAAGCGTGGGGAGCAAACAGGATTAGAAACCCGAGTAGTCC
>SRR6387862.73058.1	SOTU38501	Bacteria;Bacteroidota;Saprospiria;Saprospirales;Saprospiraceae;GOTU18;SOTU38501
GGGCGGGGCTGACGGTATCAGTAGAATAAGCACCGGCTAACTCCGTGCCAGCAGCCGCGGTAATACGGAGGGAGCAAGCGTTATCCGGAATCACTGGGTTTAAAGGGTGCGTAGGCGGCTTGGTATGTAATGGGTGAAAGCTCGCAGCTTAAATGCGGAACGGCCTAGGATAATACCGGGCTTGAAACAGGACGAGGTTGGCGGAATGTGGCATGTAGCGGTGAAATGCATAGATATGCCATAGAACACCGATTGCGAAGGCAGCTGGCTAGACCTGGCTTGACGCTGAGGCACGAAAGCGTGGGGAGCGAACAGGATTAGATACCCTAGTAGTC
>SRR6387862.56871.1	SOTU72870	Bacteria;Bacteroidota;Saprospiria;Saprospirales;FOTU145;GOTU9956;SOTU72870
GGGCGGGGCTGACGGTATCAGTAGAATAAGCACCGGCTAACTCCGTGCCAGCAGCCGCGGTAATACGGAGGGTGCAAGCGTTATCCGGAATCACTGGGTTTAAAGGGTGCGTAGGCGGCTTGGTAAGACAGGGATGAAAGAACGAAGCGTAAATGCGGAACTAAATAAGAAACTGACGGGAAAGAAACAGGACGAGGTTGGCGGAATGTGGCATGTAGCGGTGAAATGCATAGATATGCCATAGAAAACCGATTGCGAAGGCAGCTGGCTAGACCTGGATTGACGCTGAGGCACGAAAGCGTGGGGAGCGAACAGGATTAGATACCCGGGTAGTC
>SRR6387862.53859.1	SOTU13802	Bacteria;Bacteroidota;Saprospiria;Saprospirales;FOTU145;GOTU1414;SOTU13802
GGGCGGGGCTGACGGTATCAGTAGAATAAGCACCGGCTAACTCCGTGCCAGCAGCCGCGGTAATACGGAGGGTGCAAGCGTTATCCGGAATCACTGGGTTTAAAGGGTGCGTAGGCGGCTTGTTAAGTCAAGTGTGAAAGCTCGAAGGTTAACTGCGGAACTGACTTTGAGAATTACGGGCTTGAAAAAGGACGAGGTTGGCGGAATGTGGCATGTAGCGGTGAAATGCATAGATATGCCATAGAACACCGATTGCGAAGGCAGCTTACTGGACCTTATTTGACGCTGAGGCACGAAAGCGTGGGGATCAAACAGGATTAGATACCCGGGTAGTC
>SRR6387864.71034.1	SOTU61590	Bacteria;Bacteroidota;Saprospiria;Saprospirales;Saprospiraceae;GOTU7407;SOTU61590
GGGCGGGGCTGACGGTATCAGTAGAATAAGCACCGGCTAACTCCGTGCCAGCAGCCGCGGTAATACGGAGGGTGCAAGCGTTATCCGGAATCACTGGGTTTAAAGGGTGCGTAGGCGGCTTGGTAAGTGAAGGGTGAAAGCTCGGAGCTTGAGGGCGGGCCTGCGTTTAATACAGGGGGGATTGACACAGGACGAGGTTGGCGGAATGTGGCATGTAGCGGTGAAATGCATAGATATGCCATAGAACACCGATTGCGAAGGCAGCTGGCTAGACCTGGATTGACGCTGAGGCACGAAAGCGTGGGGAGCGAACAGGATTAGATACCCGTGTAGTC
>SRR6387862.68992.1	SOTU61728	Bacteria;Bacteroidota;Saprospiria;Saprospirales;Saprospiraceae;GOTU7407;SOTU61728
GGGCGGGGCTGACGGTATCAGTAGAATAAGCACCGGCTAACTCCGTGCCAGCAGCCGCGGTAATACGGAGGGTGCAAGCGTTATCCGGAATCACTGGGTTTAAAGGGTGCATAGGCGGCTTGGTAAGTCAGGAGTAAAAGAACGTAGCTTAACTGCAGAAATGCTGTTACTACTTCTGGGATAGAATCAGGACGAGGTTGGCGGAATGTGGCATGTAGCGGTGAAATGCATAGATATGCCATAGAACACCGATTGCGAAGGCAGCTGGCTAGACCTGGCTTGACGCTGAGGCACGAAAGCGTGGGGAGCGAACAGGATTAGATACCCGTGTAGTC
>SRR5215969.1184.1	SOTU10439	Bacteria;Bacteroidota;Saprospiria;Saprospirales;FOTU78;GOTU603;SOTU10439
TACGGAGGGTGCAAGCGTTATCCGGAATCACTGGGTTTAAAGGGTGCGTAGGCGGTCTGATAAGTCAGTTGTGAAATTCCTCGGCTTAACCGAGTGGACTGCGATTGATACTGTCAGACTTGAATCAGGTTGAGGTAGGCGGAATGTGACAAGGGGCGGTGGATGGCTTAGGTAGGTCATAGAACACCGAGTGCGAGGGGAGCATGCAGGGCTTAGATTGATTCTGACGCAGGTAAGCGTGTGGTGGAAAACCG
>SRR2807913.106209.1	SOTU58515	Bacteria;Bacteroidota;Saprospiria;Saprospirales;FOTU5;GOTU7816;SOTU58515
TACGGAGGGTGCAAGCGTTATCCGGAATTACTGGGTTTAAAGGGTGCGTAGGCGGTTATATAAGTCAGTGGTGAAAAGTCTGGGCTCAACCGAGGCCTTGCCATTGAGACTGTATAACTTGAAATAAGTTGAGGTGGGCGGAATGTGACATGTAGCGGTGAAATGCATCGATATGTCATAGAACACCAATTGCGAAGGAGGCTCACATGAATCCATTTGATGCAGAGGCACGAAAGGGTGGGTCGAGGTTAGG
>SRR4938548.109343.1	SOTU88944	Bacteria;Bacteroidota;Saprospiria;Saprospirales;FOTU5;GOTU12083;SOTU88944
TACGTAGGGTGCAAGCGTTATCCGGAATTATTGGGTGTAAAGGGTGCGTAGGCGGTTTTATAAGTCAGTGGTGAAAAGTCTGGGCTCAACCGAGGAATTGCCATTGAAACTGTAAGACTTGAAATAAGGTAAGGGAGGTGGAATGTGTGATGTAGCGGTGACATGCATAGATATGTCATAGAACACCGATGGCGAAGGCAGCTTCCTGGACTAAATTTGACGCTGAGGCACGAAAGCGTGGGGAGCGAACGGG
>SRR1734278.168611.1	SOTU88252	Bacteria;Bacteroidota;Saprospiria;Saprospirales;FOTU5;GOTU12504;SOTU88252
TACGGAGGGTGCAAGCGTTATCCGGAATTACTGGGTTTAAAGGGTGCGTAGGCGGGTTAATAAGTCAGTGGTGAAAAGTTGGGGCTCAACCGAGACCTTGCCATTGATACTGTTAAACTTGAAATAAGGTGAGGTGGGCGGAATGTGACGTGTAGCGGTGAAATGCATAGATATTACATAGAATACCAATTGCGAAGGCAGCTTACTAAACTTCATTTGACGCTGAGGCACGAAAGCGTGGGGAGC
>SRR2104145.306323.1	SOTU66455	Bacteria;Bacteroidota;Saprospiria;Saprospirales;FOTU5;GOTU7429;SOTU66455
CAGAGGTGCCAGCCGCCGCGGTAATACGGAGGGTGCAAGCGTTATCCGGAATTACTGGGCTTAAAGGGTGTGTAGGCGGCATTATAAGTCAATTGTGAAAAGTCTGGGCTTAACTGAGGACTTGCCATTGAAACTGTAAAGCTTGAAATAAGTTGAGGTAGGCGGAATGTGACATGTAGCGGTGAAATGCATAGATATGTCATAGAACACCAATTGCGAAGGCAGCTTACTAGACTTCATTTGACGCTGAGGCACGAAAGCTTGGGTAGCGAACAGGATTAGATACCCTTGTAGTCCGTAG
>SRR2103881.241775.1	SOTU58662	Bacteria;Bacteroidota;Saprospiria;Saprospirales;FOTU5;GOTU7429;SOTU58662
AGGTCGTGCCAGCCGCCGCGGTAATACGGAGGGTGCAAGCGTTATCCGGAATTACTGGGCTTAAAGCGTGCGTAGGCGGCATTATAAGTCAGGGGTGAAATGTCTGGGCTTAACCAAGGCCTTGCCATCGAAACTGTAAAGCTAGAAATTAGTTGAGGTAGGCGGAATGTGATGTGTAGCGGTGAAATGCATAGATATGTCATAGAACACCAATTGCGAAGGCTGCTTACTAGACTTAATTTGACGCTGAGGCACGAAAGCGTGGGTAGCAAACAGGATTAGATACCCCTGTAGTCC
>SRR4424412.125897.1	SOTU56894	Bacteria;Bacteroidota;Saprospiria;Saprospirales;FOTU5;GOTU2263;SOTU56894
TACGGAGGGTGCAAGCGTTATCCGGAATTACTGGGCTTAAAGCGTGCGTAGGCGGTTTTGTAAGTCAGTGGTGAAAACTCTGGGCTTAACCGAGGACTTGCCATTGAAACTGTAAGACTTGAAATAAGTTAAGGTAGGCGGAATGTGACATGTAGCGGTGAAATGCGTAGATATGTCATGGAACACCGATTGCGAAGGCAGCTTACTGGGCTTCATTTGACGCTGAGGCACGAAAGCGTGGGGAGCGAACGGG
>SRR3821433.18812.1	SOTU9856	Bacteria;Bacteroidota;Saprospiria;Saprospirales;FOTU5;GOTU2263;SOTU9856
CTCTGGTGCCAGCCGCCGCGGTAATACGGAGGGTGCAAGCGTTATCCGGAATTACTGGGCGTAAAGGGTGCGTAGGCCGACTAATAAGTCAGTGGTGAAAAGTCTGGGCTCAACCGAGGAATTGCTATTGAAACTGTTAGTCTTGAAATAAGTTGAGGTAGGCGGAATGTGACATGTAGCGGTGAAATGCGTAGATATGTCATGGAACACCAATGGCGAAGGCAGCTTACTAGACTTCATTTGACGCTGAGGCACGAAAGCGTGGGGAGCGAACGGGATTAGAAACCCCGGTAGTCCGT
>SRR4424868.14461.1	SOTU67492	Bacteria;Bacteroidota;Saprospiria;Saprospirales;FOTU5;GOTU2263;SOTU67492
TACGGAGGGTGCAAGCGTTATCCGGAATTACTGGGTGTAAAGGGTGCGTAGGCGGTTTTATAAGTCAGTGGTGAAATGTCTGGGCTCAACCGCGGCCTTGCAATTGAAACTGCAAGACTTGAAATAAGTTGAGGTAGGCGGAATTTGACGTGTAGCGGTGAAATGCATAGATATGTGATAGAACACCAATGGCGAAGGCAGCTTACTGGACTTCATTTGACGCTGAGGCACGAAAGCGAGGGGAGCGAACGGG
>SRR2103983.274096.1	SOTU68139	Bacteria;Bacteroidota;Saprospiria;Saprospirales;FOTU5;GOTU2263;SOTU68139
ACTCGGTGCCAGCCGCCGCGGTAATACGGAGGGTGCAAGCGTTATCCGGAATTACTGGGCGTAAAGGGTGCGTAGGCGGTCTAATAAGTCAGTGGTGAAAAGTCTGGGCTCAACCAAGGCCCTGCCATTGAAACTGTTAGACTTGAAATAAGTTGAGGTAGGCGGAATGTGTCATGTAGCGGTGAAATGCATAGATATGTCATAGAACACCAATTGCGAAGGCAGCTTACTAGACTTTATTTGACGCTGAGGCACGAAAGCGTGGGAGCGAGCGGGATTAGATACCTGGTAGTCC
>SRR3821337.128618.1	SOTU23085	Bacteria;Bacteroidota;Saprospiria;Saprospirales;FOTU5;GOTU2263;SOTU23085
CGAGAGTGCCAGCCGCCGCGGTAATACGGAGGGTGCAAGTGTTATCCGGAATTACTGGGCTTAAAGGGTGCGTAGGCCGTCTAATAAGTCAGTGGTGAAATGTCTGGGCTCAACCGAGACCTTGCCATTGAAACTGTTAGACTTGAAGTAAGTTGAGGTAGACGGAATGTGACATGGAGCGGTGAAATGCATAGATATGTCATAGAACACCAATTGCGAAGGCAGCTTACTAGACTTCATTTGACGCTGAGGCACGAAAGCGTGGGGAGCGAACGGGATTAGATACCCTGGTAGTCCTAG
>SRR2104137.194278.1	SOTU32070	Bacteria;Bacteroidota;Saprospiria;Saprospirales;FOTU5;GOTU5657;SOTU32070
TTTAGGTGCCAGCCGCCGCGGTAATACGGAGGGTGCAAGCGTTATCCGGAATTACTGGGTTTAAAGGGTGCGTAGGCGGTTCTATAAGTCGGTGGTGAAAAGTCTGGGCTCAACCGAGGCCTTGCCATTGAAACTGTAGAACTTGAAATACGTTGAGGTAGGCGGAATGTCACGTGTAGCGGTGGAATGCATAGATATGTCGTAGAACACCAATTGCGAAGGCGGCTTGCTAGGCCTTATTTGACGCTGAGGCACGAAAGCGTGGGGAGCGAACGGGATTAGATACCCCGGTAGTCCGT
>SRR4424317.86246.1	SOTU44225	Bacteria;Bacteroidota;Saprospiria;Saprospirales;FOTU5;GOTU5568;SOTU44225
TACGGAGGGGGCAAGCGTTATCCGGAATTACTGGGCTTAAAGGGTGCGTAGGCGGTCTTATAAGTCAGTGGTGAAAAGCCTGGGCTCAACCGAGGACTTGCCTTTGAAACTGTAAGACTTGAATTAAGGTAAGGTAGGCGGAATGCCACATGTAGCGGTGAAATGCATAGATATTACGTAGAACACCAATTGCGAAGGCGGCTTACTGGACTTCATTTGACGCTGAGGCACGAAAGCGTGGGGAGCGAACGGG
>SRR3624224.50418.1	SOTU32278	Bacteria;Bacteroidota;Saprospiria;Saprospirales;FOTU5;GOTU5568;SOTU32278
GTGCCAGCCGCCGCGGTAATACGGAGGGTGCAAGCGTTATCCGGAATTACTGGGCTTAAAGGGTGCGTAGGCGGTCATATAAGACAGTGGTGAAATGCCTGGGCTCAACCGAGGCCTTGCATTTGAAACTGTATGACTAGAGATAAGCTGAGGTAGGCGGAATGCGTCGTGTAGCGGTGAAATGCATAGATATGTCATAGAACACCAATTGCGAAGGCAGCTTACTGGACTTCATCTGACGCTGAGGCACGAAAGCGTGGGGAGCGAACGGGATTAGATACCCCTGTAGTCCCTGTCTCTT
>SRR5380775.65070.2	SOTU60026	Bacteria;Bacteroidota;Saprospiria;Saprospirales;FOTU5;GOTU8464;SOTU60026
GGAGGGGTCAAGCGTTATTCGGAATTTCTTGGGTTAAAGGGGGCGTAGGCGGTTTTATAAGTCCAGGGTGAAAAGTCTGGGCTCAACCGAGGCCTTGCCATTGAAACTGGAAGACTTTAAATAAGTTAAGGGAGGCGGAATGGGAAATGTAGCGGTGAAATGCATAGATATGGTATAGAACACCCATTGCGAAGGCAGCTTACTGGACTTCATTTGACCCTTAGGCACGAAAGCGTGGGGAGCGAACGGG
>SRR2103944.218838.1	SOTU110604	Bacteria;Bacteroidota;Saprospiria;Saprospirales;FOTU5;GOTU6380;SOTU110604
CATTTGTGCCAGCAGCCGCGGTAATACGGAGGGTGCAAGCGTTATCCGGAATTACTGGGTTTAAAGGGTGCGTAGGCGGTCTAATAAGTCAGTGGTGAAAAGTCTGGGCTCAACCGAGGCCTTGCCATTGAAACTGTTAGACTTGAAATAAGTTAAGGTAGGCGGAATGTGACATGTAGCGGTGAAATGCATAGATATGTCATAGAACACCAATTGCGAAGGCAGATTACTAACAATTAACTGACGCTGAGGGACGAAAGCGTGGGTAGCGAACAGGATTAGATACCCCGGTAGTCCAA
>SRR4424934.6591.1	SOTU45573	Bacteria;Bacteroidota;Saprospiria;Saprospirales;FOTU5;GOTU6380;SOTU45573
TACGGAGGGTGCAAGCGTTATCCGGAATTACTGGGTTTAAAGGGTGCGTAGGCCGTCTAATAAGTCAGAGGTGAAAAGTCTGGGCTCAACCGAGGCCTTGCAATTGAAACTGTTAGACTTGAAATAAGTTAAGGTAGGCGGAATGTGACATGTAGCGGTGAAATGCATAGATATGTGATAGAACACCAATTGCGAAGGCAGCTTACTGGACTTAATTTGACGCTGAGGCACGAAAGTGTGGGGCTCGAACTGG
>SRR2103959.193910.1	SOTU44690	Bacteria;Bacteroidota;Saprospiria;Saprospirales;FOTU5;GOTU6380;SOTU44690
TAAGAGTGCCAGCCGCCGCGGTAATACGGAGGGTGCAAGCGTTATCCGGAATTACTGGGTTTAAAGGGTGCGTAGGCGGTCTAATAAGTCAGTGGTGAAAAGTCTGGGCTCAACCGAGGCCTTGCAATTGAAACTGTTAGACTTGAAATAAGTTAAGGTAGGCGGAATGTGACATGTAGCGGTGAAATGCATAGATATGACACAGAACGCCGATTGCGAAGGCAGCTTACTAAACTGATATTGACGCTGAGGCACGAAAGCGTGGGGAGCGAACAGGATTAGATACCCTAGTAGTCCTAG
>SRR4424951.3170.1	SOTU58489	Bacteria;Bacteroidota;Saprospiria;Saprospirales;FOTU5;GOTU6380;SOTU58489
TACGGAGGGTGCAAGCGTTATCCGGAATTACTGGGTTTAAAGGGTGCGTAGGCGGTCTAATAAGTCAGTGGTGAAAAGTCTGGGCTCAACCGAGGCATTGCCATTGAAACTGTTAGACTTGACGTAAGTTGAGGTAGGCGGAACGTGACGTGTAGCGGTGAAATGCATAGATATGACAGAGAACACCAATTGCGAAGGCAGGTTACTAGACTTCATATGACGCTGAGGGACGAAAGCGTGGGTAGCGAACGGG
>SRR4424440.386330.1	SOTU65855	Bacteria;Bacteroidota;Saprospiria;Saprospirales;FOTU5;GOTU6380;SOTU65855
TACGGAGTGTGCAAGCGTTATCCGGAATTACTGGGTTTAAAGGGTGCGTAGGCGGTCTTATAAGTCAGTGGTGAAAAGTCTGGGCTCAACCGAGGTCATGCAATTGAAACTGTAAGACTTGAAATAAGTTAAGGTAGGCGGAATGTCACATGTAGCGGTGAAATGCATAGATATGTGATAGAACACCAATTGCGAAGGCAGCTTACTGGACTACATTTGACGCTGAGGCACGAAAGCGAGGGGAGCGAACGGG
>SRR4425182.27215.1	SOTU113902	Bacteria;Bacteroidota;Saprospiria;Saprospirales;FOTU5;GOTU6380;SOTU113902
TACGGAGGGTGCAAGCGTTATCCGGAATTACTGGGTTTAAAGGGTGCGTAGGCCGTCTAATAAGTCAGTGGTGAAAAGTCTGGGCTCAACCGAGGCCGTGCAATTGAAACTGTTAGACTTGAAATAAGTTAAGGTAGGCGGAATGTGCCATGTAGAGGTGAAATGCAGAGATATGTCATAGAACACCAATTGCGAAGGCAGCTTACTGGACTTCATTTGACGCTGAGGCACGAAAGCGTGGGGAGCGAACAGG
>SRR4425105.4613.1	SOTU67032	Bacteria;Bacteroidota;Saprospiria;Saprospirales;FOTU5;GOTU6380;SOTU67032
TACGGAGGGTGCAAGCGTTATCCGGAATTACTGGGTTTAAAGGGTGCGTAGGCCGTCTAATAAGTAAGTGGTGAAAAGTCTGGGCTCAACCGAGGCCTTGCCATTGAAACTGTTAAACTTGAAATAAGTTAAGGTAGGTGGAATGTGACATGTAGCGGTGAAATGCATAGATATGTCATCGAACACCAATTGCGAAGGCAGCTTACTGGACTAATTTTGACGCTGAGGCACGAAAGCGTGGGGAGCGAACGGG
>SRR4425070.18456.1	SOTU69106	Bacteria;Bacteroidota;Saprospiria;Saprospirales;FOTU5;GOTU9961;SOTU69106
TACGGAGGGTGCAAGCGTTATCCGGAATTACTGGGTGTAAAGGGTGCGTAGGCGGTTTTATAAGTCAGTGGTGAAAACTCTGGGCCCAACCGCGGACTTGCAATTGAAACTGTAAGACTTGAAATTAGTTAAGGTAGACGGAATTTGAAATGTAGCGGTGAAATGCATAGATATGTGATAGAACACCAATTGCGAAGGCAGTTTACTGGACTACATTTAACGCTGAGGCACGAAAGCGTGGGTAGCGAACGGG
>SRR4424967.18803.1	SOTU91323	Bacteria;Bacteroidota;Saprospiria;Saprospirales;FOTU5;GOTU9961;SOTU91323
TACGGAGGGTGCAAGCGTTATCCGGAATTACTGGGTTTAAAGGGTGCGTAGGCGGTTTTATAAGTCAGAGGTGAAAGCTCTGGGCTCAACCGAGGCCTTGCAATTGAAACTGTAAGACTTGAAATAAGTTAAGGTAAGTGGAATTTGACATGTAGCGGTGAAATGCATAGATATGTGATAGAACACCAATTGCGAAGGCGGCTTACTGGACTACATTTGACGCTGAGACACGAAAGCGTGGGGAGCGAACAGT
>SRR4424898.21358.1	SOTU55222	Bacteria;Bacteroidota;Saprospiria;Saprospirales;FOTU48;GOTU3216;SOTU55222
TACGGAGGGTGCAAGCGTTATCCGGAATTACTAGGTTTAAAGGGTGCGTAGGCGGTCTAATAAGTCAGTGGTGAAATGTCTGGGCTCAACCGGGGCCCTGCCATTGAAACTGTTAGACTTGAAATAAGTTGAGGTAGGCGGAATGTGTAATGTAGCGGTGAAATGCATAGATATGACATAGAACACCAATTGCGAAGGCAGCTTACTAGACCTCATTAGACGCTGAGGCACGAAAGCGTGGGGAGCGAACGGT
>SRR5382571.2462548.2	SOTU22658	Bacteria;Bacteroidota;Saprospiria;Saprospirales;FOTU5;GOTU3180;SOTU22658
GGAGGGTGCAAGCGTTATTCGGAATTACTGGGCTTAAAGGGCGCGTAGGCGGTTTAATAAGTCAGCGGTGAAAGGGCGGGGCTCAACCGGGGAATTGCCATTGAAACTGTTAGACTTGAAATAAGTTAAGGGAGGCGGAATGTGACATGTAGCGGTGAAATGCGTAGATATGTCATAGAACACCAATTGCGAAGGCGGCTTACTGGACTGTATTTGACGCTGAGGCACGAAAGCGTGGGGAGCGAACGGG
>SRR4424476.161389.1	SOTU67072	Bacteria;Bacteroidota;Saprospiria;Saprospirales;FOTU5;GOTU37;SOTU67072
TACGGAGGGTGCAAGCGTTATCCGGAATTACTGCGTTTCAAGGGTGCGTAGGCGGTCTTATAAGTCAGTGGTGAAAAGTCTGGGCTCAACCGAAGCCTTGCCATGGAAACTGTAAGACTTGAAATAAGTTAAGGTAGGCGGAATGTGACATGTAGCGGTAAAATGCATAGATATGTCATAGAACACCAATTGCGAAGACAGCTTACTGGACGTCATTTGTCGCTGAGGCACTAAAGCGTGGGGAGCAAACAGG
>SRR4424414.79560.1	SOTU112865	Bacteria;Bacteroidota;Saprospiria;Saprospirales;FOTU5;GOTU37;SOTU112865
TACGGAGGGTGCAAGCGTTATTCGGAATTACTGGGTTTAAAGGGTGCGTAGGCGGTCTTATAAGTCAGTGGTGAAATGTCAGGGCTCAACCGAAGCCTTGCCATTGAAACTGTAAGACTTGAATTAAGTTAAGGTAGGCGGAATTTGACATGTAGCGGTGAAATGCATAGATATGTCATAGAATACCAATTGCGAAGGCGGCTTACTGGACTTCATTTGACGCTGAGGCACGAAAGCGTGGGGAGCAAACGGG
>SRR4424868.16303.1	SOTU21501	Bacteria;Bacteroidota;Saprospiria;Saprospirales;FOTU5;GOTU37;SOTU21501
TACGGAGGGTGCAAGCGTTATCCGGAATTACTGGGCTTAAAGGGTGCGTAGGCGGTTTTATAAGTCAGTGGTGAAAAGTCTGGTCTCAACCGATGCCTTGCCATTGAAACTGTCAGACTTGAAATAAGTTAAGGTAGGCGGAATGTGAAATGTAGCGGTGAAATGCATAGATATTTAATAGAACACCGATTGCGAAGGCAGCTTACTGGACTTCATTTGACGCTGTGGCACGAAAGCGTGGGAAGCGAACGGG
>SRR4424311.73934.1	SOTU55069	Bacteria;Bacteroidota;Saprospiria;Saprospirales;FOTU5;GOTU37;SOTU55069
TACGGAGGGTGCAAGCGTTATCCGGAATTACTGGGTTTAAAGGGCGCGTAGGCGGTCTTATAAGTCAGAGGTGAAATGTCTGGGCTCAACCAGGGCCTTGCCATTGAAACTGTAAGACTTGAAATAAGTTAAGGTAGGCGGAATGTGACATGTAGCGGTGAAATGCATAGATATGTCATAGAACACCAATTGAGAAGGCAGCGTACTGGACTTCATTTGACGCTGAGGCGCGAAAGCGTGGGTAGCGAACGGG
>SRR4424431.230779.1	SOTU32951	Bacteria;Bacteroidota;Saprospiria;Saprospirales;FOTU5;GOTU37;SOTU32951
TACGGAGGGTGCAAGCGTTATCCGGAATTATTGGGTTTAAAGGGTGCGTAGGCGGTATTATAAGTCAGTGGTGAAATCCCTGGGCTCAACCGTAGACCTGCCATTGAAACTGTAAGACTTGAAATAAGTTAAGGTAGGCGGAATGTGTGATGTAGCGGTGAAATGCATAGATATGTCATAGAACACCGATTGCGAAGGCAGCTTACTGGACTTCATTTGACGCTGAGGCACGAAAGCGTGGGGAGCGAACGGG
>SRR5380775.43170.2	SOTU111197	Bacteria;Bacteroidota;Saprospiria;Saprospirales;FOTU5;GOTU37;SOTU111197
GGAGGGTGCAAGCGTTATCCGGAATTACTGGGTTTAAAGGGTGCGTAGGCGGTCTTATAAGTCAGTGGTGAAAAGTCTGGGCTCAACCGAGGCCTTGCCATTGAAACTGTAAGACTTGAAATAAGTTCAGGTTGGCGGAATGTGACATGTAGCGATGGAGTACATAGATATGTCATAGAACACCAGTAGCGAAGGCAGCTTACTGGACTTCATTTGACGCTGAGGCACGAAAGCGTGGGGCGCGAACGGG
>SRR4424429.758704.1	SOTU57663	Bacteria;Bacteroidota;Saprospiria;Saprospirales;FOTU5;GOTU37;SOTU57663
TCCGGCGGGTGCAAGCGTTATCCGGAATTACTGGGTTTAACGGGCGCGTAGGCGGTCTTATAAGTCAGTGGTGAAAAGTTTGAGCTCAACCGAGACCTTGCCATTGAAACTGTAAGACTTGAAATAAGTTAAGGTAGGCGGAATGTTACATGTAGCGGTGAAATGCAGAGATATGTCATAGAACACCAATTGCGAAGGCAGCTTACTGGACTTCATTTGACGCTGAGGCGCGCAAGCGTGGGGAGCGAACGGG
>SRR4424432.280506.1	SOTU65979	Bacteria;Bacteroidota;Saprospiria;Saprospirales;FOTU5;GOTU37;SOTU65979
TACGGAGGGTGCAAGCGTTATCCGGAATCATTGGGTTTAAAGCGTGCGTAGGCGGTCTTATAAGTCAGTGGTGAAATCTCTCGGCTCAACCGAGGCCTTGCAATGGAAACTGTAAGTCTTGAAATAAGTTAAGGTAGTCGGAATGTGACATGTAGCGGTGAAATGCATAGATATGTCATAGAACACCAATTGAGAAGGCAGCTTACTGGACTTCATTTGACGCTGAGGTACGAAAGCGTGGGGAGCGAACGGG
>SRR4424469.409683.1	SOTU20252	Bacteria;Bacteroidota;Saprospiria;Saprospirales;FOTU5;GOTU37;SOTU20252
TACGGAGGGTGCAAGCGTTATCCGGAATTAATGGGTTTAAAGGGTGCGTAGGCGGTCTTATAAGTCAGTGGTGAAAAGTCTGGGCTCAACCGAGGCATTGCCATTGAAACTGTAAGACTTGAAATAAGTTAAGGTCGGCGGAATGTGACATGTAGAGGTGAAATGCATAGATATGTCGTAGAACACCAATTGCGAAGGCAGCTTACTGGGCTGCATTTGGCGCTGAGGCACGAAAGCGTGGGGAGCAAACGGG
>SRR4424476.141911.1	SOTU10354	Bacteria;Bacteroidota;Saprospiria;Saprospirales;FOTU5;GOTU37;SOTU10354
TACGGAGGGGGCAAGCGTTATCCAGAATTACTGGGTTTAAAGGGTGCGTAGGCGGTCTTATAAGTCAATGGTGAAAAGTCTGGGCTCAACCGATGCCTTGCCATTGAAACTGTAAGACTTGAAATAAGTTAAGGTAGGCGGAAGGTGACATGTAACGGTGAAATACATAGATATGTCATAGAACGACAATTGCGAAGGCAGCTTACTGGACTTCATTTGACGCTGAGGCACGAAAGCGTGGGGAGCGAACGGA
>SRR4424476.94654.1	SOTU80680	Bacteria;Bacteroidota;Saprospiria;Saprospirales;FOTU5;GOTU37;SOTU80680
TACGGAGGGTGCAAGCGTTATCCGGAATTACTGGATTTAAAGGGTGCGTAGGCGGTCTTATAAGTCAGTGGTGAAAAGTCTGGGCACAACCGAGGCCTTGCCATTGAAACTGTAAGACTTGAAATAAGTTAAGGTAAGTGGAATGTGAAATGTAGCGGTGAAATGCAGAGATATGTCATAGAACGCCAATTGCGAAGGCAGCTTACTGGACTTCATTTGACGCTGAGGCACGAAAGCGTGGGGAGCGAACAGG
>SRR4424311.262676.1	SOTU70160	Bacteria;Bacteroidota;Saprospiria;Saprospirales;FOTU5;GOTU37;SOTU70160
TACGGAGGGTGCAAGCGTTATCCGGAATTACTGGGTTTAAAGGGTGCGTAGGCGGTCTTATAAGTCAGTGGTGAAATCTCTGGGCTCAACTGTGGCCTTGCCATTGAAACTGTAAGACTTGAAATAAGTTAAGGTAGAAGGAATGTGACATGTAGCGGTGAAATGCATAGATATGTCATAGAACACCGATTGCGAAGGCAGCTTACTGGACTTCTTTTGACGCTGAGGGACGAAAGCGTGGGGAGCGAACGGG
>SRR4424856.28369.1	SOTU20370	Bacteria;Bacteroidota;Saprospiria;Saprospirales;FOTU5;GOTU37;SOTU20370
TACGGAGGGTGCAAGCGTTATCCGGAATTACTGGGTTTAAAGGGTGCGTAGGCCGGCTAATAAGTCAGGGGTGAAATGTTAGGGCTCAACCGAGGTCTTGCCATTGAAACTGTTAGACTTGAAATAAGGTAAAGTAGGGGGAATGTGACATGTAGCGGTGAAATGCATAGATATGTCATAGAACACCAATTGCGAAGGCAGCTTACTGAACTTCATTTGACGCTGAGGCACGAAAGCGTGGGGAGCGAACGGG
>SRR4424476.201845.1	SOTU46333	Bacteria;Bacteroidota;Saprospiria;Saprospirales;FOTU5;GOTU37;SOTU46333
TACGGAGGGTGCAAGCGTTAATCGGAATTACTGGGTTTAAAGCGTGCGTAGGCGGTCTTATAAGTCAGTGGTGAAGGTTCTGGGCTCAACCGAGGTCTTGCCATTGAAACTGTAAGACTTGAAATAAGTTAAGGTAGGCGGAATGTGACATGTAGCGGTGAAATGCATAGATATGTCATAGAACACCAATTGCGAAGGCAGCTTACTGGACTTCATTTGTCGCTGAGGCACGAGAGCGTGGGTAGCGACCGTG
>SRR5380775.73866.2	SOTU19147	Bacteria;Bacteroidota;Saprospiria;Saprospirales;FOTU5;GOTU37;SOTU19147
GGAGGGTGCAAGCGTTATACGGAATTACTGGGATTAAAGGGTGCGTAGGCGGTCTTATAAGTCAGAGGTGAAAAGTCTGGGCTCAACCGAGGCATTGCCATTGAAACTGTTAGACTTGAAATAAGTTAAGATAGGCGGAATGTGAAATGTAGCGGTGAAATGCATAGATATGTCATAGAACACCGATTGCGAAGGCAGCTTAATGGACTTCATTTGACGCTGAGGCACGAAAGCGTGGGGAGCGCACGGG
>SRR4424469.570916.1	SOTU10301	Bacteria;Bacteroidota;Saprospiria;Saprospirales;FOTU5;GOTU37;SOTU10301
CACGGAGGGTGCAAGCGTTATCCGGAATTACTGGGTTTAAAGGGTGCGTAGGCGGTCTTATAAGTCAGGGGTGAAAAGCCTGGGCTCAACCCAGGCCGTGCCATTGAAACTGTAAGGCTTGAAATAAGTTAAGGTAGGCGGAATGTGACAAGTAGCGGTGAAATGCATAGATATGTCATAGAACACCAATTGCGAAGGCAGCTTACTGGAGTTCATTTGACGCTGAGGCACGAAAGCGTGGGGAGCGAACAGG
>SRR4424311.87638.1	SOTU34157	Bacteria;Bacteroidota;Saprospiria;Saprospirales;FOTU5;GOTU37;SOTU34157
TACGGAGGGTGCAAGCGTTATCCGGAATTACTGGGTTTAAAGGGTGCGTAGGCGGTCTTATAAGTCAGTGGTGAAAAGTCTGGGCTCAACCGAGTCCTTGCCATTGAAACTGTAAGACTTGAAATAAGTTAAGGTAGGCGTAATGTGACATGTAGCGGTGAAATGCATAGATATGTCATAGAACACCAATTGCGAAGGCAGCTTACTATACTTCATTTGACGCTGAGGCACGAAATCTTTTGGAGCGAACTTG
>SRR4424311.113353.1	SOTU113745	Bacteria;Bacteroidota;Saprospiria;Saprospirales;FOTU5;GOTU37;SOTU113745
TACGGAGGGTGCAAGCGTTATCCGGAATTATTGGGTTTAAAGGGTGCGTAGGCGGTCTTATAAGTCAGTGGTGAAAAGTTTGGGCTCAACCGAGACCTTGCCATTGAAACTGTAAGACTTGAAATAAGATAAGGTAGTTAGAATGAGACATGTAGCGGTGAAATGCATAGATATGTCATAGAACACCAATTGCGAAGGCAGCTTACTAGACATCATTTGACGCTGAGGCACGAAAGCGTGGGGAGCGAACGGG
>SRR4424440.247492.1	SOTU33471	Bacteria;Bacteroidota;Saprospiria;Saprospirales;FOTU5;GOTU37;SOTU33471
TACGGAGGGTGCAAGCGTTATCCGGAATTACTGGGTTTAAAGGCTGCGTAGGCGGTCTTATAAGTCAGTGGTGAAAAGCCTGGGCTCAACCGAGGCGTTGCCATTGAAACTGTAAGACTTGAAATAAGTTAAGGTAGGCAGAAAGTGACATGTAGCGGTGAAATGCATAGATATGTCATAGAACACCAATGGCGAAGGCAGCTTACTGGACTTCATTTGACGCTGAGGCGCGAAAGCGTGGGGAGCGAACAGC
>SRR402304.8558.4	SOTU43702	Bacteria;Bacteroidota;Saprospiria;Saprospirales;FOTU5;GOTU37;SOTU43702
TGCGTAGGCGGTCTTATAAGTCAGTGGTGAAAGTCCGGGCTCAACCGGGGCCGTTGCCATTGAAACTGTAAGACTTGAAATAAGTTAAGGTAGGCGGAATGTGACATGTAGCGGTGAAATGCATAGATATGTCATAGAACACCAATTGCGAAGGCAGCTTACTGGACTTGATTTGACGCTGAGGCACGAAAGCGTGGGGAGCGAACGGGGATTAGAGACCCCGGTACTGAGCGGGCTGGCAAAGG
>SRR4938546.85232.1	SOTU99187	Bacteria;Bacteroidota;Saprospiria;Saprospirales;FOTU5;GOTU37;SOTU99187
TACGGAGGATGCAAGCGTTATCCGGAATTACTGGGTTTAAAGCGTGCGTAGGCGGTTTTATAAGTCAATGGTTAAATCTCTGGGCTCAACCGAGACCTTGCCATTGAAACTGTAAGACTTGAAATAAGTTAAGGTAGACGGAATGTGACATGTAGCGGTGAAATGCATAGATATGTGATAGAACACCAATTGCGAAGGCAGCTTACTGGACTTCATTTGACGCTGAGGCACGAAAGCGTGGGGAGCGAATGGG
>SRR4424429.638969.1	SOTU20421	Bacteria;Bacteroidota;Saprospiria;Saprospirales;FOTU5;GOTU37;SOTU20421
TACGGAGGGTGCAAGCGTTCTCCGGAATTACTGGGTTTAAAGGGTGCGTAGGCGGTCTTATAAGTCAGTGGTGAAAAGTCTGAGCTCAACCGAGGCCTTGCCATTGAAACTGTAAGACTTGAAATAAGTTAAGGTAGACAGAATGTGACATGTAGCGGTGAAATGCATAGATATGGCATAGAACAACGATTGCGAAGGCAGCTTACTAAACTTCATTTGAAGCTGAGGCACGAAAGCGTGGGGAGCGAACGTG
>SRR4424476.60199.1	SOTU45921	Bacteria;Bacteroidota;Saprospiria;Saprospirales;FOTU5;GOTU37;SOTU45921
TACGGAGGGTGCAAGCGTTATCCGGAATTATTGGGTTTAAAGGGTGCGTAGGCGGTCTTATAAGTCAGTGGTGAAAAGTTTGGGCTCAACCGTGGACTTGCCATTGAAACTGTAAGACTTGAAATAAGTTAAAGTAGGCGGAATATGACATGTAGCGGTGAAATGCATAGATATGTCATAGAACACCAATTGCGAAGGCAGCTTACTAGACTTCATATGACGCTGAGGCACGAAAGCGTGGGGAGCGAACGGG
>SRR4424469.371400.1	SOTU111672	Bacteria;Bacteroidota;Saprospiria;Saprospirales;FOTU5;GOTU37;SOTU111672
TACGGAGGGTGCAAGCGTTATCCGGAATTACTGGGTTTAAAGGGTGCGTAGGCGGTCTTATAAGTCAGTGGTGAAAAGTCTGGGCTCAACCGAGGCCGTGCCATTGAAACTGTAAGACTTGAAATAAGTTAAGGTTGGTAGAATGTGAGATGTAGCGGTGAAATGCATAGATATGTCATAGAACACCAATTGCGAAGGCAGCATACTGGACTTAATTTGACGCTGAGACGCGAAAGCGTGGGGAGCGAACGGG
>SRR4424311.249501.1	SOTU6917	Bacteria;Bacteroidota;Saprospiria;Saprospirales;FOTU5;GOTU37;SOTU6917
TACGGAGGGTGCAAGCGTTATCCGGAATTACTGGGTTTAAAGGGTGCGTAGGCGGTCTTATAAGTCAGTGGTGAAAAGTCTGGGCTCAACCGAGGCCTTGCCATTGAAACTGTAAGACTTGAAATAAGTTAAGATAGGCGGAATGTGACATGTAGCGGTGAAATGCTTGGATATGTCTTAGAACACCGATTGCGAAGGCAGCTTACTGGACTTCATTTGACGCTGAGGCACGCAGGTGTGGGGAGAGCACGGG
>SRR2103947.47605.1	SOTU5466	Bacteria;Bacteroidota;Saprospiria;Saprospirales;FOTU5;GOTU37;SOTU5466
CCGTTGTGCCAGCCACCGCGGTAATACGGAGGGTGCAAGCGTTATCCGGAATTACTGGGCTTAAAGGGTGCGTAGGCGGTCTAATAAGTCAGTGGTGAAAAGTCTGGGCTTAACCGAGGCCTTGCCATCGAAACTGTTAGACTTGAAATAAGTTGAGGTAGGCGGAATGCTGCATGTAGCGGTGAAATGCATAGATATGTCATAGAACACCAATTGCGAAGGCAGCTTACTAGACTTTATTTGACGCTGAGGCACGAAAGCGTGGGGAGCGAACGGGATTAGATACCCGAGTAGTCCAG
>SRR4424429.156452.1	SOTU22361	Bacteria;Bacteroidota;Saprospiria;Saprospirales;FOTU5;GOTU37;SOTU22361
TACGGAGGGTGCAAGCGTTATTCGGAATTACTGGGTTTAAAGCGTACGTAGGCGGTCTTATAAGTTAGTGGTGAAAAGTCCGGGCTCAACCTAGGCCTTGCCACCGAAACTGTAAGACTTGAAATAAGTTAAGGGAGGCGGAATGTGACATGTAGCGGTGAAATGCATAGATATGTCATAGGACACCAATTGCGAAGGCAGCTTACTGGACTTCATTTGACGCTGAGGCACGAAAGCGTGGGGAGCGAACGGG
>SRR4424440.259734.1	SOTU33339	Bacteria;Bacteroidota;Saprospiria;Saprospirales;FOTU5;GOTU37;SOTU33339
TACGGAGGGTGCAAGCGTTATCCGGAATTATTGGGTTTAAAGGGTGCGTAGGCGGGCGTATAAGTCAGTGGTGAAAAGTCTGGGCTCAACCGAGGCCTTGCCATTGAAACTGTAAGACTTGAATTATGTTAAAGTAGGCAGAATGTGACATGTAGCGGTGAAATGCATAGATATGTCATAGAATACCAATTGCGAAGGCAGCTTACTGAACTTCATTTGACGCTGAGGCACGAAAGCGTGGGGAGCGAACGGG
>SRR4424476.265742.1	SOTU31998	Bacteria;Bacteroidota;Saprospiria;Saprospirales;FOTU5;GOTU37;SOTU31998
TACGGAGGGTGCAAGCGTTATCCGGAATTACTTGTTTTAAAGGGGGCGTAGGCGGTCTATTAAGTCAGTGGTGAAAAGTCTGGGCTCAACTGAGGCCTTGCCTTTGAAACTGTAAGACTTGAAATAAGTTAAGGTAAGCGGAATGTGACATGTAGCGGTGAAATGCATATATATGTCATAGAACACCAATTGCGAAGGCAGCTTACTGGACATCATTTGACGCTGAGGCACGAAAGCGTGGGGAGCGAACTGG
>SRR4424431.184511.1	SOTU79284	Bacteria;Bacteroidota;Saprospiria;Saprospirales;FOTU5;GOTU37;SOTU79284
TACGGAGGGTGCAAGCGTTATCCGGACTTACTGGGTTTCAAGGTTGCGTAGTCGGTCTTATAAGTCAGTGGTGACACGTCTGGGCTCAACCGAGGACTTGCCATTGAAACTGTAAGACTTGAAATAAGTTAAGGTAGGCGGAATGTGACATGTAGCGGTGAAATGCATAGATATGTCTTAGAACAACAATTGCGAAGGCAGCTTACTGGACTTCATTTGACGCTGAGGCATGCAAGCGTGGGGAGCGAAAGGG
>SRR4424432.566097.1	SOTU110804	Bacteria;Bacteroidota;Saprospiria;Saprospirales;FOTU5;GOTU37;SOTU110804
TACGGAGGGTGCAAGCGTTATCCGGAATTACTGGGATTTAAGGGTGCGTAGGCGGTCTTATAAGTCAGTGGTGAAAAGTCTGGGCTCAACCGAGGCCTTGCCATTGAAACTGTAAGACTTGAAATAAGTTAAGGTAGGCGGAATGTGACATGTAGCGGTGAAATGCATAGATATGTCATAGGACACCAATTGCGAAGGCAGCTTACTGGACTTAATTTGACGCTGAGGCGCGAAAGCGTCGGACGCGACCGGG
>SRR4424818.6422.1	SOTU4962	Bacteria;Bacteroidota;Saprospiria;Saprospirales;FOTU5;GOTU37;SOTU4962
TACGGAGGGTGCAAGCGTTATCCGGAATTACTGGGCGTAAAGCGTGCGTAGGCGGTTTTATAAGTCAGTGGTGAAAAGTCTGGGCTCAACCGAGGCGTTGCAATTGAAACTGTAAGACTAGAAAATAGTTAAGGTAGGTGGAATGTGAATTGTAGCGGTGAAATGCATAGATATGTCAGAGAACACCAATTGCGAAGGCAGCTTACTGGACTTCATTTGACGCTGAGGCACGAAAGCGTGGGGAGCGAACGGG
>SRR4938548.76411.1	SOTU110807	Bacteria;Bacteroidota;Saprospiria;Saprospirales;FOTU5;GOTU37;SOTU110807
TACGGAGGGTGCAAGCGTTATCCGGAATTACTGGGCTTAAAGGGTGCGTAGGCGGTCTTATAAGTCAGTGGTGAAAAATCTGGGCTCAACCGCGGCCTTGCCATTGAAACTGTAAGACTTGAATTAAGTTAAGGTAGGGGGAATGTGACATGTAGCGGTGAAATGCATAGATATGTCATAGAACACCAATTGCGAAGGCAGCTTACTGGACTTCATTTGACGCTCAGGCACGAAAGCGAGGGTAGCGAACGGG
>SRR4424334.333993.1	SOTU8280	Bacteria;Bacteroidota;Saprospiria;Saprospirales;FOTU5;GOTU37;SOTU8280
TACGGAGGGTGCAAGCGTTATCCGGAATTACTGGGTTTAAAGGGTGCGTAGGCGGGTTTATAAGTCAGTGGTGAAATGTCTGGGCTCAACCGTAGCCGTGCCATTGAAACTGTAAGACTTGAAATAAGTTAAGGTAGGCGGAATGTGAAATGTAGCGGTGAAATGCATAGATATGTCATAGAACTCCAATTGCGAAGGCAGCTTACTGGACTTGATCTGACGCTGAGGCACGAAAGCGTGGGGAGCGAACAGG
>SRR4424476.58158.1	SOTU45580	Bacteria;Bacteroidota;Saprospiria;Saprospirales;FOTU5;GOTU37;SOTU45580
TACGGAGGGTGTAAGCGTTATCCGGAATTACTGGGCTTAAAGGGTGCGTAGGCGGTCTTATAAGTCAGTGGTGAAAAGTCAGGGCTCAACCGAGGCCTTGCCATTTAAACTGTAAGACTTGAAATAAGGTAAGGTAGGTGGAATGTGACATGTAGCGGTGAAATACATAGATATGTCATAGAACACCAATTGCGAAGGCAGCTTACTGGCCTTCATTTGACGCTGAGGCGCGAAAGTGTGGGGAGCGAACGGG
>SRR4424311.292225.1	SOTU8756	Bacteria;Bacteroidota;Saprospiria;Saprospirales;FOTU5;GOTU37;SOTU8756
TACGGAGGGTGCAAGTGTTATCCGGAATTACTGGGTTTAAAGGGTGCGTAGGCGGTCTTATAAGTCAGTGGTTAAAAGTCTAGGCTCAACCGAGACCTAGCCATTGAAACTGTAAGACTTGAAATAAGTTAAGGTAGACGGAATGTGACATGTAACGGTGAAATGCATAGATATGTCATAGAACACCGATTGCGAAGGCAGCTTACTGGACTTCATTTGACGCTGAGGCACGAAAGCGTGGGGAGCGAACGGG
>SRR4424476.155149.1	SOTU78367	Bacteria;Bacteroidota;Saprospiria;Saprospirales;FOTU5;GOTU37;SOTU78367
TACGGAGGGTGCAAGCGTTATCCGGAATTACTGGGCGTAAAGGGTGCGTAGGCGGTCTTATAAGTCAGTGGTGAAATGCCTGGGCTCAACCGGGGCCTTGCCATTGAAACTGGAAGACTTGAAATAAGCTGAGGTAGGCGGAATGTCACGTGTAGCGGTGAAATGCATAGATATGTGATAGAACACCAATTGCGAAGGCAGCTTACTGGACTTCAATTGACGCTGAGGCACGAAAGCGTGGGGAGCGAACGGG
>SRR4425043.1419.1	SOTU112283	Bacteria;Bacteroidota;Saprospiria;Saprospirales;FOTU5;GOTU37;SOTU112283
TACGGAGGGTGCAAGCGTTATCCGGAATTACTGGGTGTAAAGGGTGCGTAGGCGGTTTTATAAGTCAGTGGTGAAAAGTCTGGGCTCAACCGAAGCCATGCCATTGATACTGTAAGACTTGAGATAAGTTAAGGTAAGCAGAATGTGACATGTAGCGGTGAAATGCATAGATATGTCATGGAACACCAATTGCGAAGGCAGCTTACTGGACTTCATTTGAAGCTGAGGCACGAAAGCGTGGGGAGCGAACGGG
>SRR4424311.193045.1	SOTU112347	Bacteria;Bacteroidota;Saprospiria;Saprospirales;FOTU5;GOTU37;SOTU112347
TACGGAGGGTGCAAGCGTTATCCGGAATTACTGGGTTTAAAGGGTGCGTAGGCGGTCTTATAAGTCAGTGGTGAAAAGTGTGGGCTCAACCGAAGCCTTGCCATTGAAACTGTAAGACTTGAGATAAGTTAAGGTAGAGGGAATGTGACATGTAGCGGTGAAATGCGTAGATATGTCATGGAACACCAATTGCGAAGGCAGCTTACTGGACTTCATTTGACGCTAAGGCACGAAAGCGTGGGGAGCGAACGGG
>SRR2041070.215862.1	SOTU88129	Bacteria;Bacteroidota;Saprospiria;Saprospirales;FOTU5;GOTU37;SOTU88129
TACGGAGGGTGCAAGCGTTATCCGGAATTACTGGGTTTAAAGGGTGCGTAGGCGGTTTTATAAGTCAGTGGTTAAAAGTCTGAGCTCAACCGGAGCATTGCCATTGAAACTGTAGAACTTGAAATAAGTTAAGGTAGGGGGAATGTGACATGTAGCGGTGAAATGCATAGATATGTCATAGAACACCAATGGCGAAGGCAGCTTACTGGACTTCATTTGACGCTGAGGCACAAAAGCGTGGGGAGCTAACGGG
>SRR4424311.223149.1	SOTU79062	Bacteria;Bacteroidota;Saprospiria;Saprospirales;FOTU5;GOTU37;SOTU79062
TACGGAGGGTGCAAGCGTTATCCGGAATTACTGGGTTTAAAGGGCGCGCAGGCGGTCTTATAAGTCGGTGGTGAAAAGTCTGGGCTCAACCGAGGACTTGCCATTGAAACTGTAAGACTTGAGATAAGTTAAGGTAGACGGAATGTGACATGTAGCGGTGAAATGCATAGATATGTCATAGAACACCAAGTGCGAAGGCAGCTTTCTGGACTTCATTTGACGCTGAGGCACGAAAGCGTGGGGAGCGAACGGG
>SRR4424412.379244.1	SOTU90910	Bacteria;Bacteroidota;Saprospiria;Saprospirales;FOTU5;GOTU37;SOTU90910
TACGGAGGGTGCAAGCGTTATCCGGAATTACTGGGTTTAAAGGGTGCGTAGGCGGTCTTATAAGTCAGTGGTGAAATGCCTGAGCTCAACCGTGGAACTGCCATTGAAACTGTAAGACTTGAATTCAGATAAGGTAGGCGGAATGTGACGTGTAGCGGTGAAATGCATAGATATGTCATAGAACACCAATAGCGAAGGCAGCTTACTGGACTGCAACTGACGCTGAGGCACGAAAGCGTGGGGAGCGAACAGG
>SRR4424311.282756.1	SOTU102537	Bacteria;Bacteroidota;Saprospiria;Saprospirales;FOTU5;GOTU37;SOTU102537
TACGGAGGGTGCAAGCGTTATTCGGAATTACTGGGCTTAAAGCGCGCGTAGGCGGTCTTATAAGTCAGTGGTGAAATGTCTGGGCTCAACCGAGGCCTTGCAATTGAAACTGTAAGACTAGAAATAAGTTAAGGTAGGCGGAATGTGAGATGTAGCGGTGAAATGCATAGATATGTCATAGAACATCAATTGCGAAGGCGGCTTACTGGACCTCATTTGACGCTGAGGCGCGAAAGCGTGGGGAGCGAACGGG
>SRR4424429.691394.1	SOTU6209	Bacteria;Bacteroidota;Saprospiria;Saprospirales;FOTU5;GOTU37;SOTU6209
TACGGAGGGTGCAAGCGTTATCCGGAATTACTGGGTTTAAAGGGTGCGTAGGCGGTCTTATAAGTCAGTGGTGAAAAGTCTGGGCTCAACCGAGGCCTTGCCATTGAAACTGTAAGACTTGAAATAAGTTAAGGTAGGCGGAATGTGACATGTAGCGGTGAAATGCGTAGATATGTGATGGAAGACCAATTGCGAAGGCAGCGTACTGGGCTTCAGTTGGCGCTGAGGCACGAAAGCGTGGGGAGGGGACGGG
>SRR2104051.267345.1	SOTU5702	Bacteria;Bacteroidota;Saprospiria;Saprospirales;FOTU5;GOTU37;SOTU5702
ACCCAGTGCCAGCCGCCGCGGTAATACGGAGGGTGCAAGCGTTATCCGGAATTATTGGGTTTAAAGGGTGCGTAGGCGGTTTTATAAGTCAGTGGTGAAAAGTCTGGGCTCAACCGAGGCCTTGCCATTGAAACCGTAAAACTTGAAATAAGTTAAGGTAGGCGGAATGGGACATGTAGCGGTGAAATGCATAGATATGTCATAGAACACCAATTGCGAAGGCAGCTTACTGGACTTCATTTGACGCTGAGGCACGAAAGCGTGGGTAGCGAACAGGATTAGATACCCCAGTAGTCCGT
>SRR4424311.75388.1	SOTU19705	Bacteria;Bacteroidota;Saprospiria;Saprospirales;FOTU5;GOTU37;SOTU19705
TACGGAGGGTGCAAGCGTTATCCGGAATTACTGGGTGTAAAGGGTGCGTAGGCGGTCTTATAAGTCAGTGGTGAAAACTCTGGGCTCAACCTAGGCCTTGCCATTGAAACTGTAAGACTTGAAAACAGTAAAGGTAGGTGGAATTTCCCATGTAGCGGTGAAATGCATAGATATGGGATAGAACACCAATTGCGAAGGCAGCTTACTGGACTTCTTTTGACGCTGAGGCACGAAAGCGTGGGGAGCGAACGGG
>SRR4424311.30889.1	SOTU79138	Bacteria;Bacteroidota;Saprospiria;Saprospirales;FOTU5;GOTU37;SOTU79138
TACGGAGGGTGCAAGCGTTATCCGGAATTACTGGGCTTAAAGGGTGCGTAGGCGGTCTTATAAGTCAGTGGTGAAAAGTCCGGGCTCAACCGAGGCCTTGCCATTGAAACTGTAAGACTTGAAATAAGTTAAGGGAGGTGGAATGTGACATGTAGCGGTGAAATGCATAGATATGTCATAGAACGCCAATTGCGAAGGCAGCTTGCCGGACTTCATTTGACGCTGAGGCACGAAAGCGTGGGGAGCGAAAGGG
>SRR4424432.383753.1	SOTU80597	Bacteria;Bacteroidota;Saprospiria;Saprospirales;FOTU5;GOTU37;SOTU80597
TACGGAGGGTGCAAGCGTTATCCGGAATTACTGGGTTTAAAGGGTGCGTAGGCGGTCTTATAAGTCAGTGGTGAAAAGTCTGAGCTCAACCGAGGCCTTGCCATTGAAACTGTAAGACTTGAAATAAGTTAAGGTAGGCGGAATGTGACATGTAGCGGTGAAATGCATAGATATGTCATAGAACGCCAATTGCGAAGGCAGCTTACTGGCCGTCATTTGACGCTGAGGCACGAAAGCGTGGGGCGGGGACGAC
>SRR2103999.246393.1	SOTU10381	Bacteria;Bacteroidota;Saprospiria;Saprospirales;FOTU5;GOTU37;SOTU10381
CCGAAGTGCCAGCCGCCGCGGTAATACGGAGGGTGCAAGCGTTATCCGGAATTACTGGGTTTAAAGGGTGCGTAGGCGGTCTAATAAGTCAGTGGTGAAAAGTCTGGGCTCAACCGGGGCCTTGCCATTGAAACTGTTAGACTTGAAATAAGTTGAGGTAGGCGGAATGTGACATGTAGCGGTGAAATTCATAGATATGGGAGAGAACACCAATTGCGAAGGCAGCTTACTAGACGTTATTTGACGCTGAGGCACGAAAGCGTGGGGAGCGAACGGGATTGGAAACCCTGGTAGTCCA
>SRR4424440.342793.1	SOTU20903	Bacteria;Bacteroidota;Saprospiria;Saprospirales;FOTU5;GOTU37;SOTU20903
TACGGAGGGTGCAAGCGTTATCCGGAATTATTGGGGTTAAAGGGTGCGTAGGCGGTCTTATAAGTCAGTGGTGAAATGTCTGAGCTCAACCGAGGCCTTGCCATTGAAACTGTAAGACTTGAAATAAGTTAAGGTAGGCGGAATATGACATGTAGCGGTGAAATGCATAGATATGTCATAGAACACCAATTGCGAAGGCAGCTTACTGGGCTTGTATTGACGCTGAGGCACGAGAGCGTGGGGATCGACCAGG
>SRR4424317.36490.1	SOTU19492	Bacteria;Bacteroidota;Saprospiria;Saprospirales;FOTU5;GOTU37;SOTU19492
TACGGAGGGTGCAAGCGTTATCCGGAATTACTGGGTGTAAAGGGTGCGTAGGCGGTCTTATAAGTCAGTGGTGTAAAGTCTGGGCTCAACCGAGGCCTTGCCATTGAAACTGTAAGACTTGAAATAAGTTAAGGTAGGCGGAATGTCAGATGTAGCGGTGAAATGCGTAGATATGTGATAGAACACCAATTGCGAAGGCAGCTGACTGGCCTTCTTTTGACGCTGAGGCACGAAAGCGTGGGGAGCGAACAGG
>SRR4424469.424860.1	SOTU4931	Bacteria;Bacteroidota;Saprospiria;Saprospirales;FOTU5;GOTU37;SOTU4931
TACGGAGGGTGCAAGCGTTATCCGGAATTACTGGGTTTAAAGGGTGCGTGGGCGGTCTTATAAGTCAGTGGTGAAATGTCTGGGCTCAACCGAGACCTTGCCATTGAAACTGTAAGACTTGAAATAAGTTAAAGTAGGCAGAATATGACATGTAGCGGTGAAATGCATAGATATGTCATAGAACACCAATTGCGAAGGCAGCTTACTAACCTTCATTTGACGCTGAGGCACGAAAGCGTGGGGAGCGAACGGG
>SRR4424373.907.1	SOTU10197	Bacteria;Bacteroidota;Saprospiria;Saprospirales;FOTU5;GOTU37;SOTU10197
TACGGAGGGTGCAAGCGTTATCCGGAATTACTGGGTTTAAAGGGTGCGTAGGCGGTTTTATAAGTCAGTGGTGAAAAGTCTGGGCTCAACCGAGGACTTGCCATTGAAACTGTAAGACTTGAAATAAGTTAAGGTAGGCGGAATGTGACATGTAGCGGTGAAATGCATAGATATTACACAGAACACCGATTGCGTAGGCAGCTTACTGAGCTGCATTTGACGCTGAGGCACGAAAGCGTGGGGAGCGAACAGG
>SRR4424311.11945.1	SOTU90781	Bacteria;Bacteroidota;Saprospiria;Saprospirales;FOTU5;GOTU37;SOTU90781
TACGGAGGGTGCAAGCGTTATCCGGAATTACTGGGTTTAAAGGGTGCGTAGGCGGTCTTATAAGTCAGAGGTGAAATGTCTGGGCTCAACCTAGGCCTTGCCATTGAAACTGTAAGACTAGAAATAAGTTAAGGTAGGCGGAATGTCACATGTAACGGTGAAATGCATAGATATGTCATAGAACACCAGTTGCGAAGGCAGCTTACTGGACTTCATTTGACGCTGAGGCGCGAAAGCGTGGGGAGCGAACGGG
>SRR4424311.19659.1	SOTU42906	Bacteria;Bacteroidota;Saprospiria;Saprospirales;FOTU5;GOTU37;SOTU42906
TACGTAGGGTGCAAGCGTTATTCGGAATTACTGGGTTTAAAGGGTGCGCAGGCGGTCTTATAAGTCAGTGGTGAAAAGTCCGAGCTCAACCTAGGCCTTGCCATTGAAACTGTAAGACTTGAATTAAGTTAAGGTAGGCAGAATGTGACATGTAGCGGTGAAATGCATAGATATGTCATAGAACACCAATTGCGAAGGCAGCTTACTGGACTTCATTTGACGCTGAGGCACGAAAGCGTGGGGAGCGAACGGG
>SRR4424476.108338.1	SOTU23693	Bacteria;Bacteroidota;Saprospiria;Saprospirales;FOTU5;GOTU37;SOTU23693
TACGGAGGGTGCAAGCGTTATCCGTCATTACTGGTTTTACAGGGTGCTTAGGCGGTCTTATAATTCAGTGGTGAAAAGTCTGGGCTCAACCGAGGCCTTGCCATTGAAACTGTAAGACTTGAAATAAGTTAAGGTAGGCGGAATGTGACATGTAGCGGTGAAATGCATAGATATGTCGTAGAACACCAATTGCGAAGGCAGCTTACTGGACGTCATTTTACGCTGAGGCACGATAGCGTGGGGAGCGAACGGC
>SRR4424330.265899.1	SOTU10335	Bacteria;Bacteroidota;Saprospiria;Saprospirales;FOTU5;GOTU37;SOTU10335
TACGGAGGGTGCAAGCGTTATCCGGATTTACTGGGTTTAAAGGGTGCGTAGGCGGTTTTATAAGTCAGTGGTGAAAAGTCTTGGCTCAACCGAGGCCGTGCCATTGATACTGTAAGACTTGAAATAAGTTAAGGTAGGCGGAATGTGACATGTAGCGGTGAAATGCATAGATATGTCATAGAACACCGATTGCGAAGGCAGCTTACTGTGGTTCATTTGACGCTGAGGCACGAAAGCGTGGGGATCGAACAGG
>SRR4424311.112759.1	SOTU80341	Bacteria;Bacteroidota;Saprospiria;Saprospirales;FOTU5;GOTU37;SOTU80341
TACGGAGGGTGCAAGCGTTATCCGGAATTACTGGGTTTAAAGGGTGTGTAGGCGGTCTTATAAGTCAGTGGTGAAAAGTCTGGGCTCAACCGAGGCCTTGCCATTGAAACTGTAAGACTTGGAATAATTTAAAGTAGTCAGAATGTGACATGTAGCGGTGAAATGCATAGATATGTCATAGAACACCAATTGCGAAGGCAGCTTACTAGCCTTCATTTGACGCTGAGGCACGAAAGCGTGGGGAGCGAACGGG
>SRR4424311.75309.1	SOTU111581	Bacteria;Bacteroidota;Saprospiria;Saprospirales;FOTU5;GOTU37;SOTU111581
TACGGAGGGTGCAAGCGTTATCCGGAATTACTGGGTTTAAAGGGTGCGTAGGCGGTCTTATAAGTCAGAGGTGAAAAGCCTGGGCTCAACCGAGGCACTGCCATTGAAACTGTATGACTTGAGTTAAGTTGAGGTAGGTGGAATGTGACATGTAGCGGTGAAATGCATAGATATGTCTTAGAACACCAGTTGCGAAGGCAGCTTACTGGACTTATTCTGACGCTGAGGCACGAAAGCGTGGGGAGCGAACGGG
>SRR4424429.253497.1	SOTU69355	Bacteria;Bacteroidota;Saprospiria;Saprospirales;FOTU5;GOTU37;SOTU69355
TACGGAGGGTGCAAGCGTTATCCGGAATTACTGGGTTTAAAGGGTGCGTAGGCGGTCTTATAAGTCAGTGGTGAAAAGTCTGGGCTCAACCGAGACCTTGCCATTGAAACTGTAAGACTTGAAGTAAGTTAGGGTAGGCGGAATGTGACATGTAGCGGTGAAATGCATAGATATGTCATAGGACACCGATTGCGAAGGCAGTTTACTGGACTTGATTTGACGCTGAGGCACGAAAGCGAGGGGAGCGAAGGGG
>SRR4424311.150101.1	SOTU9588	Bacteria;Bacteroidota;Saprospiria;Saprospirales;FOTU5;GOTU37;SOTU9588
TACGGAGGGTGCAAGCGTTATCCGGAATTACTGGGCTTAAAGGGCGTGTAGGCGGTCTTATAAGTCAGTGGTGAAAAGTCAGGGCTCAACCGAGGCCTTGCCATGGAAACTGTAAGACTTGAAATAAGTTAAGGTAGGCGGAATGTGACATGTAGCGGTAAAATGCATAGATATGTCATAGAACACCGATTGCGAAGGCAGCTTACTGGACTTCATTTGACGCTGAGGCGCGAAAGCGTGGGGAGCGAACGGG
>SRR4039619.162501.1	SOTU101498	Bacteria;Bacteroidota;Saprospiria;Saprospirales;FOTU5;GOTU37;SOTU101498
GTGCCAGCAGCCGCGGTAATACGGAGGGTGCAAGCGTTATCCGGAATTATTGGGTTTAAAGGGTGCGTAGGCGGTTTTATAAGTCAGTGGTGAAATGTCTGAGCTCAACCAAGGACTTGCCATTGAAACTGTAAGACTTGAATTATTATAAGGTAGGTGGAATATGACATGTAGCGGTGAAATGCATAGATATGTCATAGAATACCAATTGCGAAGGCAGCTTACTGGTATTTATTTGACGCTGAGGCACGAAAGCGTGGGGAGCGAACAGGATTAGATACCCCGGTAGTCC
>SRR4424311.251508.1	SOTU7816	Bacteria;Bacteroidota;Saprospiria;Saprospirales;FOTU5;GOTU37;SOTU7816
GACGGAGGGTGCAAGCGTTATCCGGAATGACTGGGTTTAAAGCGTGTGTAGGTGGTCTTATAAGTCAGTGGTGAAAAGTCTGGGCTCAACCGTGGCCTTGCCATTGAAACTGTAAGACTTGAAATAAGTTAAGGTAGACGGAATGTGACATGTAGCGGTGAAATGCATAGATATGTCATAGAACACCAATTGCGAAGGTAGCTTACTGGGCTTCATTTGACGCTGAGGCACGAAAGCGTGGGGAGCGAATGGG
>SRR4938548.122895.1	SOTU65920	Bacteria;Bacteroidota;Saprospiria;Saprospirales;FOTU5;GOTU37;SOTU65920
TACGGAGGGTGCAAGCGTTATCCGGAATTATTGGGTTTAAAGGGTGCGTAGGCGGTCTTATAAGTCAGTGGTGAAATGTCTGGGCTCAACCGAAGCCTTGCCATTGAAACTGTAAGGCTTGAAATAAGTTAAGGTAGACGGAATGTGACATGTAGCGGTGAAATGCATAGATATGTCATAGGACGCCAAGTGCGAAGGCAGCTTACTGGACTTCATTTGACGCTGAGGCACGAAAGCGTGGGGAGCGAACGCG
>SRR4424432.632960.1	SOTU34159	Bacteria;Bacteroidota;Saprospiria;Saprospirales;FOTU5;GOTU37;SOTU34159
TACGGAGGGTGCAAGCGTTATCCGGAATTACTGGGCTTAAAGCGCGCGTAGGCGGTCTTATAAGTCAGTGGTGAAAAGCTTGGGCTCAACCGAAGCCTTGCCATTGAAACTGTAAGACTAGAAATAAGTTAAGGTAGGTGGAATGTGACATGTAGCGGTGAAATGCGTAGATATGTCATAGAATACCAATTGCGAAGGCAGCTTACTGGACTTCATTTGACGCTGAGGCACGAAAGCGTGGGGAGCGAACGGG
>SRR4424311.207642.1	SOTU20039	Bacteria;Bacteroidota;Saprospiria;Saprospirales;FOTU5;GOTU37;SOTU20039
TACGGAGGGTGCAAGCGTTATCCGGAATTACTGGGCTTAAAGGGTGCGTAGGCGGTCTTATAAGTCAGTGGTGAAATGCCTGGGCTCAACCGAGGCCTTGCCATTGAAACTGTAAGACTTGAAATAAGTTAAGGTAGGCGGAATGTGACGTGTAGCGGTGAAATGCGTAGATATGTGATAGAACACCAATTGCGAAGGCAGCTTGCTGGACTGCATTTGACGCTGAGGCACGAAAGCGTGGGGAGCGAACGGG
>SRR4424311.184049.1	SOTU43153	Bacteria;Bacteroidota;Saprospiria;Saprospirales;FOTU5;GOTU37;SOTU43153
TACGGAGGGTGCAAGCGTTATTCGGAATTACTGGGTTTAAAGGGCGCGTAGGCGGTCTTATAAGTCAGAGGTGAAAGGTCCGGGCTCAGCCGAGGCCTTGCCATTGAAACTGTAAGACTTGAAATAAGTTAAGGTAAGCGGAATGTGGCATGTAGCGGTGAAATGCATAGATATGTCATAGAACACCAATTGCGAAGGCAGCTTACTGGACTTCATTTGACGCTGAGGCGCGAAAGCGTGGGGAGCGAACGGG
>SRR4424414.11013.1	SOTU46213	Bacteria;Bacteroidota;Saprospiria;Saprospirales;FOTU5;GOTU37;SOTU46213
TACGGAGGGTGCAAGCGTTATCCGGAATTACTGGGTTTAAAGGGTGCGTAGGCGGTCTTATAAGTCAGTGGTGAAAAGTCTGGGCTCAACCGAGGCCTTGCCATTGAAACTGTAAGACTTGAAATAAGTTAAGGTAGGCTAAATGTCAAATGTAGCGGTGAAATGCATAGATTTGTCATAGAGCACCAATTGCGAAGGCAGCTTAGTGGACTTCATTTGACGCTGAGGCGCGAAAGCGTAGGGAGCAAACGGG
>SRR4424434.63313.1	SOTU19525	Bacteria;Bacteroidota;Saprospiria;Saprospirales;FOTU5;GOTU37;SOTU19525
GACGGAGGGTGCAAGCGTTATCCGGAATTACAGGGATTAAAGGGTGCGTAGGCGGTTTTATAAGTCAGTGGTGAAAAGTCTGATCTCCACCGAGGCCTTGGCATTGAAACTGTAAGACTTGAAGTAAGTTAAGGTAAGCGGAATGTGACATGTAGCGGTGAAATGCATAGATATGTCAGAGAACACCAATTGCGAAGGCAGCTTACTGGACTTCATATGACGCTGAGGCACGAAAGCGAGGGGAGCGAACGGG
>SRR3681515.23283.1	SOTU4867	Bacteria;Bacteroidota;Saprospiria;Saprospirales;Saprospiraceae;GOTU972;SOTU4867
TGGTCGTGCCAGCAGCCGCGGTAATACGGAGGGTGCAAGCGTTATTCGGAATTATTGGGTTTAAAGGGTGCGTAGGCGGTAATGTAAGTCAGTGGTGAAAAGTCTGGGCTTAACCGAGGCCTTGCCATTGAAACTGCGTTACTTGAAATAAGTTGAGGTAGGCGGAATGTGACATGTAGCGGTGAAATGCATAGATATGTCATAGAACACCAATTGCGAAGGCAGCTTGCTAGACTTTATTTGACGCTGAGGCACGAAAGCGTGGGGAGCGAACAGGATTAGATACCCGGGTAGTCC
>SRR5314963.207929.1	SOTU111067	Bacteria;Bacteroidota;Saprospiria;Saprospirales;FOTU5;GOTU14133;SOTU111067
GATGTCCAGTGCCAGCCTCCTCGGTACTACGTATGGTTCACGCGTTATCCGGAATTACTGGGTTTAACGGGTGCGTCGGCCTTCTAATAAGTCAGTGGTGAAAAGTCTGGGCTCAACCGAGTCCTTGCCATTGAAACTGTTAGACTTGAAATAAGTTAAGGTAGGCGGAATGTGACATGTAGCGGTGAAATGCATAGATATGTCATAGAACACCAATTGCGAAGGCAGCTTACTGGACCTCATTTGACGCTGAGGCACGAAAGCGTGGGGAGCGAACGGG
>SRR4424334.210908.1	SOTU55352	Bacteria;Bacteroidota;Saprospiria;Saprospirales;FOTU5;GOTU8218;SOTU55352
TACGGAGGGTGCAAGCGTTATCCGGAATTACTGGGTGTAAAGGGTGCGTAGGCGGTCTTATAAGTCAGTGGTGAAAACTCGGGGCTCAACCGAGGAAGTGCCATTGAAACTGTAAAACTTGAATAAAGTTAAGGTAAGCGGAATGTGTAGTGTAGCGGTGAAATGCGTAGATATTCCATAGAACACCAATTGCGAAGGCAGCTTACTGGACTTTATTTGACGCTGAGGCACGAAAGCGTGGGGAGCGAACGGG
>SRR4424834.1964.1	SOTU90633	Bacteria;Bacteroidota;Saprospiria;Saprospirales;FOTU5;GOTU8218;SOTU90633
TACGGAGGGTGCAAGCGTTATCCGGAATTACTGGGTGTAAAGGGTGCGTAGGCGGTTTTATAAGTCAGTGGTGAAAAGTCTAGGCTCAACCGCGGGCGTGCAATTGAAACTGTAAGACTTGAAATCAGGTAAGGTAAGCGGAATGTCTAATGTAGCGGTGAAATGCATAGATATTTCATAGAACACCAATTGCGAAGGCAGCTTACTGGACTTCTTTTGACGCTGAGGCACGAAAGCGTGGGGAGCGAACGGG
>SRR2103881.194019.1	SOTU33321	Bacteria;Bacteroidota;Saprospiria;Saprospirales;Saprospiraceae;GOTU4899;SOTU33321
CCAGAGTGCCAGCAGCCGCGGTAATACGGAGGGTGCAAGCGTTATCCGGAATTACTGGGTTTAAAGGGTGCGTAGGCGGTTATATAAGTCAGTGGTGAAAAGTCTGGGCTCAACCGAGGCCTTGCCATTGAAACTGTATAACTTGAAATAAGTTGAGGTGGGCGGAATGTGACATGTAGCGGTGAAATGCATAGAGATGTCATAGAACACCGATTGCGAAGGCAGCTCACTAAACCATTACTGACGCTGAGGGACGAAAGCGTGGGTAGCGAACAGGATTAGATACCCTTGTAGTCCAG
>SRR5382571.2356581.2	SOTU69393	Bacteria;Bacteroidota;Saprospiria;Saprospirales;FOTU5;GOTU9041;SOTU69393
GGAGGGTGCAAGCGTGATCCGGAATTACTGGGGTTAAAGGGTGCGTAGGCGGTTTTAGAAGTCAGTGGTGAAAAGACTGGGCTCAACCGAGGCCTTGCCATTGAAACTGTAAGACTTGAGATAAGTGAAGGTAGGCGGAATTGGACATGGAGCGGTGAAATGCATAGATATTTCATAGAACACCGATTGCGAAGGCAGCTTACTGGACGGCATTTGACGCTGAGGCGCGAAAGCGTGGGGAGCGAACGGG
>SRR4424951.3847.1	SOTU77093	Bacteria;Bacteroidota;Saprospiria;Saprospirales;FOTU48;GOTU4656;SOTU77093
TACGGAGGGTGCAAGCGTTATCCGGAATTACTGGGTTTAAAGGGTGCGTAGGCGGTCTAATAAGTCAGTGGTTAAAAGTCTGGGCTCAACCGAGGAATTGCCATTGAAACTGTTAGACTTGAAATAAGTTGAGGTAGGGGGAATGTCACGTGTAGCGGTGAAATGCATAGATATGGCAAAGAACACCAATGGCGAAGGCAGCTTACTAGACTTCCTTTGACGCTGAGGCACGAAAGCGTGGGGAGCGAACGGG
>SRR2103880.250156.1	SOTU110712	Bacteria;Bacteroidota;Saprospiria;Saprospirales;Lewinellaceae;GOTU3525;SOTU110712
GCCTGGTGCCAGCCGCCGCGGTAATACGGAGGGTGCAAGCGTTATCCGGAATTACTGGGTTTAAAGGGTGCGTAGGCGGCATTATAAGTCAGTGGTGAAAAGTCTGGGCTTAACCGAGGCCTTGCCATTGAAACTGTAAAGCTTGAAATAAGTTGAGGTAGGCGGAATGTGACATGTAGCGGTGAAATGCATAGATATGTGGAAGAACACCAATTGCGGAAGCAGCTTACTAGCTTTCATTTGACGCTGAGGCACGAAAGCGTGGGTAGCGAACAGGATTAGATACCCTGGTAGTCCAGAA
>SRR2103914.122911.1	SOTU22437	Bacteria;Bacteroidota;Saprospiria;Saprospirales;Lewinellaceae;GOTU3525;SOTU22437
TGGTGGTGCCAGCAGCCGCGGTAATACGGAGGGTGCAAGCGTTATCCGGAATTACTGGGTTTAAAGGGTGCGTAGGCGGCAGTATAAGTCAGTGGTGAAAAGTCTGGGCTTAACCGAAGCCTTGCCATTGAAACTGTAAAGCTTGAATAAAGTTGAGGTAGGCGGAATGTGACATGTAGCGGTGAAATGCATAGATATGTCATAGAACACCGATTGCGAAGGCAGCTTACTAGACTATATTTGACGCTGAGGCACGAAAGCGTGGGTAGCGAACAGGATTAGAAACCCTGGTAGTCCAAGA
>SRR4105446.64772.1	SOTU78331	Bacteria;Bacteroidota;Saprospiria;Saprospirales;Lewinellaceae;GOTU3525;SOTU78331
CACGTGCCAGCAGCCGCGGTAATACGGAGGGTGCGAGCGTTATCCGGAATTACTGGGTTTAAAGGGTGCGTCAGGCGGCATTATAAGTCAGTGGTGAAAAGTCTGGGCTTTACCGAGGCCTTGCCATTGAAACTGTAAAGCTTGAAACAAGTTGAGGTAGGCGGAATGTGACATGTAGCGGTGAAATGCATAGATATGTCATAGAACACCAATTGCGAAGGCAGCTTACTAGACTTCATTTGACGCTGAGGCACGAAAGCGTGGGTAGCGAACAGGATTAGAAACCCTTGTAGTCCAGCT
>SRR2807913.85502.1	SOTU92016	Bacteria;Bacteroidota;Saprospiria;Saprospirales;Lewinellaceae;GOTU3525;SOTU92016
TACGGAGGGTGCAAGCGTTATCCGGAATTACTGGGTTTAAAGGGTGCGTAGGCGGCATTATAAGTCAGTGGTGAAAAGTCTGGGCTTAACCGAGGCCTTGCCATTGAAACTGTAAAGCTTGAAATAAGTTGAGGTAGGCGGAATGTGACATGTAGCGGTGAAATTCATAGATATGTCGTAGAACACCAAGTGCGAAGGGAGCTTACTAGGGTTTATTTGACGCGGAGGCGGGAGAGCGTGGGTAGGGAACAGG
>SRR2808382.14607.1	SOTU33118	Bacteria;Bacteroidota;Saprospiria;Saprospirales;FOTU5;GOTU655;SOTU33118
TACGGAGGGTGCAAGCGTTATCCGGAATTACTGGGTTTAAAGGGTGCGTAGGCGGCATTATAAGTCAGTGGTGAAAAGTCTGGGCTTAACCGAGGCATTGCCATTGAAACTGTAAAGCTTGAAATCAGTTGAGGTAGGCGGAATGTGACATGTAGCGGTGAAATGCATAGATATGTCATAGAACACCAATTGCGAAGGAGGCTTACTAGAATTTATTTGACGCAGAGGCACGAAAGCGTGTAAAGAGAACAGG
>SRR2104031.276632.1	SOTU10275	Bacteria;Bacteroidota;Saprospiria;Saprospirales;FOTU5;GOTU655;SOTU10275
AACTTGTGCCAGCAGCCGCGGTAATACGGAGGGTGCAAGCGTTATCCGGAATTACTGGGTTTAAAGGGTGCGTAGGCGGCATTATAAGTCAGTGGTGAAAAGTCTGGGCTTAACCGAGGCCTTGCCATTGAAACTGTAAAGCTTGAAATAAGTTGAGGTAGGCGGAATGTGACATGTAGCGGTGAAATGCATAGATATGTCATAGAACACCAATTGCGAAGGCAGCTTTCTGGACCAATACTGACGCTGAGGTACGAAAGCGTGGGTAGCAAACAGGATTAGATACCCGAGTAGTCCTAG
>SRR2103941.282403.1	SOTU112807	Bacteria;Bacteroidota;Saprospiria;Saprospirales;FOTU5;GOTU655;SOTU112807
ATAGGGTGCCAGCAGCCGCGGTAATACGGAGGGTGCAAGCGTTATCCGGAATTACTGGGTTTAAAGGGTGCGTAGGCGGCATTATAAGTCAGTGGTGAAATGCCTGGGCTTAACCGAGGCCCTGCAATTGAAACTGTAAAGCTAGAAATAAGTTGAGGTAGGCGGAATGTGACATGTAGCGGTGAAATTCATAGATATGTCATAGAACACCAATTGCGAAGGCAGCTTACTAGACTTCATTTGACGCTGAGGCACGAAAGCGTGGGTAGCGAACAGGATTAGAAACCCCAGTAGTCC
>SRR2103959.425429.1	SOTU43311	Bacteria;Bacteroidota;Saprospiria;Saprospirales;FOTU5;GOTU655;SOTU43311
TTTCCGTGCCAGCCGCCGCGGTAATACGGAGGGTGCAAGCGTTATCCGGAATTACTGGGCTTAAAGGGCGCGTAGGCGGTTTTATAAGTCAGAGGTGAAAAGTCTGGGCTCAACCGAGGCCTTGCCTTTGAAACTGTAAAACTTGAAATAAGTTGAGGTAGGCGGAATGTGACATGTAGCGGTGAAATGCATAGATATGACATGGAACACCAATTGCGAAGGCAGCTTACTAGACGTTATTTGACGCTGAGGCGCGAAAGCGTGGGGAGCGAACGGGATTAGATACCCCAGTAGTCCTCC
>SRR2154193.169766.1	SOTU67796	Bacteria;Bacteroidota;Saprospiria;Saprospirales;FOTU5;GOTU655;SOTU67796
TACGGAGGGTGCAAGCGTTATCCGGAATTACTGGGTTTAAAGGGTGCGTAGGCGGCATTATAAGTCAGTGGTGAAAAGTCTGGGCTTAACCGAGGCCTTGCCATTGAAACTGTAAAGCTTGAAATAAGTTGAGGTAGGCGGAATGTGACATGTAGCAGTGAAATGCATAGATATGTTATGGAACACGAGTGGCGAAGGCAGGTTACTGGACTTTTATTGACGCTGAGGCTGGAAGGCGAGGGTAGCGAAAAGG
>SRR2807913.82781.1	SOTU35234	Bacteria;Bacteroidota;Saprospiria;Saprospirales;FOTU5;GOTU655;SOTU35234
TACGGAGGGTGCAAGCGTTCTCCGGAATTACTGGGTTTAAAGGGTGCGTAGGCGGCATAATAAGTCAGTGGTGAAAAGTCTGGGCTTAACCGAGGCCTTGCCATTGAAACTGTAAAGCTTGAAATAAGTTGAGGTAGGCGGAATGTGACATGGAGTGGTGAAATGCATAGAGATGTCGTAGAACACCGATTGCGAAGGCAGCTTACTAGACTTTAGTTGACGTTGAGGCACGAAAGGGTGTGTCGCGAACAGG
>SRR2807913.72101.1	SOTU8669	Bacteria;Bacteroidota;Saprospiria;Saprospirales;FOTU5;GOTU655;SOTU8669
TACGGAGGGTGCAAGCGTTATCCGGAATTACTGGGTTTAAAGGGTGCGTAGGCGGCATTATAAGTCAGTGGTGAAAAGTCTGGGCTTAACCGAGGCCTTGCCATTGAAACTGTAAAGCTTGAAATAAGTTGAGGTAGGCGGAATGTGACATGTAGCGGTGAAATGCATAGATATGTCAGCGAACCCCGCTTGCGAAGGAAGCTAACTAGACTTTAACTGACGCTGAGGCACGAAAGCGTGGGGAGCGAACAGG
>SRR2808381.35719.1	SOTU9354	Bacteria;Bacteroidota;Saprospiria;Saprospirales;FOTU5;GOTU655;SOTU9354
TACGGAGGGTGCAAGCGTTATCCGGATTTACTGGGTTTAAAGGGTGCGTAGGCGGCATTATAAGTCAGTGGTGAAATGTCTGGGCTTAACCGAGGCCTTGCCATGGAAACTGTAAAGCTTGAAATAAGTTGAGGTAGGCGGAATGTGACATGTAGCGGTGAAATGCATAGATATGGGATAGAACACCAATTGCGAAGGCAGCTTACTAGGCTGTATTTGACGCTGAGGCGCGAAAGCGTGGGTAGCAAACAGG
>SRR2104033.178664.1	SOTU100613	Bacteria;Bacteroidota;Saprospiria;Saprospirales;FOTU5;GOTU655;SOTU100613
TACTTGTGCCAGCAGCCGCGGTAATACGGAGGGTGCAAGCGTTATCCGGAATTACTGGGTTTAAAGGGTGCGTAGGCGGCATTATAAGTCAGTGGTGAAAAGTCTGGGCTTAACCGAGGCCTTGCCATTGAAACTGTAAAGCTTGAAATAAGTTGGGGTAGGCGGAATGTGACATGTAGGGGTGAAATGCATAGATATGTCATAGAACACCAATTGCGAAGGCAGATTACTAGACTTCGTTTTGACGCTGAGGAACGAAAGCGTGGGTAGCAAACAGGATTAGATACCCCTGTAGTCCTGG
>SRR2807913.104681.1	SOTU35539	Bacteria;Bacteroidota;Saprospiria;Saprospirales;FOTU5;GOTU655;SOTU35539
TACGGAGGGTGCAAGCGTTATCCGGAATCACTGGGCTTAAAGGGCGCGTAGGCGGTCTGATAAGTCAGTGGTGAAAAGCCTGGGCTTAACCGAGGCCTTGCCATTGAAACTGTAAAGCTTGAAATAAGTTGAGGTAGGCGGAATGTGACATGTAGCGGTGAAATGCATAGATATGTCATAGAACACCAATGGCGAAGGCAGCTTACTAGGCTTTATTTGACGCTGAGGCGCGAAAGCGTGGGTAGCGAACAGG
>SRR4424429.509207.1	SOTU89868	Bacteria;Bacteroidota;Saprospiria;Saprospirales;FOTU5;GOTU2740;SOTU89868
TCCGGAGGGTGCAAGCGTTATCCGGCATTACTGGGTTTAAAGGGTGCGTAGGCGGTCTTATAAGTCAGTGGTGAAAAGTCTGGGCTCAACCGAGGCCTTGCCATTGAAACTGTAAGACTTGAAATAAGTTAAGATAGACGGAATGTGACATGTAGCGGGGAAATGCATATATATGTCATAGAACAACAATTGCGAAGGCAGCTTACTGGACTTCATTTGACGCTGAGTCACGCAACCGTGGGGATCGAACGGA
>SRR4424432.307676.1	SOTU56265	Bacteria;Bacteroidota;Saprospiria;Saprospirales;FOTU5;GOTU2740;SOTU56265
TACGGCGGGTGCAAGCGTTATCCGGAATTACTGGGCTTAAAGGGTGCGTAGGCGGTCTTATAAGTCAGTGGTGAAAAGTCTGGGCTCAACCGAGGCCTTGCCATTGAAACTGTAAGACTTGAAATAAGTTAAGGTAGGCGGAATGTGACATGTAGAAGTGAAATGCATAGATATGTCATAGAACACCAATTGCGAAGGCAGCTTAATGGACTTCATTTGACGCTGAGGCACGAATGGGTGAGGAGCGATCGGG
>SRR4424432.561103.1	SOTU4432	Bacteria;Bacteroidota;Saprospiria;Saprospirales;FOTU5;GOTU2740;SOTU4432
TACGGAGGGTGCAAGCGTTATCCGGAATTACTGGGTTTAAAGGGTACGTAGGCGGTCTTATAAGTCAGTGGTGAAAAGTCTGGGCTCAACCGAGGCCTTGCCATTGAAACTGTAAGACTTGAAATAAGTTAAGGCAGACGAAATGTGACATGTAGCGGTAAGATGCATAGATATGTCATAGAACACCAATTGCGAAGGCAGCTTACTGGACTTCATTTGACGCTGAGTCACGAAGGCGTGAGGAGCTGGCGGG
>SRR4424476.39033.1	SOTU91544	Bacteria;Bacteroidota;Saprospiria;Saprospirales;FOTU5;GOTU2740;SOTU91544
TACGGAGGGTGCAAGCGTTATCCGGAATTACTGGGTTTAAAGGGTGCGTAGGCGGTCTTATAAGTCAGTGGTGAAAAGTCTGGGCTCAACCGAGGCCTTGCCATTGAAGCTGTAAGACTTGAAATAAGTTAAGGTAGGCGGAATGTGACATGTAGCGGTGAAATGCGTAGATATGTCATAGAACACCAATTGCGAAGGGAGCTTACTGGACTTCATTTGACGCTGCGGCACGGAAGCGTGGGTAGCGAACTGCATTAGTCCCTCTGGCGTACGGGTGTCGGGCGTGAACGCC
>SRR1531492.310695.2	SOTU22607	Bacteria;Bacteroidota;Saprospiria;Saprospirales;FOTU5;GOTU2981;SOTU22607
TATCGGGAGCGCCAGCAGCCGCGGTAATACGGAGGGTGCAAGAGTTATCCGGAATTACTGGGTTTAAAGGGTGCGTAGGCGGATTTATAAGGCAGTGGCGAAAAGTCTGGGCTCAACCGAGGCCTTGCCATTGACCATGTAAAACTTGAAATAAGCTGAGGCAGGCGGAATGGGACATGTAGCGGTGAAATGCATAGATATGTCATAGAACACCAATTGCGACGGCAGCTTACTAGACTTTAT
>SRR4424868.19332.1	SOTU44835	Bacteria;Bacteroidota;Saprospiria;Saprospirales;FOTU5;GOTU6472;SOTU44835
TACGGAGGGTGCAAGCGTTATCCGGAATTACTGGGTGTAAAGGGTGCGTAGGCGGTTTTGTAAGTCAGTTGTGAAAAGTCTGGGCTCAACCGCGGCATTGCCATTGAAACTGTAAGACTTGAGTTAAGTTAAGGTAGGCGGAATGTGACATATAGCGGTGAAATGCGTAGATATGTCAGAGAACACCAATGGCGAAGGCAGCTTACTGGACTACTATTGACGCTGAGGTACGAAGGCGTGGGGAGCAAACGGG
>SRR2807913.98671.1	SOTU91852	Bacteria;Bacteroidota;Saprospiria;Saprospirales;FOTU5;GOTU3675;SOTU91852
TACGGAGGGTGCAAGCGTTATCCGGAATTACTGGGTTTAAAGGGTGCGTAGGCGGCATTATAAGTCAGTGGTGAAAAGTCTGGGCTTAACCGAGGCCTTGCCATTGAAACTGTAAAGCTTGAAATAAGTTGAGGTAGGCGGAATGTGACATGTAGCGGTGAAATGCATAGATATGTCAGAGAACACCAATTGCTAAGGAAGCGTACTAGACTTTATTTGACATTGAGGCAGTAAAGCTTGTGGAGAGAAAATG
>SRR2808383.44088.1	SOTU23885	Bacteria;Bacteroidota;Saprospiria;Saprospirales;FOTU5;GOTU3675;SOTU23885
TACGGAGGGTGCAAGCGTTATCCGGAATTACTGGGTTTAAAGGGTGCGTAGGCGGCATTATAAGTCAGTGGTGAAAAGTCTGGGCTTAACCGAGGCCTTGCCATTGAAACTGTAAAGCTTGAAATAAGTTGAGGTAGGCGGAATGTGACATGGAGCTGTGAAATGCATAGATATGTCATAGAATATCAATTGCGAAGGGAGCTTACTGGTCATTATTTGACGTTGAGGCAGTAAAGCGTGTGGCGCGGTTAGG
>SRR2808381.54534.1	SOTU90555	Bacteria;Bacteroidota;Saprospiria;Saprospirales;FOTU5;GOTU3675;SOTU90555
TACGGAGGGTGCAAGCGTTATCCGGAATTACTGGGTTTAAAGGGTGCGTAGGCGGCATTATAAGTCAGTGGTGAAAAGTCTGGGCTTAACCGAGGCCTTGCCATTGAAACTGTAAAGCTTGAAATAAGTTGAGGTAGGCGGAATGTGACATGTAGCTGTGAAATGCATAGATATGGTAGAGAACATCAATTGCGAAGGCAGCTTACTAGACTTTATTTGATGTTGAGGCAGTAAAGGTTGTGAAGCGATCAGG
>SRR4424431.37166.1	SOTU112924	Bacteria;Bacteroidota;Saprospiria;Saprospirales;FOTU5;GOTU14464;SOTU112924
TACGGAGGGTGCAAGCGTTATCCGGAATTACTGGGTTTAAATGGCGCGTAGGCGGTCTTATAAGTCTGTGGTGAACAGTTTTGGCTCAACCGAGGCATTGCCATTGAAACTGTAAGACTAGAAATAAGTTAAGGTAGGTGGAATGTGACATGTAGCGGTGAAATGCATAGATATGTCATAGAACAACGATTGCGAAGGCAGGTTACTGGACTTATTTGGACGCTGAGTCACGAAAGCGTGGGGAGCGAACGGG
>SRR2103936.22919.1	SOTU89630	Bacteria;Bacteroidota;Saprospiria;Saprospirales;FOTU5;GOTU11630;SOTU89630
GAAGTGCCAGCAGCCGCGGTAATACGGGGGATGCACGCGTTATCCGGAAGTACTGGGTTTAAAGGGTGCGTAGGCGGTTTTATAAGTCAGTGGTGAAAAGTCTGGGCTCAACCAGGGCCTTGCCATTGAAACTGTAAAACATGAAATAAGTTGAGGTAGGCGGAATGTGACATGTAGCGGTGAAATGCATAGATATGTCATAGAACACCAATTGCGAAGGCAGCTTACTAGACTTAATTTGACGCAGAGGCGCGAGAGCGGGGAGAGCGAACGAGAATAGATACCCGGGGAGTCC
>SRR4425035.33502.1	SOTU10766	Bacteria;Bacteroidota;Saprospiria;Saprospirales;FOTU5;GOTU1834;SOTU10766
TACGGAGGGTGCAAGCGTTATCCGGAATTACTGGGCTTAAAGGGTGCGTAGGCGGTTTTATAAGTCAATGGTGAAATGTTTGGGCTCAACCTAGGCCTTGCCATTGAAACTGTTAGACTTGAATTTAGTTAAGGTAGGCGGAATGTGCCATGTAGCGGTGAAATGCGTAGATATGGGATATAACACCAATTGCGAAGGCAGCCTACTGGACTAAATTTGACGCTGAGTTACGAAAGCGTGGGGAGCGAACGGG
>SRR4424868.2179.1	SOTU31286	Bacteria;Bacteroidota;Saprospiria;Saprospirales;FOTU5;GOTU5284;SOTU31286
GACGGAGGGTGCAAGCGTTATCCGGAATTACTGGGTTTAAAGGGTGCGTAGGCGGTTTTATAAGTCAGTGGTGAAAAGTCGGGGCTCAACCGAGGCCTTGCAATTGAAACTGTAAGACTTGAAATAAGTTAAGGTAGACGGAATGTGAAATGGAGCGGTGAAATGCATAGATATTTTATAGAACACCGATTGCGAAGGCAGCTTACTGGACTTCATCTGACGCTGAGGGACGCAAGCGTGGGTAGCAGATGGG
>SRR5380823.100312.2	SOTU80888	Bacteria;Bacteroidota;Saprospiria;Saprospirales;FOTU5;GOTU5284;SOTU80888
GGAGGGTGCAAGCGTTATCCGGAATTACTGGGTTTAAAGGGTTCGTAGGCGGTTTTATAAGTCAAGGGTGAAAAGTCTGGGCTCAACCTAGGCCTTGCCATTGAAACTGTAAGACTTGAAATAAGTTAAGGTAGACGGAATTTGACATGTAGCGGTGAAATGCATAGATATGTCAGAGAACACCGATTGCGAAGGCAGCTTACTGGACTTCTTTTGACGCTGAGGGACGAAAGCGTGGGGAGCGAACGGG
>ERR2098478.695686.1	SOTU23179	Bacteria;Bacteroidota;Saprospiria;Saprospirales;FOTU5;GOTU2310;SOTU23179
GTGGCAGCCGCCGCGGTAATACGGAGGGTGCAAGCGTTAATCGGAATTACTGGGTTTAAAGGGTGCGTAGGCGGTCTTATAAGTCAGTGGTGAAAAGTCTGGGCTCAACCGAGGCCTTGCCATTGAAACTGTAAGACTTGAAATAAGTTAAGGTAGGCGGAATGTGACATGTAGCGGTGAAATGCATAGATATGTCATAGAACACCAATTGCGAAGGCAGCTTACTGGACTTCAGTTGACGCTGAGGCACGAAAGCGGGGGGAGCGACCAGGATGAGATACCACGGTAGTCCACGCCCTAAACGATGT
>SRR4424311.20708.1	SOTU22909	Bacteria;Bacteroidota;Saprospiria;Saprospirales;FOTU5;GOTU2310;SOTU22909
TACGGAGGGTGCAAGCGTTATCCGGAATTACTGGGCTTAAAGGGTCCGTAGGCGGTCTTATAAGTCAGTGGTGAAATCTCTGGGCTCAACCGAGGCCTTGCCATTGAAACTGTAAGACTTGAAATCAGTTAAGGTAGGCGGAATGTGACATGTAGCGGTGAAATGCATAGATATGTCATAGAACACCAATTGCGAAGGCAGCGTACTGGGCTTCATTTGACGCTGAGGCACGAAAGCGAGGGGAGCGAACGGG
>SRR4424432.703223.1	SOTU90617	Bacteria;Bacteroidota;Saprospiria;Saprospirales;FOTU5;GOTU2310;SOTU90617
TACGGAGGGTGCAAGCGTTATCCGGAATTACTGGGTTTAAAGGGTGCGTAGGCGGTGTTATAAGTCCGTGGTGAAAAGTCTGGGCTTAACCGAGGCCTGGCCAGTGAAACTGTAAGACTTGAAATACGGTAAGGTAGGCGGAATGTGACATGGAGCGGTGAAATGCATAGAGATGTCATAGAACGTCAATTGCGAAGGCAGCTTACTGGACTGCATTTGACGCTGAGGCACGACAGCGTGGGGAGCGAACGGG
>SRR1734289.96618.1	SOTU69081	Bacteria;Bacteroidota;Saprospiria;Saprospirales;FOTU5;GOTU2310;SOTU69081
TACGAAGGGTGCAAGCGTTATCCGGCATTACTGGGTTTAAAGGGTGCGTAGGCGGTTTAATAAGTCAGTTGTGAAAAGTCTGGGCTCAACCGAGGCCTTGCCATTGAAACTGTTAAACTTGAGATCAGTTGAGGTAGGCGGAATTTGACGTGTAGCGGTGAAATGCGTAGATATGTCATAGAACACCAATTGCGAAGGCAGCTTACTAGACTTTATTTGACGCTGAGGCACGAAAGCGTGGGGAGC
>SRR4424780.11864.1	SOTU99304	Bacteria;Bacteroidota;Saprospiria;Saprospirales;FOTU5;GOTU2310;SOTU99304
TACGGAGGGTGCAAGCGTTATCCGGAATCACTGGGCTTAAAGGGTGCGTAGGCGGTTTTATAAGTCAGTGGTGAAAACTCTGGGCTCAACCGAGGCATTGCCTTTGAAACTGTAAGACTTGAAATAAGTTAAGGTAGGCGGAATTTGACATGTAGCGGTGAAATTCATAGATATGTCGTAGAACACCAATTGCGAAGGCAGCTTACTGGACTACTTTTGACGCTGAGGTACGAAAGCGTGGGGAGCAAACGGG
>SRR1734289.17212.1	SOTU55700	Bacteria;Bacteroidota;Saprospiria;Saprospirales;FOTU5;GOTU2310;SOTU55700
TACGGAGGGTGCAAGCGTTATCCGGAATTACTGGGTTTAAAGCGTGCGTAGGCGGTTTTATAAGTCGGTGGTGAAAAGTCTGGGCTCAACCGAGGCCTTGCCATTGAAACTGTAAGACTTGAGAAAAGTTAAGGCAGGCGGAATTTTAGGTGTAGCGGTGAAATGCATAGATATCTCAAAGAACACCAATTGCGAAGGCAGCTTACTGGACTTTTTTTGACGCTGAGGCACGAAAGCGTGGGGAGC
>SRR4425003.35912.1	SOTU112795	Bacteria;Bacteroidota;Saprospiria;Saprospirales;FOTU5;GOTU2310;SOTU112795
TACGGAGGGTGCAAGCGTTATCCGGAATTACTGGGTTTAAAGGGTGCGTAGGCGGTTTTTTAAGTCAGTGGTGAAAAGTCTAGGCTCAACCGAGGCCTTGCCTTTGAAACTGTAGGACTTGAAATAAGTTAAGGTTGGCGGAATGTGACGTGTAGCGGTGAAATGCATAGATATGTCATAGAACACCGATTGCGAAGGCAGCTTACTGGCCATTATCTGACGCTGAGGCACGAAAGCGTGGGGAGCGAACAGT
>SRR4424375.119068.1	SOTU79124	Bacteria;Bacteroidota;Saprospiria;Saprospirales;FOTU5;GOTU2310;SOTU79124
TACGGAGGGTGCAAGCGTTATCCGGAATTACTGGGTTTAAAGGGCGCGTAGGCGGTCTTATAAGTCAGAGGTGAAATGCCTGGGCTCAACCGAGGCCTTGCCATTGATACTGGAAGACTTGAAATAAGTTGAGGTAGGCGGAATGCGACATGTAGAGGTGAAATGCGTAGATATGTCGTAGAACACCAATTGCGAAGGCAGCTTACTGGACTTCATTTGACGCTGAGGCGCGAAAGCGTGGGGAGCAAACGGG
>SRR4424780.10288.1	SOTU113280	Bacteria;Bacteroidota;Saprospiria;Saprospirales;FOTU5;GOTU2310;SOTU113280
TACGGGGGGTGCAAGCGTTATCCGGAATTACTGGGTGTAAAGGGTGCGTAGGCGGTTTTGTAAGTCTGTGGTGAAAGGTCTGGGCTCAACCGAGGCCTTGTCATTGAAACTGTAAGACTTGAAAGAAGTTAAGGTAGGTGGAATGTGAAATGTAGCGGTGAAATGCATAGATATGTCATAGAACACCGATTGCGAAGGCAGCTTACTGGACTTCATTTGACGCTGAGGCACGGAAGCGTGGGGAGCGAACGAG
>SRR5380775.96499.2	SOTU89737	Bacteria;Bacteroidota;Saprospiria;Saprospirales;FOTU5;GOTU2310;SOTU89737
GGAGGGTGCGAGCGTTATCCGGAATTACTGGGTGTAAAGGGTGCGTAGGCGGTCTTATAAGTCAGTGGTGAAAAGTCTGGGCTCAACCGAGGACTTGCCATTGAAACTGTAAGACTTGAAATCAGTTAAGGGAGGCGGAATTTGACATGTAGCGGTGAAATGCATAGATATGTCATAGAACACCAATTGCGAAGGCGGCTTACTGGACTGCATTTGACGCTGAGACGCGAAAGCGTGGGGAGCGAACGGG
>SRR6008399.8912.1	SOTU58846	Bacteria;Bacteroidota;Saprospiria;Saprospirales;FOTU5;GOTU2310;SOTU58846
TACGGAGGGTGCAAGCGTTATCCGGAATTACTGGGTTTAAAGGGTTCGTAGGCGGTTTTATAAGTCAGTGGTGAAAAGTCAGGGCTCAACCGAGGCCTTGCCATTGAAACTGTAAAACTTGAGAATAGTTGAAGTAGGCGGAATGTGACATGTAGCGGTGAAATGTATAGATATGTCATAGAACACCAATTGCGAAGGCAGCTTACTGGGCTACATTTGACGCTGAGGCACGAAAGCGTGGGGAGCGAACGGG
>SRR4039619.251113.1	SOTU111614	Bacteria;Bacteroidota;Saprospiria;Saprospirales;FOTU5;GOTU2310;SOTU111614
GTGCCAGCAGCCGCGGTAATACGGAGGGGGCAAGCGTTGTCCGGAATTACTGGGGTTAAAGGGTCCGTAGGCGGTTTTATAAGTCAGGGGTGAAAAGTCTGGGCTCAACCGAGGCCTTACCATTGAAACTGTAAGACTTGAAATAAGTTAAGGTAGGCGGAATGTGACATGTAGCGGTGAAATGCATAGATATGTCATAGAACACCAATTGCGAAGGCAGCTTACTGGACTTTATTTGACGCTGAGGCACGAAAGCGTGGGGAGCAAACGGGATTAGAAACCCGAGTAGTCC
>SRR4424818.6782.1	SOTU21072	Bacteria;Bacteroidota;Saprospiria;Saprospirales;FOTU5;GOTU2310;SOTU21072
TACGGAGGGTGCAAGCGTTATCCGGAATTACTGGGCGTAAAGGGTGCGTAGGCGGTTTTATAAGTCAGTGGTGAAATGTTTGGGCTCAACCGAGGCCTTGCCATTGAAACTGTAAGACTAGAATGTAGTTAAGGTAGACGGAATGTCACATGTAGCGGTGAAATGCATAGATATGTGATAGAACACCGATTGCGAAGGCAGCTTACTGGACTTCAATTGACGCTGAGGCACGAAAGCGTGGGGAGCGAACGGG
>SRR4424868.4419.1	SOTU77885	Bacteria;Bacteroidota;Saprospiria;Saprospirales;FOTU5;GOTU2310;SOTU77885
TACGGAGGGTGCAAGCGTTATCCGGCATTACTGGGTTTAAAGGGTGCGTAGGCGGTTTTATAAATCAGTGGTGAAAAGTCTGGTCTCAACCGAGGCCTTGCCCTTGAAACTGTAAGACTTGAACTAAGTTAAGGTAGGCGGAATGTGACATGTAGCGGTGAAATGCATAGATATGTCATAGAACACCAATTGCGCAGGCAGCTTACTGAACTTCATTTGACGCTGAGGCTCGAAAGCGTGGGAAGCGACCGGG
>SRR2104093.107545.1	SOTU21877	Bacteria;Bacteroidota;Saprospiria;Saprospirales;FOTU5;GOTU2310;SOTU21877
TCGTGGTGCCAGCCGCCGCGGTAATACGGAGGGTGCAAGCGTTATCCGGAATTACTGGGTTTAAAGGGTGCGTAGGCGGTTTTATAAGTCAGTGGTGAAAACTCTGGGCTCAACCGAGGCCCTGCCATTGAAACTGTAAAACTTGAAATAGGTTGAGGTAGGCGGAATGTGACATGTAGCGGTGAAATGCATAGATATGTCATAGAACACCGATTGCGAAGGCAGCTTACTGGACTACATTTGACGCTGAGGCACGAAAGCGTGGGGAGCGAACGGGATTAGAAACCCTGGTAGTCC
>SRR1734277.48876.1	SOTU33753	Bacteria;Bacteroidota;Saprospiria;Saprospirales;FOTU5;GOTU2310;SOTU33753
TACGGAGGGTGCAAGCGTTATCCGGAATCACTGGGTTTAAAGGGTACGTAGGCGGTTTAATAAGTCGGTGGTGAAAACCCTGGGCTCAACCGAGGCCTTGCCATTGAAACTGTTAAACTTGAAATAAGTTGAGGTAGGCGGAATTCCACGTGTAGCGGTGAAATGCATAGATATCTCATAGAACACCAATTGCGAAGGCAGCTTACTAGACTTCATTTGACACTGAGGCACGAAAGCGTGGGGAG
>SRR1734276.106744.1	SOTU32332	Bacteria;Bacteroidota;Saprospiria;Saprospirales;FOTU5;GOTU2310;SOTU32332
TACGGAGGGTGCAAGCGTTATCCGGAATTGCTGGGCTTAAAGGGCGCGTAGGCGGTTTTTTAAGTCAGTGGTGAAAAGCCCGGGCTCAACCTAGGCCCTGCCTTTGATACTGTAAGACTTGAAATCAGTTAAGGTAGGCGGAATTTGACATGTAGCGGTGAAATGCATAGATATGTCATAGAACACCAATTGCGAAGGCAGCTTACTGGACTTTAATTGACGCTGAGGCACGAAAGCGTGGGGAG
>SRR1734277.80852.1	SOTU79291	Bacteria;Bacteroidota;Saprospiria;Saprospirales;FOTU5;GOTU2310;SOTU79291
TACGGAGGGTGCAAGCGTTATCCGGAATTACTGGGCTTATAGGGTGCGTAGGCGGTTTAGTAAGTCAGTGGTGAAAAGTCTGGGCTCAACCGAGGCCTTGCCTTTGAAACTGTTAGACTTGAAATTTGTTAAGGTAGGCGGAATGTGCCATGTAGCGGTGAAATGCATAGATATGGGATAGAACACCAATTGCGAAGGCAGCTTACTGGACTTTATTTGACGCTGAGGCACGAAAGCGAGGGGAG
>SRR4424975.7888.1	SOTU19302	Bacteria;Bacteroidota;Saprospiria;Saprospirales;FOTU5;GOTU2310;SOTU19302
TACGGAGGGTGCAAGCGTTATCCGGAATTACTGGGTTTAAAGGGTACGTGGGCGGTTTTGTCAGTCAGAGGTGAAAAGTCTGGGCTCAACCGAGGCCTTGCCATTGAAACTGTAAGACTTGAGATAAGTTAAGGTAAGCGGAATGTGAGATGTAGCGGTGAAATGCATAGATATGTCATAGAACACCAATTGCGAAGGCAGCTTACTGGACTTGATTTGACGCTGAGGCGCGAAAGCGTGGGGAGCGAACGGG
>SRR2808381.126927.1	SOTU67197	Bacteria;Bacteroidota;Saprospiria;Saprospirales;FOTU5;GOTU2310;SOTU67197
TCCGGCGGGTGGCCGCGTTTTCCGGCCTTACTGGGTTTAAAGGGTGCGTAGGCGGTTTTATAAGTCAGTGGTGAAAAGTCTGGGCTCAACCGAGGCCTTGCCATTGAAACTGTAGGACTTGAAATAAGTTAAGGTAGGCGGAATGCGACATGTAGCGGTGAAATGCATAGATATGTCATAGAACACCAATTGCGAAGGCAGCTTACTGGACTTCATTTGACGCGGAGGCACGAAAGCGTGGGGAGCGAACAGG
>SRR4938546.42886.1	SOTU110616	Bacteria;Bacteroidota;Saprospiria;Saprospirales;FOTU5;GOTU2310;SOTU110616
TACGGGGGGTGCAAGCGTTATCCGGAATTACTGGGCGTAAAGGGTGCGTAGGCGGTTTTATAAGTCAGTGGTGAAAAGTCTGGGCTCAACCGAGGCCTTGCCATTGAAACTGTAAGACTTGAATTAAGTTAAGGTAGGCGGAATGTGACTTGTAGCGGTGAAATGCATAGATATGTCATAGAACACCAATTGCGAAGGCAGCTTACTGGACTTCATTTGACGCTGAGGCACGAAAGCGTGGGGAGCTCACTTG
>SRR4424967.27243.1	SOTU7280	Bacteria;Bacteroidota;Saprospiria;Saprospirales;FOTU5;GOTU2310;SOTU7280
TACGGAGGATGCAAGCGTTATCCGGAATTACTGGGTTTAAAGGGTTCGTAGGTGGTTTTATAAGTCAGAGGTGAAAGGTCTAAGCTCAACCGAGGAATTGCAATTGAAACTGTAAGACTTGAAATAAGTTGAGGTAGGCGGAATGTGAAGTGTAGCGGTGAAATGCATAGATATTTCATAGAACACCAATTGCGAAGGCAGCTTACTGGACTTATATTGACACTGAGGGACGAAAGCGTGGGGAGCGAACGGG
>SRR4424440.149421.1	SOTU110369	Bacteria;Bacteroidota;Saprospiria;Saprospirales;FOTU5;GOTU2310;SOTU110369
TACGGAGGGTGCAAGCGTTATCCGGAATTACTGGGTTTAAAGGGTGCGTAGGCGGTCTTATAAGTCAGTGGTGAAAAGCCTGGGCTCAACCGAGGCCTTGCCATTGAAACTGTAAGACTTGAAATTAGTTAAGGTAGGCGGAATGTGACGTGTAGCGGTGAAATGCTTAGATATGTCATAGAACACCAATTGCGAAGGCAGCTTACTGGACTGAATTTGACGCTGAGGCACGAAAGCGTGGGGCGCAGACCGG
>SRR4039619.219006.1	SOTU110648	Bacteria;Bacteroidota;Saprospiria;Saprospirales;FOTU5;GOTU2310;SOTU110648
GTGCCAGCAGCCGCGGTAATACGGAGGGGGCAAGCGTTATCCGGAATTACTGGGTTTAAAGGGTGCGTAGGCGGTTTTATAAGTCAGTGGTGAAAAGTCTGGGCTCAACCGAGGCCTTGCCATTTAAACTGTAAGACTTGAAATAAGGTAAGGTAAGCGGAATTTCACATGTAGAGGTGAAATGCATAGATATGTCATAGAACACCAATTGCGAAGGCAGCTTACTGGACTTTATTTGACGCTGAGGCACGAAAGCGTGGTGAGCGAACGGGATTAGAAACCCCAGTAGTCC
>SRR4424476.127501.1	SOTU78581	Bacteria;Bacteroidota;Saprospiria;Saprospirales;FOTU5;GOTU2310;SOTU78581
TACGGAGGGTGCAAGCGTTATTCGGAATTACTGGGTTTAAAGCGCGCGTAGGCGGTCTTATAAGTCAGTGGTGAAAAGTCTGGGCTCAACCGAGGCCTTGCCATTGAAACTGTAAGACTTGAAAATAGTTAAGGAAGGCGGAATGTGACGTGTAGCGGTGAAATGCATAGATATGTCATAGAACACCAATTGCGAAGGCAGCTTACTGGACTTCATTTGACGCTGAGGCGCGAAAGCGTGGGGAGCGAACGGG
>SRR4424967.30481.1	SOTU77062	Bacteria;Bacteroidota;Saprospiria;Saprospirales;FOTU5;GOTU2310;SOTU77062
TACGGAGGGTGCAAGTGTTATCCGGAATTACTGGGTTTAAAGGGTGCGTAGGCGGTTTTATAAGTCAGAGGTGAAAAGTCTGGGCTCAACCGAGGCCGTGCCATTTAAACTGTAAGACTGGAAATAAGTTAAGGTAGGCGGAATTTGAGATGTAGCGGTGAAATGCATAGATATGTCATAGAACACCAATTGCGAAGGCAGCTTACTGGACTGAATTTGACGCTCAGGCGCGAAAGCGTGGGGAGCGAACAGT
>SRR4424311.229158.1	SOTU58849	Bacteria;Bacteroidota;Saprospiria;Saprospirales;FOTU5;GOTU7786;SOTU58849
TACGGAGGGTGCAAGCGTTATCCGGAATTACTGGTTTTAAAGGGTGCGTAGGCGGTCTTATAAGTCAGTGTTGAAAAGTCTGGGCTCAACCGAGGCCTTGCCATTGAAACTGTAAGACTTGAAATAAGTTAAGGTAGGCGGAATGTGACATGTAGCGGTGAAATGCATAGATATGTCATAGAACACCACTTGCGTAGGCAGCTTACTGGACTTCATTTAACGCTGTGGCACGTGAGTGTTGGGATCGAATGAG
>SRR4424476.159913.1	SOTU48059	Bacteria;Bacteroidota;Saprospiria;Saprospirales;FOTU5;GOTU6145;SOTU48059
TACGGAGGGTGCAAGCGTTATCCGGAATTACTGGGTTTAAAGGGTGCGTAGGCGGTCTTATAAGTCAGTGGTGAAAAGCCTGGGCTCAACCGAGGCCTTGCCATTGAAACTGTAAGGCTTGAAATAAGGTAAGGTAGGCGGAATGTGTAGTGTAGCGGTTAAATTCGTAGATATCTGAAGGAATACCAATTGCGAAGGCGACTTACTGGACTTTATTTGACGCTGAGGCACGAAAGCGTGGGGAGCGAACAGG
>ERR2098620.737650.1	SOTU56663	Bacteria;Bacteroidota;Saprospiria;Saprospirales;FOTU5;GOTU7947;SOTU56663
GTGTCAGCCGCCGCGGTAATACGGAGGGTGCAAGCGTTATCCGGAATCACTGGGTTTAAAGGGTGCGTAGGCGGTTTAATAAGTCAGTGGTGAAAAGTCTGGGCTCAACCGAGGCCTTGCCATTGAAACTGTTAGACTTGAAATAAGTTGAGGTAGGCGGAATGTGACATGTAGCGGTGAAATGCATAGATATGTCATAGAATACCAAAAGCGAAGGCAGCACACTAAGGCATTATTGACGCTGATGTACGAAAGCGTGGGTAGCGAACAGGATTAGATACCCTGGTAGTCCACGCCCTAAACGATGC
>SRR1734289.108838.1	SOTU77398	Bacteria;Bacteroidota;Saprospiria;Saprospirales;FOTU476;GOTU8567;SOTU77398
TACGGAGGGTGCAAGCGTTATTCGGAATTACTGGGCTTAAAGGGCGCGTAGGCGGTCTAATAAGTCAGTGGTGAAAAGCCTGGGCTCAACCGAGGCCTTGCCATTGAAACTGTTAGACTTGAATTAAGTTAAGGTAGGCGGAATTTGACGTGTAGCGGTGAAATGCATAGAGATGTCATAGAACACCAATTGCGAAGGCAGCTTACTGGACTTTATTTGACGCTGAGGCACGAAAGCGTGGGGAGC
>SRR2807913.137844.1	SOTU6327	Bacteria;Bacteroidota;Saprospiria;Saprospirales;FOTU309;GOTU598;SOTU6327
TACGGAGGGTGCAAGCGTTATCCGGAATTACTGGGTTTAAAGGGTGCGTAGGCGGCATTATAAGTCAGTGGCGAAAAGCCTGGGCTTAACCTAGGCCTTGCCATTGAAACTGTAAAGCTTGAAATCAGTTGAGGTAGGCGGAATGTGACGTGTAGCGGTGAAATGCGTAGATATGTGAAAGAACACCAATGGCGAAGGCAGCTTACTGGACTTTCATTGACGCTGAGGCACGAAAGCGTGGGGAGCGAACAGG
>SRR2807913.33656.1	SOTU55118	Bacteria;Bacteroidota;Saprospiria;Saprospirales;FOTU309;GOTU598;SOTU55118
TACGGAGGGTGCAAGCGTTATCCGGAATTACTGGGTTTAAAGGGTGCGTAGGCGGCATTATAAGTCAGTGGTGAAAAGTCTGGGCTTAACCGAGGCCTTGCCATTGAAACTGTAAAGCTTGAAATAAGTTGAGGTAGGCGGAATGTGAGATGTAGCGGTGAAATGCGTAGATATGGCGAAGAACACCCGTTGCGAAGGCAGTTTACTGGGATTGAATTGACGCTGAGACGCGAAAGCGTGGGTAGCGAACAGG
>ERR1597378.285817.1	SOTU112476	Bacteria;Bacteroidota;Saprospiria;Saprospirales;FOTU1194;GOTU14448;SOTU112476
GTGTCAGCCGCGGCGGTAATACGGAGGGTGCAAGCGTTATCCGGAATTACTGGGTTTAAAGGGTGCGTAGGCGGTTTTATAAGTCAGTGGTGAAAAGTCTGGGCTTAACCGAGGCCTTGCCATTGAAACTGTAGAACTTGAAATAAGTTAAGGTAGGCGGAATGTGACATGTAGCGGTGAAATGCATAGATATGTCATAGAACACCAATTGCGAAGGCAGCTTACTAAGTACTAACTGAAGCTGATGGACGAAAGCGTGGGTAGCGAAGAGGATTAGATACGCTGGTAGTCAACGCCGTGA
>SRR1734277.83817.1	SOTU57096	Bacteria;Bacteroidota;Saprospiria;Saprospirales;FOTU5;GOTU8293;SOTU57096
TACGGAGGGTGCAAGCGTTATTCGGAATTACTGGGCTTAAAGGGCGCGTAGGCGGTTTAATAAGTTAGAGGTGAAAAGCCTGCGCTCAACCGAGGCCTTGCCTTTGAAACTGTTAAACTTGAGTTAAGTTGAGGTAGGCGGAATTTGACATGTAGCGGTGAAATGCGTAGATATCTCATAGAACACCAATTGCGAAGGCAGCTTCCTAGCCTTCATTTGACGCTGAGGCCCGAAAGCGTGGGGAG
>SRR4424440.43514.1	SOTU110163	Bacteria;Bacteroidota;Saprospiria;Saprospirales;FOTU5;GOTU1451;SOTU110163
TACGGAGGGTGCAAGCGTTATCCGGAATCACTGGGCTTAAAGGGTGCGTAGGCGGTCTTATAAGTCAGCGGTGAAAAGTCTGGGCTCAACCGTGGACTTGCCATTGAAACTGTAAGACTTGAATTAAGTTAAGGTAGGCGGAATGTCACGTGTAGCGGTGAAATGCGTAGATATGTCATAGAACACCAATTGCGAAGGCAGCTTACTGGACTTCTTTTGACGCTGAGGCACGAAAGCGTGGGGAGCGAACGGG
>SRR4424868.17142.1	SOTU57398	Bacteria;Bacteroidota;Saprospiria;Saprospirales;FOTU5;GOTU1451;SOTU57398
TACGGAGGGTGCAAGCGTTATCCGGAATGACTGGGTTTAAAGGGTGCGTAGGCGGTTTTATAAGTCAGTGGTGAAAGGTCTGGGCTCAACCGAGGCCTTGCCATTGAAACTGTGAGACTTGAAATAAGTTAAGGTAGGCGGAATTTGACATGTAGCGGTGAAATGCGTAGATATGTGAAAGAACACCAATTGCGAAGGCAGCTTACTGGGCTTCATTTGACGCTGAGGCACGAAAGCGTGGGTAGCGAACGGG
>SRR4424967.36958.1	SOTU5346	Bacteria;Bacteroidota;Saprospiria;Saprospirales;FOTU5;GOTU1451;SOTU5346
TACGGAGGGTGCAAGCGTTATCCGGAATTACTGGGCGTAAAGGGTGCGTAGGCGGTTTTATAAGTCAGTGGTGAAAGGTCTGGGCTCAACCGGGGCCGTGCAATTGAAACTGTAAGACTTGAATTAAGTTAAGGTAGGGGGAATTTCAAATGTAGCGGTGAAATGCGTAGATATGTGATAGAACACCAATGGCGAAGGCAGCTTACTGGACTTTTTTTGACGCTGAGGCACGAAAGCGTGGGGAGCGAACGGG
>SRR6367423.98339.1	SOTU55080	Bacteria;Bacteroidota;Saprospiria;Saprospirales;FOTU5;GOTU1451;SOTU55080
TACGGAGGGTGCAAGCGTTATCCGGAATTACTGGGTGTAAAGGGTGCGTAGGCGGTTTAATAAGTCAGTGGTGAAAAGTCTGGGCTTAACCTAGGACTTGCAATTGAAACTGTCAGACTTGAAATTAGTTGAGGTAGGCGGAATGTCACGTGTAGCGGTGAAATGCATAGATATGGGATAGAACACCAATTGCGAAGGCAGCTTACTAGACTACATTTGACGCTGAGGCACGAAAGCGTGGGTAGCGAACGGG
>SRR1734280.4322.1	SOTU65724	Bacteria;Bacteroidota;Saprospiria;Saprospirales;FOTU5;GOTU1451;SOTU65724
TACGGAGGGTGCAAGCGTTATCCGGATTTACTGGGCTTAAAGCGTGCGTAGGCGGTTTAATAAGTCAGTGGTGAAAAGCCTGGGCTCAACCGAGGCCTTGCCATTGAAACTGTTAGACTTGAAATTAGTTAAGGTAGGCGGAATGTGACATGTAGCGGTGAAATGCATAGATATGTCGTAGAACACCAATTGCGAAGGCAGCTTACTGGACTATATTTGACGCTGAGGCACGAAAGCGTGGGGAG
>SRR4424762.262.1	SOTU57324	Bacteria;Bacteroidota;Saprospiria;Saprospirales;FOTU5;GOTU1451;SOTU57324
TACGGAGGGTGCAAGCGTTATCCGGAATTACTGGGCGTAAAGGGTGCGTAGGCGGTTTTATAAGTCAGTGGTGAAAAGTCTGGGCTCAACCTAGGCCCTGCCATTGAAACTGTAAGGCTTGAAGTCAGTAAAGGTAGGTGGAATTTCACATGTAGCGGTGAAATGCGTAGATATGTGAGAGAACACCAATTGCGAAGGCGGCTTACTGGACTTAATTTGACGCTGAGGCACGAAAGCGTGGGGAGCGAACGGG
>SRR4424834.5456.1	SOTU9787	Bacteria;Bacteroidota;Saprospiria;Saprospirales;FOTU5;GOTU1451;SOTU9787
TACGGAGGGTGCAAGCGTTATCCGGAATTACTGGGATTAAAGCGTGCGTAGGCGGTTTTATAAGTCAGTGGTGAAAAGTCTGGGCTCAACCGAGGACTTGCCATTGAAACTGTAAGACTTGAGATAAGTTAAGGTAGGCGGAATTTCAATTGTAGCGGTGAAATGCGTAGATATGTCATAGAACACCAATTGCGAAGGCAGCTTACTGGACTATATCTGACGCTGAGGCACGAAAGCGTGGGGAGCGAACGGG
>SRR4938546.3570.1	SOTU112301	Bacteria;Bacteroidota;Saprospiria;Saprospirales;FOTU5;GOTU1451;SOTU112301
TACGGAGGGTGCTAGCGTTATTCGGAATTACTGGGCTTAAAGCGTGCGTAGGCGGTTTTATAAGTCAGTGGTGAAAAGTCTGGGCTCAACCGAGGACTTGCCATTGAAACTGTAAGTCTAGAAATAAGTTAAGGTAGGTGGAATGTGGCATGTAGCGGTGAAATGCGTAGATATGTGGTAGAACACCAATTGCGAAGGCAGCTTACTGGACCTCTTTTGACGCTGAGGCACGAAAGCGTGGGGAGCAAACAGG
>SRR4425035.27471.1	SOTU9777	Bacteria;Bacteroidota;Saprospiria;Saprospirales;FOTU5;GOTU1451;SOTU9777
TACGGAGGGTGCAAGCGTTATCCGGAATTACTGGGCGTAAAGGGTGCGTAGGCGGTCTAATAAGTCAGTGGTGAAAAGTCTGGGCTCAACCGGGGACTTGCAATTGAAACTGTTAGACTTGAATTAAGTTGTGGTAGGCGGAATTTCACATGTAGCGGTGAAATGCATAGATATGTCATAGAACACCAATTGCGAAGGCAGCTTACTGGACTTCCTTTGACGCTGAGGCACGAAAGCGTGGGGAGCGAACGGG
>SRR4424780.1420.1	SOTU9773	Bacteria;Bacteroidota;Saprospiria;Saprospirales;FOTU5;GOTU1451;SOTU9773
TACGGAGGGTGCAAGCGTTATCCGGAATTAATGGGCGTAAAGGGTGCGTAGGCGGTTTAATAAGTCAGTGGTGAAAAGTCTGGGCTCAACCGAGGACCTGCCATTGAAACTGTAAGGCTTGAAATTAGTAAAGGTAGGCGGAATTTCACATGTAGCGGTGAAATGCGTAGATATGTCGTAGAACACCAATTGCGAAGGCAGCTTACTGGACCTCATTTGACGCTGAGGCACGAAAGCGTGGGGAGCGAACGGG
>SRR1734276.13800.1	SOTU99982	Bacteria;Bacteroidota;Saprospiria;Saprospirales;Lewinellaceae;GOTU7098;SOTU99982
TACGGAGGGTGCAAGCGTTATCCGGAATTACTGGGCTTAAAGGGTGCGTAGGCGGCTTTATAAGTCAGTGGTGAAATCCCTGGGCTCAACCGTGGCCTTGCCATTGAAACTGCAAGACTTGAAATCAGTTAAGGCAGGCGGAATGTGCCCTGTAGCGGTGAAATGCATAGATATGTCATAGAACACCAATTGCGAAGGCAGCTTACTGGACTTTTATTGACGCTGAGGCACGAAAGCGTGGGGAG
>SRR5380775.153409.1	SOTU78281	Bacteria;Bacteroidota;Saprospiria;Saprospirales;Lewinellaceae;GOTU7098;SOTU78281
TACGGAGGGTGCAAGCGTTATCCGGAATTACTGGGCTTAAAGGGTGCGTAGGCGGTTTTATAAGTCAGTGGTGAAATCCCTGGGCTCAACCGAGGCCCTGCCATTGAAACTGTCAGCCTTGAAATAAGTTAAGGTAGGCGGAATGTGACATGTAGCGGTGAAATGCATAGATATGACATAGAACACCAATTGCGAAGGCAGCTTCCTGGACCTCATTTGACGCTAAGGCACGAAAGCGTGGGGAGCGAAC
>SRR4424868.2987.1	SOTU101577	Bacteria;Bacteroidota;Saprospiria;Saprospirales;FOTU5;GOTU12878;SOTU101577
TACGGAGGGTGCAAGCGTTATCCGGAATTACTGGGTTTAAAGGGTGCGTAGGCGGTTTTATAAGTCAGTTGTGAAAAGTCTAGGCTCAACTTAGGCCTTGCCATTGAAACTGTAGGACTTGAAATTAGTTAAGGTAGGGGGAATTTGCCATGTAGCGGTGAAATGCGTAGATATGTTATAGAACACCGATGGCGAAGGCAGCTTACTGGGCTTTATTTGACGCTGAGGCACGAAAGCGTGTGGATCGAACGGG
>SRR5314963.639884.1	SOTU69697	Bacteria;Bacteroidota;Saprospiria;Saprospirales;FOTU48;GOTU1565;SOTU69697
CCTCACGTGTGCCAGCAGCCGCGGTAATACGGAGGGTGCAAGCGTTATCCGGAATTACTGGGTTTAAAGGGTGCGTAGGCCGTCTAATAAGTCAGTGGTGAAAAGTCTGGGCTCAACCGAGGCCTTGCCATTGAAACTGTTAGACTTGAAATAAGTTAAGGTAGGCGGAATGTGACATGTAGCGGTGAAATGCATAGATATGTCATAGAACACCAATTGCGAAGGCAGCTTACTGGACTTCATTTGACGCTGAGGCACGAAAGCGAGACTGGAAGAGGGT
>SRR8370416.394677.1	SOTU55110	Bacteria;Bacteroidota;Saprospiria;Saprospirales;FOTU48;GOTU1565;SOTU55110
GTGCAGCAGTCGCGGTAATACGGAGGGGGTTAGCGTTGTTCGGAATTACTGGGTTTAAAGGGTGCGTAGGCCGTCTGATAAGTCAGTGGTGAAAAGTCTGGGCTCAACCGAGGCCTTGCCATTGAAACTGTTAGACTTGAAATAAGTTGAGGTAGGCGGAATGTGACATGTAGCGGTGAAATGCATAGATATGTCATAGAACACCAATTGCGAAGGCAGCTTACTAGACTTCATTTGACGCTGAGGCACGAAAGCGTGGGGAGCGAACGGGATTAGATACCCCTGTAGTCC
>SRR4425061.7613.1	SOTU4487	Bacteria;Bacteroidota;Saprospiria;Saprospirales;FOTU5;GOTU1974;SOTU4487
TACGGAGGGTGCAAGCGTTATCCGGAATTACTGGGTTTAAAGGGTGCGTAGGCGGTTTTATAAGTCAGAGGTGAAAACTCTGGGCTCAACCGCGGCATTGCCTTTGAAACTGTAAAACTTGAAATCAGGTAAGGTAAGTGGAATGTGTGATGTAGCGGTGAAATGCATAGATATTGGATGGAACACCAATTGCGAAGGCAGCTTACTGGACTGCTATTGACGCTGAGGCACGAAAGCGTGGGGAGCGAACTGG
>SRR5382571.1539746.2	SOTU21663	Bacteria;Bacteroidota;Saprospiria;Saprospirales;FOTU5;GOTU4444;SOTU21663
GGAGGGTGCAAGCGTTATCCGGAATTACTGGGTGTAAAGGGTGCGTAGGCGGTCTTATAAGTCAGAGGTGAAAGGTCTGAGCTCAACAGAGGACGTGCAATGGAAACTGTAGAGCTTGAAGTAAGGTAAGGTAAGCGGAATGGCACATGTAGCGGTGAAATGCGTAGATATGTCATAGAACACCAATTGCGAAGGCAGCTTACTGGACTACTTTTGACGCTGAGGCGCGAAAGCGTGGGGAGCAAACGGG
>SRR2104123.204408.1	SOTU54405	Bacteria;Bacteroidota;Saprospiria;Saprospirales;FOTU5;GOTU3641;SOTU54405
GCGATGTGCCAGCCGCCGCGGTAATACGAGGGGTGCAAGCGTTAATCGGAATTACTGGGCGTAAAGCGTACGCAGGCGGCATTATAAGTCAGTGGTGAAAAGTCTGGGCTTAACCGAGGCCTTGCCATTGAAACTGTAAAGCTTGAAATAAGTTGAGGTAGGCGGAATGTGACATGTAGCGGTGAAATGCATAGATATGTCATAGAACACCAATTGCGAAGGCAGCTTACTAGACTTCATTTGACGCTGAGGCACGAAAGCGTGGGTAGCGAACAGGATTAGAAACCCCGGTAGTCCGTAG
>SRR8651895.63005.1	SOTU23768	Bacteria;Bacteroidota;Saprospiria;Saprospirales;FOTU5;GOTU3641;SOTU23768
TGCGGTGCCAGCAGCCGCGGTAATACGGAGGGGGCAAGCGTTATCCGGAAATACCGGGTTTAATGGATGCGTAGGCGTCATTATACGTCAGCGGTGAAAAGTCTGAGCTTAACCGAGGCCTTGCCATTGAAACTGTAAAGCTTGAAATAAGTTGAGGTAGGCGGAATGTGACATGTAGCGGTGAAATGCATAGATATGTCATAGAACACCAATTGCGAAGGCAGCTTACTAGACTTCATTTGACGCTGAGGCACGAAAGCGTGGGTATCGAACAGGATTAGAAACCCCGGTAGTCC
>SRR4424432.566117.1	SOTU71116	Bacteria;Bacteroidota;Saprospiria;Saprospirales;FOTU5;GOTU9517;SOTU71116
TACGGAGGGTGCAAGCGTTATCCGGAATTATAGGGTTTAAAGGGTGCGTAGGCGGTCTTATAAGTCAGTGGTGAAAAGTATGGGCTCAACCGAGGCCTTGACATTGAAACTGTAAGACTTGAAATAAGTTAAGGTAGTCGGAATGTGACATGTAGCGGTTAAATGCAGAGATATGTCATAGTGCACCAATTGCGAAGGCGGCTTACTAGACTTCATTTAACGCTGATGCTCGTACGTGTGGGGATCTCACTGG
>SRR2103920.91164.1	SOTU35493	Bacteria;Bacteroidota;Saprospiria;Saprospirales;FOTU5;GOTU5695;SOTU35493
TTGTGGTGCCAGCCGCCGCGGTAATACGGAGGGTGCAAGCGTTATCCGGAATTACTGGGCGTAAAGGGTGCGTAGGCGGTTTTATAAGTCAGCGGTGAAAAGTTTGGGCTTAACCGAGGCATTGCCATTGAAACTGTAAAGCTAGAGATAAGTTGAGGTAGGGGGAATGTGAAATGGAGCGGTGAAATGCATAGATATGGGATAGAACACCAATGGCGAAAGCAGTTTACTAGACTTCATTTGACGCTGAGGCACGAAAGCGTGGGTAGCGAACAGGATTAGATACCCTGGTAGTCC
>SRR2104114.253391.1	SOTU99998	Bacteria;Bacteroidota;Saprospiria;Saprospirales;FOTU5;GOTU12961;SOTU99998
ATAGAGTGCCAGCCGCCGCGGTAATACGGGGGGTGCAAGCGTTATCCGGAATTACTGGGCGTAAAGCGTGCGTAGGCGGTCTTATAAGTCAGTGGTGAAAAGTCCGGGCTTAACCGGGGCCTTGCCATTGAAACTGTAAGACTAGAGATTTGTTAAGGTAGGCGGAATTTGAGATGTAGCGGTGAAATGCATAGATATGTCATAGAACACCAATGGCGAAGGCAGCTTACTGGACTTGATTTGACGCTGAGGCACGAAAGCGTGGGGAGCGAACGGGATTAGATACCCTGGTAGTCCGT
>SRR4424809.2880.1	SOTU81865	Bacteria;Bacteroidota;Saprospiria;Saprospirales;FOTU5;GOTU10510;SOTU81865
TACGGAGGGTGCAAGCGTTATCCGGAATTACTGGGTTTAAAGGGTGCGTAGGCGGTTTGATAAGTCAGCTGTGAAAAGTTTGGGCTCAACCGCGGACTTGCCATTGAAACTGTAAGACTTGAAATAAGTTAGGGTAGGAGGAATGTGACATGTAGCGGTGAAATGCATAGATATGGCATAGAACACCGATTGCGAAGGCAGCTTACTGGTCTTCTATTAACGCTGAGGCACGAAAGCGAGGGTAGCGAACGGG
>SRR632549.5801.2	SOTU81289	Bacteria;Bacteroidota;Saprospiria;Saprospirales;FOTU5;GOTU11035;SOTU81289
TGACGAAGTGTTACTCCGGTAATTACTGGGTTTAAAGGGTGCGTAGGCCGTCTGATAAGTCAGTGGTAGAAAAGTCTGGGCTCAACCGAGGCCTTGCCATTGAAACTGTCAGACTTGAAATAAGTTGAGGTAGGCGGAATGTGACATGTAGCGGTGAAATGCATAGATATGTCATAGAACACCAATTGCGAAGGCAGCTTACTAGACTTTATTTGACGCTGAGGCACGAAAGCGTGGGGAGCGAACGGGATTAGATACCCCGGTAGTCCACGCCCTAAACGATGT
>SRR1592729.32897.1	SOTU89515	Bacteria;Bacteroidota;Saprospiria;Saprospirales;FOTU5;GOTU11035;SOTU89515
AGTCCACATTGGGCGTAAAGGGTGCGTAGGCGGTCTAATAAGTCAGTGGTGAAAAGTCTGGGCTCAACCGAGGCCTTGCCATTGAAACTGTTAGACTTGAAATAAGTTAAGGTAGGCGGAATGTGACATGTAGCGGTGAAATGCATAGATATGTCATAGAACACCAATTGCGAAGGCAGCTTACTGGACTTTATTTGACGCTGAGGCACGAAAGCGTGGGGAGCGAACGGGATTAGATACCCCAGTA
>SRR1302601.16056.1	SOTU110524	Bacteria;Bacteroidota;Saprospiria;Saprospirales;FOTU5;GOTU11035;SOTU110524
CTGGGTCACCCAGCAGCCGCGGTAATACGGAGGGTGCAAGCGTTATCCGGAATTACTGGGTTTAAAGGGTGCGTAGGCGGTTTTATAAGTCAGTGGTGAAAAGTCTGGGCTCAACCGAGGCCTTGCCATTGAAACTGTAAAACTTGAAATAAGTTAAGGTAGGCGGAATGTGACATGTAGCGGTGAAATGCATAGGTATGTCATAGAACACCAATTGCGAAGGCAGCTTACTGGACTTTATTTGACGCTGAGGCACGAAAGCGTGGGGAGCGAACGGGATTAGATACCCCGGTAGTCCACGCCCTAAACGATGT
>SRR4424413.7727.1	SOTU109962	Bacteria;Bacteroidota;Saprospiria;Saprospirales;FOTU5;GOTU4133;SOTU109962
TACGGAGGGTGCAAGCGTTATCCGGAATTACTGGGTTTAAAGGGTGCGTAGGCAGTCTTATAAGTCAGTGGTGAAAAGTCTGGGCTCAACCGAGGCCTTGCCATTGAAACTGTAAGACTTGAATAAAGTTAAGGTAGGCGGAATGTGACATGTAGCGGTGAAATGCGTAGATATGTCATAGAACACCAATTGCGAAGGCAGCTTACTGGACGTCATTTGACGCTGAGGCACGAAAGCGAGGGTAGCGAACGAG
>SRR4424432.561483.1	SOTU110377	Bacteria;Bacteroidota;Saprospiria;Saprospirales;FOTU5;GOTU4133;SOTU110377
TACGGAGGGTGCAAGCGTTATCCGGAATTACTGGGTGTAAAGCGTGCGTAGGTGGTTTTATAAGTCAGTGGTGAAAAGTCTGGGCTCAACCGAGGACTTGCCATTGAAACTGTAAGACTTGAATTTAGTTAAGGTAGGCGGAATGTGACATGTAGCGGTGAAATGCATAGATATGTGATAGAACATCAATTGCGAAGGCAGCTTACTGGACTTAATTTGACGCTGAGGCACGAAAGCGTGGGGAGCAAACGGG
>SRR4424851.7802.1	SOTU42903	Bacteria;Bacteroidota;Saprospiria;Saprospirales;FOTU5;GOTU4133;SOTU42903
TACGGAGGGTGCAAGCGTTATCCGGAATTACTGGGTTTAAAGGGTGCGTAGGCGGTTTTATAAGTCAGTGGTGAAATGTTTGGGCTCAACCGAGGCCTTGCCATTGAAACTGTAAGACTTGAAATAAGTTAAGGTAGGCGGAATGTCAATTGTAGCGGTGAAATGCAGAGATATTTCATAGAACACCAATTGCGAAGGCAGCTTACTGGCCTTCTTTTAACGCTGAGGCACGAAAGCGTGGGGAGCTAACGGG
>SRR4425122.16301.1	SOTU112983	Bacteria;Bacteroidota;Saprospiria;Saprospirales;FOTU5;GOTU4133;SOTU112983
TACGGAGGGTGCAAGCGTTATCCGGAATTACGGGGTGTAAAGGGTGCGTAGGCGGTTTTATAAGTCAGTGGTGAAAAGTCTGGGCTCAACCGAGGCCTTGCCATTGAAACGGTAAGACTTGAAATAAGTTAAGGGAGGCGGAATGGGACATGTAGCGGTGAAATGCATAGAGATGTCATAGAACACCAATTGCGAAGGCAGCTTACTGGACTTCATTTGACGCTGAGGCACGAAAGCGTGGGGAGCGATCGTA
>SRR4424440.128081.1	SOTU22007	Bacteria;Bacteroidota;Saprospiria;Saprospirales;FOTU5;GOTU4133;SOTU22007
TACGGAGGGTGCAAGCGTTATCCGGAATTACTGGGTTTAAAGGGTGCGTAGGCGGTTTTATAAGTCAGTGGTGAAAAGTCTGGGCTCAACCGAGGCCTTGCCATTGAAACTGTAAGACTTGAAATAAGTTAAGGTAGGCGGAATGTGACATGTAGCGGTGAAATGCATAGATATGTCATAGAATACCATTTGCGAAGGCAGCTTACTGGAATTCCTTTGACGCTGAGGGACGAAAGCGTGGGAAGGGAACGCAATTGCATCCCCGGTGCCAAGCCGTCTGCCTCGGA
>SRR4424780.4243.1	SOTU44423	Bacteria;Bacteroidota;Saprospiria;Saprospirales;FOTU5;GOTU4133;SOTU44423
TACGGAGGGTGCAAGCGTTATCCGGACTTACTGGGTTTAAAGGTTGCGTAGGCGGTTTTATAAGTCAGTGGTGAAAAGTCTGGGCTCAACCGAGGCCTTGCCATTGAAACTGTAAGACGTGAAATAAGTTAAGGTAGGCGGAATGTGACATGTAGCAGTGAAATGCGTAGATATATCATAGAACACCAATTGCGAAGGCAGCTTACTAGACTTCATTTGACGCTGAGGCACGAGAGCGTGGAGAACGAACGTG
>SRR5380775.166951.1	SOTU111140	Bacteria;Bacteroidota;Saprospiria;Saprospirales;FOTU5;GOTU4133;SOTU111140
TACGGAGGGTGCAAGCGTTATCCGGAATTACTTGGTTTAAAGGGTGCGTAGGCGCTCTTAAAAGTCAGAGGTGAAAAGTCTGGGCTCAACCGATGCCTTGCCATTGAAACTGTTAGACTTGAAATAAGTTAAGGTAGGTGGAATGTGACATGTAGCGGTGAAATGCTTAGATATGTCATTGATCACCAATTGCGAAGGCAGCTTACTGGACTTCATTTGTCGCTGAGGCACGAAAGCGTGGGGATCGAAC
>SRR5380823.74326.1	SOTU89139	Bacteria;Bacteroidota;Saprospiria;Saprospirales;FOTU5;GOTU4133;SOTU89139
TACGGAGGGTGCAAGCGTTATCGGGAATTACTGGGTTTAAAGGGTGCGTAGGCGGTTTTATAAGTCAGTTGTGAAACGTCTGGGCTCAACCGAGGACTTGCCATTGAAACTGTAAGACTTGAAATCAGTTAAGGTAGGCGGAATGTGACATGTAGCGGTGAAATGCATAGATATGTCATAGAACACCAATTGCGAAGGCAGCTTACTGGAATTCATTTGACGCTGAGGCACGAAAGCGTGGGATCGGATT
>SRR4424429.138250.1	SOTU114094	Bacteria;Bacteroidota;Saprospiria;Saprospirales;FOTU5;GOTU4133;SOTU114094
TACGGAGGGTGCAAGCGTTATTCGGAATTACTGGGCTTAAAGCGTGCGTAGGCGGTTTTATAAGTCAGTGGTGAAAAGTCTGGGCTCAACCGAGGCCTTGCCATTGAAACTGTAAGACTTGAAATAAGTTAAGGTAGGCGGAATTTGACATGTAGCGGTGAAATGCGTAGATATGTCATAGAACACCAGTTGCGAAGGCAGCTTACTGGACTTCATTTGACGCTGAGGCGCGAAAGCGTGGGGAGCAAACGGG
>SRR4938546.52803.1	SOTU45199	Bacteria;Bacteroidota;Saprospiria;Saprospirales;FOTU5;GOTU4133;SOTU45199
TACGGAGGGTGCAAGCGTTATCCGGAATTACTGGGTTTAAAGGGTGCGTAGGCGGTTTTATAAGTCAGTGGTGAAAAGTCTGGGCTTAACCGAGGCCTTGCCATTGAAACTGTAAGACTTGAAATAAGTTAAGGTAGGCGGAATGTGACATGTAGCGGTGAAATGCATAGATATGTCATAGAAAACCAATTGCGAAGGCAGCTTACTGGACTTCATTTGACGCTGAGGCACGAAAGCGTCTGCCTCGTTCTTC
>SRR4424967.24469.1	SOTU89317	Bacteria;Bacteroidota;Saprospiria;Saprospirales;FOTU5;GOTU4133;SOTU89317
TACGGAGGGTGCAAGCGTTATCCGGAATTACTGGGTGTAAAGGGTGCGTAGGCGGCTTTATAAGTCAATGGTGAAAAGTTTGAGCTCAACCGAGGCATTGCCATTGAAACTGTAAGACTTGAAATAAGTTAAGGTAGGCGGAATTTGACATGTAGCGGTGAAATGCATAGATATGTCATAGAACACCGATTGCGAAGGCAGCTTACTGGGCTTCATTTAACGCTGAGGGACGAAAGCGAGGGGAGCGAATGTG
>SRR4424469.124019.1	SOTU100778	Bacteria;Bacteroidota;Saprospiria;Saprospirales;FOTU5;GOTU4133;SOTU100778
TACGGCGGGTGCAAGCGTTATCCGTAATTACTGGGTTTCAAGGGTGCGTAGGCGGTCTTATAAGTCAGTGGTGAAAAGTCTGGGCTCAACCGAGGCCTTGCCATTGAAACTGGAAGAGTTGAAATAAGTTAAGGTAGGCGGAATGTGACATGTAGCGGTGAAATGCAGAGATATGTCCTAGAACACCAATTGCGAGGGCAGCTTACTGGACTTCATTTGACGCTGAGTCGCGAAAGCGTGGGGAGCGAACGGT
>SRR1734250.67447.1	SOTU54587	Bacteria;Bacteroidota;Saprospiria;Saprospirales;FOTU5;GOTU4133;SOTU54587
TACGGAGGGTGCAAGCGTTATCCGGCATTACTGGGTTTAAAGGGTGCGCAGGCGGTTTAATAAGTCAGTGGTGAAAAGTCTGTGCTCAACCGAGGCCTTGCCCTTGAAACTGTTAGACTTGAAATAAGTTAAGGTAGGCGGAATGTGACATGTAGCGGTGAAATGCATAGATATGTCATAGAACACCAATTGCGAAGGCAGCTTACTGGCCTTTATTTGACGCTGAGGTGCGACAGCGTGGGGAG
>SRR4424812.14724.1	SOTU57474	Bacteria;Bacteroidota;Saprospiria;Saprospirales;FOTU5;GOTU4133;SOTU57474
TACGGAGGGTGCAATCGTTATCCGGAATTACTGGGTTTAAAGGGTGCGTAGGCTGTTTTATCAGTCAGTGGTGAAAAGTCTGGGCTCAACCGAGGCCTTGCCATTGAAACTGTAAGACTTGAAATAATTTAAGGTAGGCGGAATGTGACATGTAGCGGTGAAATGCATAGATATGTCATAGAACCCCAATTGCGAAGGCAGCTTACTGGACTTCATTTGACGCTGAGGCACGAAAGCGTGTGTAGTCAACGGG
>SRR4424410.334285.1	SOTU34763	Bacteria;Bacteroidota;Saprospiria;Saprospirales;FOTU5;GOTU4133;SOTU34763
TACGGAGGGTGCAAGCGTTATCCGGAATTACTGGGTTTAAAGGGTGCGTAGGCGGTTTTATAAGTCAGTGGTGAAAATTCTGGGCTCAACCGAGGCCTTGCCATTGAAACTGTAAAACTTGAAATAAGTTGAAGTAGGCGGAATATGACATGTAGCGGTGAAATGCATAGATATGTCATAGAACACCGATTGCGAAGGCAGCTTACTAGATTTAATTTGACGCTGAGGGACGAAAGCGTGGGGAGCGAACGGG
>SRR5380823.74322.1	SOTU91214	Bacteria;Bacteroidota;Saprospiria;Saprospirales;FOTU5;GOTU4133;SOTU91214
TACGGAGGGTGCAAGCGTTATCCGGAATTATTGGGTTTAAAGGGTGCGTAGGCGGGTTTATAAGTCAGTGGTGAAACGTTTGGGCTCAACCGAGGCCTTGCCATTGAAACTGTAGGACTTGAAATAAAGTAAGGTAGGCGGAATATGACATGTAGCGGTGAAATGCATAGATATGACATAGAACACCAATTGCGAAGGCAGCTGACTGAATATCATTTGACGCTGAGGGACGAAAGCGTGGGGAGCGAAG
>SRR6008404.9661.1	SOTU32140	Bacteria;Bacteroidota;Saprospiria;Saprospirales;FOTU5;GOTU4133;SOTU32140
TACGGAGGGTGCAAGCGTTATCCGGAATTACTGGGTTTAAAGGGTGCGTAGGCGGTTTTATAAGTCAGAGGTGAAAAGTCTGGGCTCAACCGAGGCCTTGCCATTGAAACTGTATGACTTGAGATAAGTTAAGGTAGGTAGAATATGTCATGTAGCGGTGAAATGCATAGATATGACATAGAATACCAATTGCGAAGGCAGCTTACTGGACTTCATCTGACGCTGAGGCACGAAAGCGTGGGTAGCGAACAGG
>SRR6367425.8114.1	SOTU78937	Bacteria;Bacteroidota;Saprospiria;Saprospirales;FOTU5;GOTU10277;SOTU78937
TACGGAGGGTGCAAGCGTTATCCGGAATTACTGGGTTTAAAGGGTGCGTAGGCGGTTTAATAAGTCAGTGATGAAAAGTTTTGGCTCAACCGAGGTATTGACATTAAAACTGTTAGAATTGAAATAATTTGAGGTAGGCGGAATTTGACATATAGCGGTGAAATGCATAGATATGTCATAGAACACCAATTGCGAAGGCAGCTTACTAGACTTTATTTGACGATGAGGCACGAAAGCGTGGGGAGCAAACAGG
>SRR4424429.206.1	SOTU7555	Bacteria;Bacteroidota;Saprospiria;Saprospirales;FOTU153;GOTU1149;SOTU7555
TACGGAGGGTGCAAGCGTTATCCGGAATTATTGGGTTTAAAGGGTGCGTAGGCGGTTTTATAAGTCAGTGGTGAAAAGTCTGGGCTCAACCGAGGCCTTGCCATTGAAACTGTAGAACTTGAAATAAGATAAGGTAGGCGGAATTTGACGTGTAGCGGTGAAATGCATAGATATGTGATAGAACCCCAATTGCGAAGGCAGCTTACTGGACTTTATTTGACGCTGAGGCGTGAAAGTGTGGGAAGCGAACGGG
>SRR4938546.14621.1	SOTU60199	Bacteria;Bacteroidota;Saprospiria;Saprospirales;FOTU5;GOTU8219;SOTU60199
TACGGAGGGGGCAAGCGGTATCCGGAATTACTGGGTTTAAAGGGTGCGTAGGCGGTTTTATAAGTCAGTGGTGAAAAGTCTGGGCTCAAACGAGGCCTTGCCATTGAAACTGTAAGACTTGAATTAAGTTAAGGTAGGCGGAATGTGACATGTAGCGGTGACATGCATAGATATGTCATAGAACACCAATTGCGAAGGCAGCTTCCTGGCCTTCTTTTGACGCTGAGGCACGCCAGCGTCTGGCTCTCCCTTC
>SRR4424311.203068.1	SOTU57886	Bacteria;Bacteroidota;Saprospiria;Saprospirales;FOTU5;GOTU7881;SOTU57886
TACGGAGGGTGCAAGCGTTGTCCGGAATTACTGGGTTTAAAGGGTGCGTAGGCGGTCTTATAAGTCAGTGGTGAAAAGTCTGGGCTCAACCGAGGCCGTGCCATTGAAACTGGAAGACTTGAAAGAAGTTAAGGTAGGCGGAATGTGACATGTAGAGGTGAAATGCATAGATATGTCAGAGAACACCGATTGCGAAGGCAGCTTACTGGACGTCATGGGACGCTGAGGCGCGAGAGCGTGGGGAGCGAACGGG
>SRR1734278.169006.1	SOTU104366	Bacteria;Bacteroidota;Saprospiria;Saprospirales;FOTU5;GOTU13524;SOTU104366
TACGGAGGGTCCAAGCGTTATCCGGAATCATTGGGTTTAAAGGGTGCGTAGGCGGTTTAATAAGTCAGTGGTGAAAGATCTTAGCTCAACTTACGCCTTGCCCTTGAAACTGTTAAACTTGAAATTAGTTGAGGTAGGCGGAATGTGACATGTAGCGGTGAAATGCATAGATATCTGATGGAACACCAATGGCGAAGGCAGCTTACTGGACTATAATTGACGCTGAGGCACGAAAGCGTGGGGAGC
>SRR5380775.25069.2	SOTU115168	Bacteria;Bacteroidota;Saprospiria;Saprospirales;FOTU5;GOTU14945;SOTU115168
GGAGGGTGCAAGCGTTATCCGGAATTATTGGGTTTAAAGGGTGCGCAGGTGGTTTTATAAGTCAATGGTGAAAAGTCTAGGCTCAACCGAGGAAAGGCCATTGAAACTGTACGACTAGAATGCAGTTGAGGTAGACGGAATGTGACATGTAGCGGTGAAATGCATAGATATCTCAAAGAACACCAATTGCGAAGGCAGCTTACTAGACTTCATTTGACGCTGAGGCACGAAAGCGTGGGGAGCGAACGGG
>ERR2098531.1024349.1	SOTU43065	Bacteria;Bacteroidota;Saprospiria;Saprospirales;FOTU5;GOTU6877;SOTU43065
GTGTCAGCCGCCGCGGTAATACGGAGGGTGCAAGCGTTATCCGGATTTATTGGGTTTAAAGGGTCCGTAGGTGGACCATTAAGTCAGTGGTGAAAAGTCCGGGCTTAACCGGGGCCTTGCCAATGAAACTGTAAGACTTGAAATAAGTTAAGGTAGGCGGAATGTGACATGTAGCGGTGAAATGCATAGATATGTCATAGAACACCAATTGCGAAGGCAGCTTACTGGACTTGATTTGACGCTGAGGCACGAAAGCGTGGGGAGCGAACGGGATTAGATACCCCGGTAGTCCACGCCCTAAACGATGT
>SRR2103920.94935.1	SOTU111752	Bacteria;Bacteroidota;Saprospiria;Saprospirales;FOTU5;GOTU6877;SOTU111752
TCGGTGTGCCAGCCGCCGCGGTAATACGGAGGGTGCAAGCGTTATCCGGAATCACTGGGTTTAAAGGGTCCGTAGGCGGTCTTATAAGTCAGTGGTTAAAAGCTCGGGCTTAACCGGGGCCTTGCCATTGAAACTGTAAGACTTGAAATAAGTTAAGGTAGGAGGAATGTGTCATGTAGCGGTGAAATGCATAGATATGACATAGAACACCAATTGCGAAGGCAGATTACTGGACTTCATTTGACGCTGAGGGACGAAAGCGTGGGGAGCGAACGGGATTAGAAACCCCAGTAGTCCAG
>SRR5380775.204403.1	SOTU113097	Bacteria;Bacteroidota;Saprospiria;Saprospirales;FOTU5;GOTU14406;SOTU113097
TACGGAGGGTGCAAGCGTTATCCGGAATTACTGGGTTTAAAGGGTGCGTAGGCGGTTTTATAAGTAGGGGGTGAAAGGCCTGGGCTCAACCAAGGCCTTGCCATTGAAACTGTAAGCCTTGAATTAAGTTAAGGTAGGCGGAATGTACCATGTAGCGGTGAAATGCATAATTATGTCATAGAACACCAATGGCGAAGGCGGCTTACTGGACTTCATTTGACGCTGAGGCACGAAAGCGGGGGGAGCGAAG
>SRR4425215.6787.1	SOTU57241	Bacteria;Bacteroidota;Saprospiria;Saprospirales;FOTU5;GOTU8413;SOTU57241
TACGGAGGGTGCAAGCGTTATCCGGAATTACTGGGTTTAAAGGGTGCGTAGGCGGTTTTATAAGTCAGCGGTGAAATGTCGGGGCTCAACCGCGGCCTTGCCATTGAAACTGTTAGACTTGAATTAAGTTAGGGTAGGCGGAATGTGAAATGTAGCGGTGAAATGCATAGATATTGCATAGAACACCAATTGCGAAGGCAGCTTACTGGACTTATTTTGACGCTGAGGCACGAAAGCGTGGGGAGCAAACGGG
>SRR4424812.12389.1	SOTU98865	Bacteria;Bacteroidota;Saprospiria;Saprospirales;FOTU5;GOTU683;SOTU98865
TACGGAGGGTGCAAGCGTTATCCGGAATTACTGGGTGTAAAGGGTGCGTAGGCGGATTTATAAGTCAGAGGTGAAAAGTCTGGGCTCAACCGAGGCCTTGCCATTGAAACTGTAAGTCTTGAAAGAAGTTAAGGTAGGCGGAATGTGACATGTAGCGGTGAAATGCATAGATATGTGATGGAACACCAATTGCGAAGGCAGCTTACTGGGCTACATTTGACGCTGAGGCACGAAAGCGTGGGGAGCGAACGGA
>SRR3259280.23129.1	SOTU4659	Bacteria;Bacteroidota;Saprospiria;Saprospirales;FOTU5;GOTU683;SOTU4659
GTGAGGGTTTGACGGTAGTATATGAATAAGCACCGGCTAACTCCGTGCCAGCAGCCGCGGTAATACGGAGGGTGCAAGCGTTATCCGGAATTACTGGGTTTAAAGGGTGCGTAGGCGGTCATATAAGTCAGTGGTGAAAAGTCTGGGCTCAACCGAGGCCTTGCCATTGAAACTGTATGACTTGAAATAAGTTAAGGTAGGCGGAATGTGACATGTAGCGGTGAAATGCATAGATATGTCATAGAACACCAATTGCGAAGGCAGCTTACTGGACTTTATTTGACGCTGAGGCACGAAAGCGTGGGGAGCGAACGGGATTAGATACCCTGGTAGTC
>SRR2103959.188569.1	SOTU113383	Bacteria;Bacteroidota;Saprospiria;Saprospirales;FOTU5;GOTU683;SOTU113383
ATGCAGTGCCAGCAGCCGCGGTAACACGTAAGGAGCGAGCGTTGTTCGGAATTACTGGGTTTAAAGGGTGCGTAGGCGGTTTTATAAGTCAGTGGTGAAAAGTCTGGGCTCAACCGAGGCCTTGCCATTGAAACTGTAAAACTTGAAATAAGTTAAGGTAGGCGGAATGTGACATGTAGCGGTGAAATGCATAGATATGTCATAGAACACCAATTGCGAAGGCAGCTTACTGGACTTCATTTGACGCTGAGGCACGAAAGCGTGGGGAGCGAACGGGATTAGAAACCCCGGTAGTCCTAG
>SRR8651963.741314.1	SOTU43246	Bacteria;Bacteroidota;Saprospiria;Saprospirales;FOTU5;GOTU683;SOTU43246
TGCGGTGCCAGCAGTCGCGGTAATACGGAGGGTGCACGCGTTATCCTGAATTACTGGGTTTAAAGGGTGCGTAGGCGGTTTTATAAGTCAGTGGTGACACGTCTGGGCTCAACGGAGGCCTTGCCATTGAAACTGTAAAACTTGAAATAAGTTGAGGTAGGCGGAATGTGACATGTAGCGGTGAAATGCATAGATATGTCATAGAACACCAATTGCGAAGGCAGCTTACTAGACTTTATTTGACGCTGAGGCACGAAAGCGTGGGGAGCGAACGGGATTAGATACCCTAGTAGTCC
>SRR8651969.204663.1	SOTU4909	Bacteria;Bacteroidota;Saprospiria;Saprospirales;FOTU5;GOTU683;SOTU4909
CGTGGTGCCAGCAGCCGCGGTAATACGGAGGGTGCAAGCGTTATTCATCTTGACTGGGCGTAAAGGGTACGTAGGTGGTTTTTTAAGTCAGAGGTGAAAAGTCTGGGCTCAACAGAGGCCTTGCCATTGAAACTGTAAAACTTGAAATAAGTTAAGGTAGGCGGAATGTGACATGTAGCGGTGAAATGCATAGATATGTCATAGAACACCAATTGCGAAGGCAGCTTACTGGACTTCATTTGACGCTGAGGCACGAAAGCGTGGGGAGCGAACGGGATTAGATACCCCAGTAGTCC
>SRR2103879.480374.1	SOTU112057	Bacteria;Bacteroidota;Saprospiria;Saprospirales;FOTU5;GOTU683;SOTU112057
AGACAGTGCCAGCAGCCGCGGTAATACGTAGGGTGCAAGCGTTAATCGGAATTACTGGGCGTAAAGCGTGCGCAGGCAGTTTTATAAGTCAGTGGTGAAAAGTCTGGGCTCAACCGAGGCCTTGCCATTGAAACTGTAAAACTTGAAATAAGTTAAGGTAGGCGGAATGTGACATGTAGCGGTGAAATGCATAGATATGTCATAGAACACCAATTGCGAAGGCAGCTTACTGGACTTCATTCGACGCTGAGGCACGAAAGCGTGGGGAGCGAACGGGATTAGAAACCCCGGTAGTCCTAG
>SRR4039619.259632.1	SOTU54936	Bacteria;Bacteroidota;Saprospiria;Saprospirales;FOTU5;GOTU683;SOTU54936
GTGCCAGCCGCCGCGGTAATACGGAGGGTGCAAGCGTTATCCGGAATTACTGGGCTTAAAGCGTGCGTAGGCGGTTTTATAAGTCAGTGGTGAAAAGTCTGGGCTCAACCGAGGACTTGCCATTGAAACTGTAAAACTTGAAATAAGTTAAGGTAGGTGGAATGTGACATGTAGCAGTGAAATGCATAGATATGTCATGGAACACCGATTGCGAAGGCAGCTCACTGGACTTTATTTGACGCTGAGGCACGAAAGCGTGGGGAGCAAACAGGATTAGATACCCCAGTAGTCC
>SRR4425206.784.1	SOTU69701	Bacteria;Bacteroidota;Saprospiria;Saprospirales;FOTU5;GOTU9439;SOTU69701
TACGGAGGGTGCAAGCGTTATCCGGAATTACTGGGCGTAAAGCGTGCGTAGGCGGTTTGATAAGTCAGTGGTGAAAAGTCTGGGCTCAACCTAGGCCTTGCCATTGAAACTGTAGAACTTGAGAAAAGTTAAGGTAGGCGGAATTTGACATGTAGCGGTGAAATGCTTAGATATTTCATAGAACACCAATGGCGAAGGCAGCGTACTGGACTATTTCTGACGCTGAGGTACGAAAGCGTGGGGAGCAAACGGG
>SRR5380823.84146.2	SOTU77778	Bacteria;Bacteroidota;Saprospiria;Saprospirales;FOTU5;GOTU11239;SOTU77778
GGAGGGTGCAAGTGTGATGCTGAATGACTGGGTTGAAGGGGTGCGTAGGCGGTTTTATAAGGCAGTGGTGAAAAGTCAGGGATGAACCGAGGGCTTGCCAGTGAAACTGTAAGACTTGAAATAAGTTAAGGTAGGCGGAATGTGACATGTAGCGGGGAAATGCATAGATATGTCATAGAACACCAATTGCGAAGGCAGCTTACTGGACTTCATTTGACGCTGAGGCACGAAAGCGTGGGGAGCGAACGGG
>SRR2103900.221388.1	SOTU34288	Bacteria;Bacteroidota;Saprospiria;Saprospirales;FOTU5;GOTU4989;SOTU34288
ATTAAGTGCCAGCAGCCGCGGTAAGACGAACCGTACGAACGTTATTCGGAATTACTGGGTTTAAAGGGTGCGTAGGCGGTTATATAAGTCAGTGGTGAAAAGTCTGGGCTCAACCGAGGCCTTGCCATTGAAACTGTATAACTTGAAATAAGTTGAGGTGGGCGGAATGTGACATGTAGCGGTGAAATGCATAGATATGTCATAGAACACCAATTGCGAAGGCAGCTCACTAGACTTCATTTGACGCTGAGGCACGAAAGCGTGGGTAGCGAACAGGATTAGATACCCCGGTAGTCCGT
>SRR2103959.189808.1	SOTU33630	Bacteria;Bacteroidota;Saprospiria;Saprospirales;FOTU5;GOTU4989;SOTU33630
GACAGGTGCCAGCAGCCGCGGTAAGACGGAGGTGGCAAACGCTATCCGGAATTACTGGGTTTAAAGGGTGCGTAGGCGGCATTATAAGTCAGTGGTGAAAAGTCTGGGCTTAACCGAGGCCTTGCCATTGAAACTGTAAAGCTTGAAATAAGTTGAGGTGGGCGGAATGTGACATGTAGCGGTGAAATGCATAGATATGTCATAGAACACCAATTGCGAAGGCAGCTCACTAGACTTCATTTGACGCTGAGGCACGAAAGCGTGGGTAGCGAACAGGATTAGATACCCGGGTAGTCCTAG
>SRR1592725.7031.1	SOTU80129	Bacteria;Bacteroidota;Saprospiria;Saprospirales;FOTU5;GOTU4989;SOTU80129
AGAGCGTACTGGGTTTAAAGGGTGCGTAGGCGGTTTAATAAGTCAGTGGTGAAAAGTCTGGGCTCAACCGAGGCCTTGCCATTGAAACTGTTAGACTTGAAATTAGTTGAGGTAGGCGGAATGTGACATGTAGCGGTGAAATGCATAGATATGTCATAGAACACCAATTGCGAAGGCAGCTTACTAGACTATATTTTACGCTGAGGCACGAAAGCGTGGGGAGCGAACGGGATTAGATACCCCAGTA
>SRR5380775.188844.1	SOTU69453	Bacteria;Bacteroidota;Saprospiria;Saprospirales;FOTU5;GOTU10010;SOTU69453
TACGGAGGGTGCAAGCGTTATCCGGAATTACTGCGCTTAAAGCGTGCGTAGGCGGTTTTTTAAGTCAGTGGTGAAATCTCTGGGCTTAACCTAGGCACTGCAATTGAAACTGTAAGACTTGAAATAAGTTAAGGTAGGCGGAATGTCACGTGTAGCGGTGAAATGCGTAGATATGTCAAAGAACACCAATTGCGAAGGCAGCTTACTGGACTTCATTTGACGCTGAGGCACGAAAGCGTGGGGAGCGAAC
>SRR2808380.64792.1	SOTU99666	Bacteria;Bacteroidota;Saprospiria;Saprospirales;FOTU5;GOTU13062;SOTU99666
TACGGAGGGTGCAAGCGTTATCCGGAATTACTGGGTTTAAAGGGGGCGTAGGCGGCTTAATAAGCCAGGGTTGAAAGTCCGGGGCTAACCCAAGGCCTGGCAATTGAAACTGTAAAGCTTGAAATAAGTTGAGGTAGGCGGAATGTGACATGTAGCGGTGAAATGCATAGATATGTCATAGAACACCAATTGCGAAGGCAGCTTACTAGACTTTATTTGACGCTGAGGCACGAAAGCGTGGGTAGCGAACAGG
>SRR2807913.13784.1	SOTU58994	Bacteria;Bacteroidota;Saprospiria;Saprospirales;FOTU5;GOTU8143;SOTU58994
TACGGAGGGTGCAAGCGTTATCCGGAATTACTGGGCTTAAAGGGTGCATAGGCGGTTTGATAAGTCGGGGGTGAAAACTCTGGGCTCAACCCAGAGCGTCCCATTGAAACTGTATAACTTGAAATAAGTTGAGGTGGGCGGAATGTGACATGTAGCGGTGAAATGCATAGATATGACATAGAACACCAATGGCGAAGGCAGCTCACTAGACTGCATTTGACGCTGAGGCGCGAAAGCGTGGGTAGCGAACAGG
>SRR4424435.738892.1	SOTU77576	Bacteria;Bacteroidota;Saprospiria;Saprospirales;FOTU5;GOTU10815;SOTU77576
TACGGAGGGTGCAAGCGTTATCAGGAATTACTGGGTTTAAAGGGTGCGTAGGCGGTCTTATAAGTCAGTGGTGAAAAGTCTGGGCTCATCCGAGGCCTTGCCATTGAAACTGTAAGACTTGAAATAAGTTAAGGTAGGCGGAATGTGACATGTAGCGTTGATATGCATATATATATCATAGAACACCAATTGCGAAGGCAGCTTACTGGCCTTCATTTGACGCTGAGGCACGCAAGCGTTGGGAGCGAGTGTG
>SRR2103869.436302.1	SOTU79069	Bacteria;Bacteroidota;Saprospiria;Saprospirales;FOTU5;GOTU10240;SOTU79069
GGCCCGTGCCAGCCGCCGCGGTAATACGGAGGGTGCAAGCGTTATCCGGAATTACTGGGTTTAAAGGGTGCGTAGGCGGCATTATAAGGAAGTGGTGAAAAGTCTGGGCTTAACCGAGGCATTGCCATTGAAACTGTAAAGCTTGAAATAAGTTGAGGGCGTCGGAATGTGACATGTAGCGGTGAAATGCCTAGATCTGTCATAGAACACCAATTGCGAAGGCAGCTTACTAGACTTTATTTGACGCTGAGGCACGAAATCGTGGGTAGCGAACGGGATTAGATACCCCATTCTTCCTAG
>SRR2103869.502075.1	SOTU88602	Bacteria;Bacteroidota;Saprospiria;Saprospirales;FOTU5;GOTU10240;SOTU88602
GACTTGTGCCAGCCGCCGCGGTAATACGGAGGGTGCAAGCGTTATCCGGCATTACTGGGTTTAAAGGGTGCGTAGGCGGCATTATAAGTCAGTGGTGAAAAGTCTGGGCTTAACCGAGGCCTTGCCATTGAAACTGTAAAGCTTGAAAGAAGTTGAGGTAGGCGGAATGTGACATGTAGCGGTGAAATTCATAGATATGTCATAGAACCCCAATTGCGAAGGCAGCTGACTAGACTTCATTTGACGCTGAGGCACGAGAGCGTGGGTAGCGAACAGGATTAGAAACCCCAGTAGTCCTAG
>SRR3749872.5176.1	SOTU110603	Bacteria;Bacteroidota;Saprospiria;Saprospirales;FOTU5;GOTU10240;SOTU110603
GTACCGTGCCAGCCGCCGCGGTAATACGGAGGGTGCAAGCGTTATCCGGAATTACTGGGTGTAAAGGGTGCGTAGGCGGCATTATAAGTCAGTGGTGAAAAGTCTGGGCTTAACCGAGGCATTGCAATTGAAACTGTAAAGCTTGAAATAAGTTGAGGGAGGCGGAATGTGACATGTAGCGGTGAAATGCATAGATATGTGATAGAACACCAGTGGCGAAGGCAGCTTACTAGACTAAAGTTGACGCTGAGGTACGAAAGCGTGGGTAGCGAACAGGATTAGATACCCTAGTAGTCC
>SRR4424469.83493.1	SOTU101048	Bacteria;Bacteroidota;Saprospiria;Saprospirales;FOTU5;GOTU360;SOTU101048
TACGGAGGGTGCAAGCGTTATCCGGAATTACTGGGTTTAACGGGCGCGTAGGCGGCCTTATAAGTCAGTGGTGAAAAGTCTGGACTCAACCGAGGCCTTGCCATTGAAACTGTAAGTCTTGAAATAAGTTAAGGTAGGCGGAATGTGACATGTAGCGGTGAAATGCATAGATATGTCGTAGAACACCAATTGCGAAGGCAGCTTACTGGACTTCATTTGACGCTGAGACACGAGAGCGGGGGGAGCGAACAGG
>SRR4424311.51725.1	SOTU7843	Bacteria;Bacteroidota;Saprospiria;Saprospirales;FOTU5;GOTU360;SOTU7843
TACGGAGGGTGCAAGCGTTATCCGGAATTACTGGGTTTAACGGGTGCGTAGGCGGTCTTATACGTCAGTGGTGAAAAGTCTGGGCTCCACCGAGGCCTTGCCATTGAAACTGTAAGACTTGAAATAAGTTACGGTAGGCGGAATGTGACATGTAGCGGTGAAATGCATAGATATGTCATAGACCGCCAATTGAGACGGAAGCTTACTGGACTTCATTTGACGCGGAGACGCGAGAGCGTGGGAAGCGAATGGG
>SRR1734250.43260.1	SOTU35414	Bacteria;Bacteroidota;Saprospiria;Saprospirales;FOTU5;GOTU5910;SOTU35414
TACGGAGGGTGCAAGCGTTATCCGGAATTACTGGGTTTAAAGGGTGCGCAGGCGGTTTTATAAGTCAGTGGTGAAAAGTCTGGGCCCAACCCAGGCCTTGCCATTGAAACTGGGAGACTTGAAATCAGTTAAGGTCAGCGGAATGCGACATGTAGCGGTGAAATGCATAGAAATCAGATAGAACACCAATGGCGAAGGCGGCTTACTGGACTTTATTTGACGCTGAGGCACGAAAGCGTGGGGAG
>ERR2098476.1414466.1	SOTU55190	Bacteria;Bacteroidota;Saprospiria;Saprospirales;FOTU5;GOTU8593;SOTU55190
TGGTCATCATCCGCGTTAATACGGAGGGTGCAAGCTTTATCCTGAATTACTGTGTTTAAAGGGTGCGTCGGCGGTCTAATAAGTCAGTGTTGAAAAGTCTGGTCTCAACCGAGGCCTTGCCATTGAAACTGTTAGACTTGAAATAAGTTAAGTTAGGCGGAATGTGACATGTAGCGGTGAAATGCATAGATATGTCATAGAACACCAATTGCGAAGGCAGCTTACTGGACTTCATTTGACGCTGAGGCACGAAAGCGTGGGGAGCGAACGGGATTAGATACCCCGGTAGTCCACGCCCTAAACGATGT
>SRR4425175.19194.1	SOTU100313	Bacteria;Bacteroidota;Saprospiria;Saprospirales;FOTU5;GOTU13302;SOTU100313
TACGGAGGGTGCAAGCGTTATCCGGAATTACTGGGTGTACAGGGTGCGTAGGCGGTTTTATAAGTCAGTGGTTAAAAGTCTGGGCTCAACCGAGGACTTGCCATGGAAACTGTAAGACTTGAAATAAGTTAAGGTAGGCGGAATGTGACATGTAGCGGTGAAATGCATAGATATGTCATAGAACACCAATTGCGAAGGCAGCTTACTGGACTTCTTTTAACGCTGAGACACGAAGGCGAGGTGAGCGAATTTG
>SRR4424431.223300.1	SOTU89998	Bacteria;Bacteroidota;Saprospiria;Saprospirales;FOTU5;GOTU11719;SOTU89998
TACGGAGGGTGCAAGCGTTATTCGGAATTACTGGGTTTAAAGGGCGCGTAGGCTGTCTTATAAGTCAGTGGTGAAATGTCTGGGCTCAACCGAGGAATTGCCATTGAAACTGTAAGACTTGAAATAAGTTAAGGTAGGCGGAATGTGACGTGTAGCGGTGAAATGCATAGATATGTCATAGAACACCGATTGCGAAGGCAGCTTCCTGGACTTCTTTTGACGCTGAGGTACGAAAGCGTGGGGAGCAAACAGG
>SRR4425105.34279.1	SOTU101849	Bacteria;Bacteroidota;Saprospiria;Saprospirales;Haliscomenobacteraceae;GOTU3473;SOTU101849
TACGGAGGGTGCAAGCGTTATCCGGAATTACTGGGTTTAAAGGGTGCGTAGGCGGTCTAATAAGTCAGTGGTGAAATCTCTGGGCTCAACCGCGGAAGTGCCATTGAAACTGTTAGACTTGAAATCAGTTAAGGTAGGCGGAATGTGACATGTAGCGGTGAAATGCTTAGATATGTCATAGAACACCGATTGCGAAGGCAGCTTACTGAACTGAATTTGACGCTGAGGCACGAAAGCGTGGGGAGCGAACGGG
>SRR5382571.714414.1	SOTU67595	Bacteria;Bacteroidota;Saprospiria;Saprospirales;FOTU5;GOTU8814;SOTU67595
TACGGAGGGTGCAAGCGTTATCCGGAATTACTGGGTTTAAAGGGTGCGTAGGCGGTTTAATAAGTCAGAGGTGAAAAGTCTGGGCTCAACCGAGGACTTGCCTTTGAAACTGTTAGACTTGAATAAAGTAGAGGTAGGCGGAATTACACATGTAGCGGTGAAATGCATAGATATGTCAAAGAACACCAATTGCGAAGGCAGCTTCCTGGACTATTATTGACGCTGAGGCACGAAAGCGTAGGGCGCAAAC
>SRR5380775.66843.2	SOTU101471	Bacteria;Bacteroidota;Saprospiria;Saprospirales;FOTU5;GOTU13673;SOTU101471
GGTGGGTGCAAGCGTTAACCAGAATTACTGGGTTGAAAGGGGGTGTAGGCGGTTGTATAAATCAGTGGTGAAAAGTCTGAGATCAACCGAGGACTTGCCATTGAAACTGTAAGCCGTGAAATAAGTTAAGGTAGGCGGAATGTGACATGTAGCGGTGAAATGCATAGATATGTGATAGAACACCAGTTGCGAAGGCAGCGTACTGGACTTCATTTGACGCTGAGGCACGAAAGCGTGGGGAGCGAACGGG
>SRR3681540.7077.1	SOTU8551	Bacteria;Bacteroidota;Saprospiria;Saprospirales;FOTU5;GOTU1115;SOTU8551
TGGTCGTGCCAGCCGCCGCGGTAATACGGAGGGTGCAAGCGTTATCCGGAATTACTGGGTTTAAAGGGTGCGTAGGCGGTTTTATAAGTCAGTGGTGAAAAGCCTGGGCTCAACCGAGGCCTTGCCATTGAAACTGTATAACTTGAAATAAGTTAAGGTAGGTGGAATGTGACATGTAGCGGTGAAATGCATAGATATCTCATAGAACACCAATTGCGAAGGCAGCTTACTGGACTACATTTGACGCTGAGGCACGAAAGCGTGGGGAGCGAACGGGATTAGAAACCCCAGTAGTCC
>SRR4424476.174696.1	SOTU44558	Bacteria;Bacteroidota;Saprospiria;Saprospirales;FOTU5;GOTU1115;SOTU44558
TACGGAGGGTGCAAGCGTTATCCGGAATTACTGGGTTTAAAGGGTGCGTAGGCGGTCTTATAAGTCAGTGGTGAAAAGTCTGGGCTCAACCGAGGACTTGCCTTTGAAACTGTAAGACTTGAAATAAGTTAAGGTAGGCGGAATGTGTCATGTAGTGGTGAAATGCATAGATATGTGATGGAACACCGATTGCGAAGGCAGCTTACTGGACTGCATTTGACGCTGAGGCACGAAAGCGTGGGGAGCGAACGGG
>SRR4425215.17177.1	SOTU99966	Bacteria;Bacteroidota;Saprospiria;Saprospirales;FOTU5;GOTU1115;SOTU99966
TACGGAGGGTGCAAGCGTTATCCGGAATTACTGGGTTTAAAGGGTGCGTAGGCGGTTTTATAAGTCAGTGGTGAAAAGTCTGGGCTCAACCGGGGCCTTGCAATTGAAACTGTAAGACTAGAAATCAGTTAAGGTAAGTGGAATGTGACATGTAGCGGTGAAATGCGTAGATATGTCATAGAACATCAATTGCGAAGGCAGCTTACTGGACTGCTTTTGACGCTGAGGCGCGAAAGCGTGGGGAGCGAACAGG
>SRR7743274.15799.1	SOTU9771	Bacteria;Bacteroidota;Saprospiria;Saprospirales;FOTU5;GOTU1115;SOTU9771
ATGAAACGTGCCAGCCGCCGCGGTAATACGGAGGGTGCAAGCGTTATCCGGAATTACTGGGTTTAAAGGGTGCGTAGGCGGTTCTATAAGTCAGTGGTGAAAAGTCCGGGCTCAACCGGGGCCTTGCCATTGAAACTGTAGAACTTGAAATAAGTTAAGGTAGGCGGAATGTGACATGTAGCGGTGAAATGCATAGATATGTCATAGAACACCAATTGCGAAGGCAGCTTACCGGACTTTATTTGACGCTGAGGCACGAAAGCGTGGGGAGCGAACGGGATTAGAAACCCTTGTAGTCCGAAGTTC
>SRR5314963.1024166.1	SOTU19621	Bacteria;Bacteroidota;Saprospiria;Saprospirales;FOTU5;GOTU1115;SOTU19621
CGAGTGACGTGCCAGCAGCCGCGGTAATACGGAGGGTGCAAGCGTTATCCGGAATTACTGGGTTTAAAGGGTGCGTAGGCGGTCTGATAAGTCAGTGGTGAAAAGTCTGGGCTCAACCGAGGCCTTGCCATTGAAACTGTCCGACTTGAAATAAGTTAAGGTAGGCGGAATGTGACATGTAGCGGTGAAATGCATAGATATGTAATAGAACACCAATTGCGAAGGCAGCTTACTGGACTTCATTTGACGCTGAGGCACGAAAGCGTGGGTAGCAAACGGG
>SRR4938546.2552.1	SOTU81401	Bacteria;Bacteroidota;Saprospiria;Saprospirales;FOTU5;GOTU1115;SOTU81401
TACGGAGGGTGCAAGCGTTATCCGGAATTACTGGGTGTAAAGCGTCCGTAGGCGGCTTTTTAAGTCAGTGGTGAAATGCCTGGGCTCAACCGAGGCCTTGCCATTGAAACTGCCAGGCTTGAAATAAGTTAAGGTAGGCGGAATGTGACATGTAGCGGTGAAATGCATAGATATGTCATAGAACACCAATTGCGAAGGCAGCTTACTGGACTGAATTTGACGCTGAGGCACGAAAGCGTGGGGAGCGAACGGG
>SRR2103959.184226.1	SOTU66127	Bacteria;Bacteroidota;Saprospiria;Saprospirales;FOTU5;GOTU1115;SOTU66127
CTCTGGTGCCAGCCGCCGCGGTAATACGGAGGGTGCAAGCGTTATCCGGAATTACTGGGTTTAAAGGGTGCGTAGGCGGTCTTATAAGTCGGTGGTGAAAAGTCCGGGCTCAACCGGGGCCTTGCCACTGAAACTGTAAGACTTGAAATCAGTTAAGGTAGGCGGAATGTGACATGTAGCGGTGAAATGCATAGATATGTCGTAGAACACCAATTGCGAAGGCAGCTTACTGGACTGTATTTGACGCTGAGGTACGAAAGCGTGGGGAGCGAACGGGATTAGAAACCCGAGTAGTCCTAG
>SRR7637178.49597.1	SOTU58051	Bacteria;Bacteroidota;Saprospiria;Saprospirales;FOTU5;GOTU1115;SOTU58051
AACCGAGAGTGCCAGCAGCCGCGGTAATACGGAGGGTGCAAGCGTTATCCGGAATTACTGGGTTTAAAGGGTGCGTAGGCGGTCATGTAAGTCAGTAGTGAAAAGTCCGGGCTCAACCGGGGCCTTGCCATTGAAACTGTGTGACTTGAAATAAGTTAAGGTAGGCGGAATGTGACATGTAGCGGTGAAATGCATAGATATGTCATAGAACACCAATTGCGAAGGCAGCTTACTGGACTTTATTTGACGCTGAGGCACGAAAGCGTGGGGAGCGAACGGGATTAGATACCCGTGTAGTCCGACTGAGA
>SRR5382571.1713755.2	SOTU59036	Bacteria;Bacteroidota;Saprospiria;Saprospirales;FOTU5;GOTU1115;SOTU59036
GGAGGTTGCAAGCGTTATCCGGAATTACTGGGTTTAAAGGGCGCATAGGCGGTTTAATAAGTCAGCTGTGAAAATTCTAGGCTCAACCGAGGCCTTGCCATTGAAACTGTTAGACTTGAATTAAGTTAAGGTAGGCGGAATGTGACATGTAGCGGTGAAATGCATAGATATGTCATAGAACACCAATTGCGAAGGCGGCTTACTGGCCTTTATTTGACGCTGAGGCACGAAAGCGTGGGGAGCGAACGGG
>SRR4105446.6952.1	SOTU66233	Bacteria;Bacteroidota;Saprospiria;Saprospirales;FOTU5;GOTU1115;SOTU66233
CACGTGCCAGCAGCCGCGGTAATACGGAGGATCCAAGCGTTATCCGGATTCATTGGGTTTAAAGGGTGCGTAGGCGGTCATATAAGTCAGTGGTGAAAAGTCTGGGCTCAACCGAGGCCTTGCCATTGAAACTGTGTGACTTGAAATAAGTTAAGGTAGGCGGAATGTGACATGTAGCGGTGAAATGCATAGATATGTCATAGAACACCAATTGCGAAGGCAGCTTACTGGACTTCATTTGACGCTGAGGCACGAAAGCGTGGGGAGCGAACGGGATTAGAAACCCCAGTAGTCCAGCT
>SRR2398430.3931723.1	SOTU7254	Bacteria;Bacteroidota;Saprospiria;Saprospirales;FOTU5;GOTU1115;SOTU7254
GAGAGTGTGTGCCAGCAGCCGCGGTAATACGGAGGGTGCAAGCGTTATCCGGAATTACTGGGTTTAAAGGGTGCGTAGGCGGTCAGATAAGTCAGTGGTGAAAAGTCCGGGCTCAACCGGGGCCTTGCCATTGAAACTATGTGACTTGAAATAAGTTAAGGTAGGCGGAATGTGACATGTAGCGGTGAAATGCATAGATATGTCATAGAACACCAATTGCGAAGGCAGCTTACCGGACTTTATTTGACGCTGAGGCACGAAAGCGTGGGGAGCGAACGGGATTAGATACCCCCGCAGTCC
>SRR7505920.83318.1	SOTU6641	Bacteria;Bacteroidota;Saprospiria;Saprospirales;FOTU5;GOTU1115;SOTU6641
TACGGAGGGTGCAAGCGTTAATCGGAATTACTGGGCGTAAAGCGCGCGTAGGCGGTCTTGTAAGTCAGTGGTGAAAAGTCCGGGCTTAACCGGGGCCTTGCCATTGAAACTGCGGGACTTGAAATAAGTTAAGGTAGGCGGAATGTGACATGTAGCGGTGAAATGCATAGATATGTCATAGAACACCAATTGCGAAGGCAGCTTACTGGACTTTATTTGACGCTGAGGCACGAAAGCGTGGGGAGCGAACGGG
>SRR4039619.233564.1	SOTU111543	Bacteria;Bacteroidota;Saprospiria;Saprospirales;FOTU5;GOTU1115;SOTU111543
GTGCCAGCAGCCGCGGTAATACGGAGGGTGCAAGCGTTATCCGGAATTATTGGGTTTAAAGGGTGCGTAGGCGGTTTTATAAGTCAGTGGTGAAAAGTCAGGGCTCAACCGAGGCCTTGCCATTGAAACTGTTAGACTTGAAATAAGTTAAGGTAGGTGGAATATGTCATGTAGCGGTGAAATGCATAGATATGTCATAGAATACCAATTGCGAAGGCAGCTTACTGGTCTTTATTTGACGCTGAGGCACGAAAGCGTGGGTAGCGAACAGGATTAGAAACCCGTGTAGTCC
>SRR4105466.23395.1	SOTU19234	Bacteria;Bacteroidota;Saprospiria;Saprospirales;FOTU5;GOTU1115;SOTU19234
ACGTGCCAGCCGCCGCGGTAATACGGAGGGTGCAAGCGTTATCCGGAATTACTGGGTTTAAAGGGTGCGTAGGCGGTCATATAAGTCAGTGGTGAAAAGTCTGGGCTCAACCGAGGCCTTGCCATTGAAACTGTGTGACTTGAAATAAGTTAAGGTAGGCGGAATGTGACATGTAGCGGTGAAATGCATAGATATGTCATAGAACACCAATTGCGAAGGCAGCTCACTAAACCATTACTGACGCTCATGGACGAAAGCGTGGGGAGCGAACAGGATTAGATACCCGGGTAGTCCACAGT
>SRR4105461.36917.1	SOTU80601	Bacteria;Bacteroidota;Saprospiria;Saprospirales;FOTU5;GOTU1115;SOTU80601
CACGTGCCAGCCGCCGCGGTAATACGGAGGGTGCAAGCGTTATCCGGAATTACTGGGTTTACAGGGTGCGTGGGCTGTCTGATAAGTCGGTGGTGAAAAGTCTGGGCTCAACCGAGGCCTTGCCATTGAAACTGTCAGACTTGAAATAAGTTGAGGTAGGCGGAATGTGACATGTAGCGGTGAAATGCATAGATATGTCGTAGAACACCAATTGCGAAGGCAGCTTACTAGACTTTATTTGACGCTGAGGCACGAAAGCGTGGGGAGCGAACGGGATTAGATACCACAGTAGTCCAGCT
>SRR4039619.244221.1	SOTU19564	Bacteria;Bacteroidota;Saprospiria;Saprospirales;FOTU5;GOTU1115;SOTU19564
GTGCCAGCAGCCGCGGTAATACGGAGGGGGCTAGCGTTATCCGGAATTACTGGGTTTAAAGGGCGCGTAGGCGGTTTTATAAGTTGGTGGTGAAATCCCTGGGCTCAACCGAGGACTTGCCATTGAAACTGTAAGCCTTGAAATAAGTTAAGGTAGGTGGAATGTGACATGTAGCGGTGAAATGCATAGATATGTCATAGAACACCAATTGCGAAGGCAGCTTACTGGACTTTATTTGACGCTGAGGCACGAAAGCGTGGGAGCGAACGGGATTAGATACCCCGGTAGTCC
>SRR2103969.154502.1	SOTU35086	Bacteria;Bacteroidota;Saprospiria;Saprospirales;FOTU5;GOTU1115;SOTU35086
TATTAGTGCCAGCAGCCGCGGTAATACGGAGGGTGCAGGCGTTATCCGGAATTACTGGGTTTAAAGGGTGCGTAGGCGGTCTAATAAGTCAGTGGTGAAAAGTCTGGGCTCAACCGAGGCCTTGCCATTGAAACTGTTAGACTTGAAATAAGTTAAGGTAGGCGGAATGTGACATGTAGCGGTGAAATGCATAGATATGTCATAGAACACCAATTGCGAAGGCAGCTTACTGGACTTCATTTGACGCTGAGGCACGAAAGCGTGGGGAGCGAACGGGATTAGATACCCGTATAGTCCAAGA
>ERR1337671.29691.1	SOTU31173	Bacteria;Bacteroidota;Saprospiria;Saprospirales;FOTU5;GOTU1115;SOTU31173
TCCGGAGGTTGCTAGCTTTATCCTGAATTACTGTTTTTAAAGGGTGCGTAGGCTTCTTAATAAGTCAGTGTTGAAAAGTCCGGGCTCAACCGGGGCCTTGCCATTGAAACTGTTAAGCTTGAAATAAGTTAAGGTAGGCGGAATGTGACATGTAGCGGTGAAATGCATAGATATGTCATAGAACACCAATTGCGAAGGCAGCTTACTGGACTTTATTTGACGCTGAGGCACGAAAGCGTGGGGAGCGAACGGG
>SRR1734289.149117.1	SOTU5215	Bacteria;Bacteroidota;Saprospiria;Saprospirales;FOTU5;GOTU1115;SOTU5215
TACGGAGGGTGCAAGCGTTATCCGGAATTACTGGGCTTAAAGAGCGCGTAGGCGGTTTAATAAGTCAGCGGTGAAAAGTCTGGGCTCAACCGACGCCTTGCCATTGAAACGGTTAGACTTGAAATAAGTTAAGGTAGGCGGAATGCGTCATGTAGCGGTGAAATGCATAGATATGTCATAGAACACCAATTGCGAAGGCAGCTTACTGGACTTTATTTGACGCTGAGGCACGAAAGCGTGGGGAGC
>SRR8321523.1620996.1	SOTU99128	Bacteria;Bacteroidota;Saprospiria;Saprospirales;FOTU5;GOTU1115;SOTU99128
GCCTGTCTGCAACCCGTAAAACGACGGCCAGCAGCAGCCGCGGTAATACGGAGGGTGCAAGCGTTATCCGGAATTACTGGGTTTAAAGGGTGCGTAGGCTGTTTTGTAAGTCAGTGGTGAAAAGTCCGGGCTCAACCGGGGCCTTGCCATTGAAACTGCAAAACTTGAAATAAGTTAAGGTAGGCGGAATGTGACATGTAGCGGTGAAATGCATAGATATGTCATAGAACACCAATTGCGAAGGCAGCTTACCGGACTTTATTTGACGCTGAGGCACGAAAGCGTGGGGAGCGAACGGGATTAGATACCCCAGTA
>SRR1734278.155125.1	SOTU32157	Bacteria;Bacteroidota;Saprospiria;Saprospirales;FOTU5;GOTU1115;SOTU32157
TACGGAGGGTGCAAGCGTTATCCGGAATTACTGGGCTTAAAGCGTGCGTAGGCGGTTTAATAAGTCAGTGGTGAAAACCCCGGGCTCAACCGAGGCCCTGCCATTGAAACTGTTAGACTTGAAATAAGTTAAGGGAGGCGGAATTTGACATGTAGCGGTGAAATGCATAGATATGTCATAGAACACCAATTGCGAAGGCAGCTTACTGGACTTTATTTGACGCTGAGGCACGAAAGCATGGGGAGC
>SRR4424429.21128.1	SOTU20556	Bacteria;Bacteroidota;Saprospiria;Saprospirales;FOTU5;GOTU1115;SOTU20556
TACGGAGGGTGCAAGCGTTATCCGGAATTACTGGGCGTAAAGGGTGCGTAGGCGGTCTTATAAGTCAGAGGTGAAAACCCCGGGCTCAACCGGGGCCCTGCCATTGAAACTGTAAGACTTGAAATAAGTTGAGGGAGGCGGAATGTGACATGTAGCGGTGAAATGCATAGATATGTCGTAGAACACCAATTGCGAAGGCAGCTTACTGGACTCCATTTGACGCTGAGGCACGAAAGCGTGGGGAGCGAACGGG
>SRR4039625.13838.1	SOTU77170	Bacteria;Bacteroidota;Saprospiria;Saprospirales;FOTU5;GOTU1115;SOTU77170
GTGCCAGCAGCCGCGGTAATACGGAGGGTGCAAGCGTTATCCGGAATTACTGGGTTTAAAGGGTGCGTAGGCGGTTCTATAAGTCAGTGGTGAAATGTCTGGGCTCAACCGAGGAATTGCCATTGAAACTGTAAGACTTGAAAAAAGGTAAGGTAGGCGGAATTTGACATGTAGCAGTGAAATGCATAGATATGTCATAGAACACCAATTGCGAAGGCAGCTTACTGGACTTTATTTGACGCTGAGGCTCGAAAGCTTGGGGAGCGAACGGGATTAGATACCCTTGTAGTCC
>SRR4424469.450508.1	SOTU58482	Bacteria;Bacteroidota;Saprospiria;Saprospirales;FOTU5;GOTU1115;SOTU58482
TACGGAGGGTGCAAGCGTTATCCGGGATTACTGGGTTTAAAGGGCGCGTAGGCGGTCTTATAAGTCAGTGGTGAAAAGTCAGGGCTCAACCGAGGCACTGCCATTGATACTGTAATACTTGAGATAAGTTAAGGTAGGCGGAATGTGACATGTAGCGGTGAAATGCATAGATATGTCGTAGAACACCAATTGCGAAGGCAGCTTACTGGACTGCATTTGACGCTGAGGCGCGAAAGCGTGGGGAGCGAACGGG
>SRR4424780.3459.1	SOTU46211	Bacteria;Bacteroidota;Saprospiria;Saprospirales;FOTU5;GOTU1115;SOTU46211
TACGGAGGGTGCAAGCGTTATCCGGAATTACTGGGTTTAAAGGGTGCGTAGGCGGTTTTATAAGTCAGTGGTGAAAAGTCTGGGCTCAACCGAGGACTTGCAATTGAAACTGTTAGACTTGAAATAAGTTAAGGTAGAGGGAATGTCACATGTAGCGGTGAAATGCGTAGAGATTTCATAGAACACCAATTGCGAAGGCAGCTTACTGGACTTCATCTGACGCTGAGGCACGAAAGCGTGGGGAGCGAATGGG
>SRR2104003.140344.1	SOTU110230	Bacteria;Bacteroidota;Saprospiria;Saprospirales;FOTU5;GOTU1115;SOTU110230
TAGGGGTGCCAGCAGCCGCGGTAATACGGAGGGTGCAAACGTTATCCGGAATTACTGGGTTTAAAGGGTGCGTAGGCGGTCTTATAAGTCAGTGGTGAAAAGTCCGGGCTTAACCGGGGCCTTGCCATTGAAACTGTAAGACTTGAAATAAGTTAAGGTAGGCGGAATGTGACATGTAGCGGTGAAATGCATAGATATGTCATAGAACACCAATTGCGAAGGCAGCTTACTGGACTTTATTTGACGCTGAGGCACGAAAGCGTGGGGAGCGAACGGGATTAGAAGGGTAGTCCTAG
>SRR2040956.170717.1	SOTU5651	Bacteria;Bacteroidota;Saprospiria;Saprospirales;FOTU5;GOTU1115;SOTU5651
TGCGGAGGGTGCAAGCGTTATCCGGAATTCCTGGGTTTAAAGGGTGCGTAGGCGGTCTTATAAGTCAGTGGTGAAAAGTCCGGGCTTAACCGGGGCCTTGCCATTTAAACTGTAAGACTTGAAATAAGTTAAGGTAGGTGGAATGTCACATGTAGCGGTGAAATGCATAGATATGTTATAGAACACCAATTGAGAAGGCGGCTTACTGGACTTTATTTGACGCTGAGGCACGAAATTGTGGGGCGCGAACAGT
>SRR2103888.445324.1	SOTU58952	Bacteria;Bacteroidota;Saprospiria;Saprospirales;FOTU5;GOTU1115;SOTU58952
CCAAGGTGCCAGCAGCCGCGGTAATACGGAGGGTGCAAGCGTTATCCGGAATTACTGGGTTTAAAGGGTGCGTAGGCGGTCTAATAAGTCAGTGGTGAAAAGTCTGGGCTCAACCGAGGCCTTGCCATTAATACTGTTAGACTTGAAATAGGGAAAGGTAGGCGGAATGTGACATGTAGCGGTGAAATGCATAGATATGTCATAGAACACCAATGGCGAAGGCAGCTTACTGGACTTTATTTGACGCTGAGGCACGAAAGCGTGGGGAGCAAACGGGATTAGATACCCGAGTAGTCCGT
>SRR4424414.123344.1	SOTU6349	Bacteria;Bacteroidota;Saprospiria;Saprospirales;FOTU5;GOTU1115;SOTU6349
AAAGGAGGGTGCAAGCGTTATCCGGAATTACTGGGTTTAAAGGGTGCGTAGGCGGTCTTATAAGTCAGTGGTGAAAAGTCTGGGCTCAACCGGGGCCTTGCCATTGAAACTGTACGACTTGAATTTAGTTCAGGTAGGCGGAATTTGACATGTAGCGGTGAAATGCATAGATATGTCATAGAACACCAATTGCGAAGGCAGCTTACTGGGCTTCATTTGACGCTGAGGCACGAAAGCGTGGGTAGCGAACGGG
>SRR3278521.123791.1	SOTU21310	Bacteria;Bacteroidota;Saprospiria;Saprospirales;FOTU5;GOTU1115;SOTU21310
TACGGAGGGTGCAAGCGTTATCCGGAATTACTGGGTTTAAAGGGTGCGTAGGCGGTAATATAAGTCAGTGGTGAAAAGTCCGGGCTCAACCGGAGCCTTGCCATTGAAACTGTGTTACTTGAAATAAGTTAAGGTAGGCGGAATTTGACATGTAGCGGTGAAATGCATAGATCTGTCATAGAACACCAATTGCGAAGGCAGCTTACCGGACTTTATTTGACGCTGAGGCACGAAACCTGGGTGAACGAACG
>SRR4938529.23206.1	SOTU4202	Bacteria;Bacteroidota;Saprospiria;Saprospirales;FOTU5;GOTU1115;SOTU4202
TACGGAGGGTGCAAGCGTTATCCGGAATTATTGGGCTTAAAGGGTGCGTAGGCGGCCTTTTAAGCCAGCGGTGAAAAGTCCGGGCTTAACCGGGGCCTTGCCATTGAAACTGTAAGACTTGAAATAAGTTAAGGTAGGCGGAATGTGACATGTAGCGGTGAAATGCATAGATATATGATAGAACACCAATTGCGAAGGCAGGTTGCTGGACTTTATTTGACGCTGAGGCACGAAAGCGAGGGGAGCGAACGGG
>SRR4424469.273909.1	SOTU67670	Bacteria;Bacteroidota;Saprospiria;Saprospirales;FOTU5;GOTU1115;SOTU67670
TACGGAGGGTGCAAGCGTTATCCGGAATTACTGGGCTTAAAGGGTGCGTAGGCGGTCTTATAAGTCAGTGGTGAAAAGTCTGGGCTCAACCGAGGCCTTGCCATTGAAACTGTAAGGCTTGAGATAAGTTAAGGTAAGCGGAATGTAACATGTAGCGGTGAAATGCATAGATATGTCATAGAACACCAATTGCGAAGGCAGCTTACTGGACTTCTAATGACGCTGAGGGACGAAAGCGTGGGGAGCGAACGGG
>SRR4938522.10804.1	SOTU90492	Bacteria;Bacteroidota;Saprospiria;Saprospirales;FOTU5;GOTU1115;SOTU90492
TACGGAGGGTGCAAGCGTTATCCGGAATTACTGGGTTTAAAGCGTGCGTAGGCGGTCTAATAAGTCAGTGGTGAAAAGTCTGGGCTCAACCGGGGCCTTGCCATTGAAACTGTCAGACTAGAATTAAGTTAAGGTAGGCGGAATGTGGCATGTAGCGGTGAAATGCATAGATATGTGATAGAACACCAATTGCGAAGGCAGCTTACTGGACCTCATTTGACGCTGAGGCACGAAAGCGTGGGGAGCAAACGGG
>SRR3633484.220318.1	SOTU33115	Bacteria;Bacteroidota;Saprospiria;Saprospirales;FOTU5;GOTU1115;SOTU33115
GTGCCAGCAGCCGCGGTAATACGGAGGGTGCAAGCGTTATCCGGAATTACTGGGTTTAAAGGGTGCGTAGGCGGTTTTTTAGGTCAGTGGTGAAAAGTCCGGGCTCAACCGGGGCATTGCCATTGAAACCGGGGAACTTGAAATCAGTTAAGGTAGGCGGAATGTGACATGTAGCGGTGAAATGCATAGATATGTCATAGAACACCAATTGCGAAGGCAGCTTACCGGACTATATTTGACGCTGAGGCACGAAAGCGTGGGGCGCGCACGGGATTAGAAACCCGGGTAGTCCCTGTCTCTT
>SRR2103941.253448.1	SOTU23485	Bacteria;Bacteroidota;Saprospiria;Saprospirales;FOTU5;GOTU1115;SOTU23485
TAGTAGTGCCAGCAGCCGCGGTAATACGGAGGGGGCAAGCGTTGTCCGGAATTACTGGGTTTAAAGGGTGCGTAGGCGGTCTAATAAGTCAGTGGTGAAAAGTCTGGGCTCAACCGAGGCCTTGCCATTGAAACTGTCAGACTTGAAATAAGTTAAGGTAGGCGGAATGTGACATGTAGCGGTGAAATGCATAGATATGTCATAGAACACCAATTGCGAAGGCAGCTTACTGGACTTCATTTGACGCTGAGGCACGAAAGCGTGGGGAGCGAACGGGATTAGAAACCCCGATAGTCC
>SRR5380775.20171.2	SOTU32478	Bacteria;Bacteroidota;Saprospiria;Saprospirales;FOTU5;GOTU1115;SOTU32478
GGAGGGTGCAAGCGTTATCCGGAATTACAGGGTTTAAAGGGTGCGTAGGCGGTCTTATAAGTCAGTGGTGAAAAGTATGGGCTCAACCGAGGCCTTGCCAGTGAAACTGTAAGACTTGAAATAAGTTAAGGTAGGCGGAATGTGACATGTAGCGGTGAAATTGATAGATATGTCAGAGAACACCAATTGCGAAGGGAGCTTAGTGGACTTAATTTGACGCTGAGGCACGAAAGCGTGGGGAGCGAACGGG
>SRR8321523.884761.1	SOTU32956	Bacteria;Bacteroidota;Saprospiria;Saprospirales;FOTU5;GOTU1115;SOTU32956
CATGCGACCGTAAAACGACGGCCAGCAGCAGCCGTGGTAATACGGAGGGTGCAAGCGTTATCCGGAATTACTGGGTTTAAAGGGTGCGTAAGCGGTTTTATAAGTCAGTGGTGAAAAGTCTGGGCTCAACCGAGGCCTTGCCATTGAAACTGTAAGACTTGAAATAAGTTAAGGTAGGCGGAATGTGACATGTAGCGGTGAAATGCATAGATATGTCATAGAACACCAATTGCGAAGGCAGCTTACTGGACTTTATTTGACGCTGAGGCACGAAAGCGTGGGGAGCGAACGGGATTAGATACCCTCGTA
>SRR4039619.279864.1	SOTU114113	Bacteria;Bacteroidota;Saprospiria;Saprospirales;FOTU5;GOTU1115;SOTU114113
GTGCCAGCAGCCGCGGTAATACGGAGGGTGCAAGCGTTATCCGGAATTACTGGGTTTAAAGGGTGCGTAGGCGGTTTTATAAGTCAGTGGTGAAAAGTCTGGGCTCAACCGAGGGCGTGCCATTGAAACTGTAAGACTTGAAATCTGTTAAGGTAGGCGGAATGTGACATGTAGCGGTGAAAGGCATAGCTATGTCATAGACCATCAATTGCGAAGGCAGCTTACTGGACTTTATTTGACGCTGAGGCACGAAAGCGTGGGGAGCGAACGGGATTACATACCCGACAAGGCC
>SRR2103912.419165.1	SOTU33706	Bacteria;Bacteroidota;Saprospiria;Saprospirales;FOTU5;GOTU1115;SOTU33706
TTTCAGTGCCAGCAGCCGCGGTAATACGGAGGGTGCAAGCGTTAATCGGACTTACTGGGTTTAAAGGGTGCGTAGGCGGTTCTATAAGTCAGTGGTGAAAAGTCCGGGCTCAACCGGGGCCTTGCCATTGAAACTGTAGAACTTGAAATAAGTTAAGGTAGGCGGAATGTGACATGTAGCGGTGAAATGCATAGATATGTCATAGAACACCAATTGCGAAGGCAGCTTACTGGACTTCATTTGACGCTGAGGCACGAAAGCGTGGGGAGCGAACGGGATGAGATACCAGTGTAGTACTAG
>SRR5380823.99310.2	SOTU80128	Bacteria;Bacteroidota;Saprospiria;Saprospirales;FOTU5;GOTU1115;SOTU80128
GGAGGGTGCAAGCGTTTACCGGAATTACTGGGTATAAAGGGTGCGTAGGCGGTCTTATAAGTCAGTGGTGAAAAGTCTGAGCTCAACCGAGGCCTTGCCATTGAAACTGTAAGACATGAAATAAGTTAAGGTAGACGAAATGTGAAATGTAGCGGTGAAATGCATAGATATGTCATAGAACACCAATAGCGAAGGCAGCTTACTGGACCTCATTTGACGCTGAGGCACGAAAGCGTGGGGAGCGAACGGG
>SRR5380775.179781.1	SOTU112951	Bacteria;Bacteroidota;Saprospiria;Saprospirales;FOTU5;GOTU1115;SOTU112951
TACGGAGGGTGCAAGCGTTATCCGGAATTACTGGGCTTAAAGGGTGCGTAGGCGGTTTTATAAGTCAGTGGTGAAATGCCTGGGCTCAACCGAGGACCTGCCATTGAAACTGCAAGACTTGAAATAAGTTAAGGCAGGCGGAATGTGACATGTAGCGGTGAAATGCATAGATATGTGATAGAACACCAATTGCGAAGGCAGCCTACTGGGCTTCATTTGACGCTGAGGCACGAAAGCGTGGGGAGCGAAC
>SRR2104139.53121.1	SOTU46676	Bacteria;Bacteroidota;Saprospiria;Saprospirales;FOTU5;GOTU1115;SOTU46676
ATATGGTGCCAGCAGCCGCGGTAATACGGAGGGTGCAAGCGTTATCCGGAATTACTGGGTTTAAAGGGTGCGTAGGCGGTTCTGTAAGTCAGTGGTGAAAAGTCCGGGCTCAACCGGGGCCTTGCCATTGAAACTGTAGAACTTGAAATAAGTTAAGGTAGGCGGAATGTGACATGTAGCGGTGAAATGCATAGATATGTCATAGAACACCAATTGCGAAGGCAGCTTACTGGACTTGATTTGACGCTGAGGCACGAAAGCGTGGGTAGCAAACAGGATTAGAAACCCCAGTAGTCCTAG
>SRR4424469.408277.1	SOTU8948	Bacteria;Bacteroidota;Saprospiria;Saprospirales;FOTU5;GOTU1115;SOTU8948
TACGGAGGGTGCAAGCGTTATCCGGAATTACTGGGTTTAAAGGGTGCGTAGGCGGTCTTGTAAGTCAGTGGTGAAAAGTCTGGGCTCAACCGAGGACTTGCCATTGAAACTGTAAGACTTGAAATAAGTTAAGGTAGGCGGAATGTGAAATGTAGCGGTGAAATGCATAGATATGTGAGAGAACACCAATTGCGAAGGCAGCTTACTGGACTGATTTTGACGCTGAGGCGCGAAAGCGTGGGGAGCGAACAGG
>SRR4424412.156576.1	SOTU7818	Bacteria;Bacteroidota;Saprospiria;Saprospirales;FOTU5;GOTU1115;SOTU7818
TACGGAGGGTGCAAGCGTTATCCGGAATTACTGGGTGTAAAGGGTGCGTAGGCGGTCTAATAAGTCAGTGGTGAAAAGTCTGGGCTCAACCGAGGAATTGCCATTGAAACTGTTAGACTTGAAATAAGTAGAGGTAGGTAGAATTTGAAATGTAGCGGTGAAATGCATAGATATGTGATAGAACACCAATTGCGAAGGCAGCTTACTAGACTTTATTTGACGCTGAGGCACGAAAGCGTGGGGAGCGAACGGG
>SRR4938511.158250.1	SOTU46830	Bacteria;Bacteroidota;Saprospiria;Saprospirales;FOTU5;GOTU1115;SOTU46830
TACGGAGGGTGCAAGCGTTATCCGGAATTACTGGGTTTAAAGGGTGCGTAGGCGGTTTTATAAGTCAGGGGTGAAAAGTCTGGGCTCAACCGAGGACTTGCCATTGAAACTGTAAGACTTGAAATAAGTTAAGGTAGGCGGAATGTGAGATGTAGCGGTGAAATGCATAGATATGTGATAGAACACCGATTGCGAAGGCGGCTTACTGGCCCGCATTTGACGCTGAGGCACGAAAGCGTGGGGAGCGAACGGG
>SRR1144462.3.2	SOTU102343	Bacteria;Bacteroidota;Saprospiria;Saprospirales;FOTU5;GOTU1115;SOTU102343
GTCTGTGCCAGCAGCCGCGGTAATACGGAGGGTGCAAGCGTTATCCGGAATTACTGGGGTTTAAAGGGTGCGTAGGCTGTTCAGTAAGTCAGTGGTGAAAAGTCCGGGCTCAACCGGGGCCTTGCCATTGAAACTGTTGAACTTGAAATAAGTTAAGGTAGGCGGAAGTGTGACGATGTAGCGGTGAAATGCATAGATATGTCATAGAACACCAATTGCGAAGGCAGCTTACCGGACTTTATTTGACGCTGAGGCAC
>ERR2508752.23487.1	SOTU20432	Bacteria;Bacteroidota;Saprospiria;Saprospirales;FOTU5;GOTU1115;SOTU20432
TACGGAGGGTGCAAGCGTTATCCGGAATTACTGGGTTTAAAGGGTGCGTAGGCGGTCTTATAAGTCAGTGGTGAAAAGTCTGGGCTCAACCGAGGCCTTGCCATTGGAACTGTAAGACTTGAAATAAGTTAAGGTAGGCGGAATGTGACATGTAGCGGTGAAATGCATAGATATGTCATAGAACACCAATTGCGAAAGCAGCTTACTGGACTACATTTGACGCTTAGGCACGAAAGCGTGGGTAGCGAACGGGATTAGATACCCCAGTCTTTCGGCTGGC
>SRR4424967.45473.1	SOTU6010	Bacteria;Bacteroidota;Saprospiria;Saprospirales;FOTU5;GOTU1115;SOTU6010
TACGGAGGGTGCAAGCGTTATCCGGAATTACTGGGTTTAAAGGGTGCGTAGGCGGTTTTATAAGTCAGTGGTGAAAAGTCTGGGCTCAACCGAGGCCTTGCAATTGAAACTGTTAGACTTGAAGTTAGTTAAGGTAGGCGGAATGTGACATGTAGCGGTGAAATGCATAGATATTACATAGAACACCAATGGCGAAGGCAGCTTACTGGACTTCATTTGACGCTGAGGCACGAAAGCGTGGGTAGCGAACGGT
>SRR2040956.254407.1	SOTU35016	Bacteria;Bacteroidota;Saprospiria;Saprospirales;FOTU5;GOTU1115;SOTU35016
TACGGAGGGGGCAAGCGTTATCCGGAATTACTGGGTTTAAAGGGTGCGTAGGCGGTTTAATAAGTCAGAGGTGAAAACTCCGGGCTCAACCGGGGCCTTGCCATTGAAACTGTTAAACTTGAATTAAGTTAAGGTAGGCGGAATTTGACGTGTAGCGGTGAAATGCATAGATATGTGGTAGAACACCGATTGCGAAGGCAGCTTACTGGACTTCATTTGACGCTGAGGCACGAAAGCGTGGGGAGCGAACGGG
>SRR1734276.23822.1	SOTU47249	Bacteria;Bacteroidota;Saprospiria;Saprospirales;FOTU5;GOTU1115;SOTU47249
TACGGAGGGTGCAAGCGTTATCCGGAATTACTGGGCTTAAAGGGTGCGTAGGCGGTTTAATAAGTCAGTCGTGAAAACCCCGGGCTCAACCTAGGCCTTGCCCTTGAAACTGTTAGACTTGAAATAAGTTAAGGTAAGCGGAATTCGACATGTAGCGGTGAAATTCATAGATATTTCATAGAACACCAATTGCGAAGGCAGCTTACTGGACTTTATTTGACGCTGAGGCACGAAAGCGTGGGGAG
>SRR2103992.84924.1	SOTU20145	Bacteria;Bacteroidota;Saprospiria;Saprospirales;FOTU5;GOTU1115;SOTU20145
TTACAGTGCCAGCCGCCGCGGTCATACGGAGGGTGCAAGCGTTATCCGGAATTACTTGGTTTCAAGGGTGCGTAGGCGGTCTTATAAGTCAGTGGTGAAAAGTCCGGGCTTAACCGGGGCCTTGCCATTGAAACTGTAAGACTTGAAATAAGTTAAGGTAGGCGGAATGTGACATGTAGCGGTGAAATGCATAGATATTTCATAGAACACCAATTGCGAAGGCAGCTTACTGGACTTGATTTGACGCTGAGGCACGAAAGCGTGGGGAGCGAAAGGGATTAGAAACCCCAGTAGTCCTAG
>SRR2103986.19642.1	SOTU22387	Bacteria;Bacteroidota;Saprospiria;Saprospirales;FOTU5;GOTU1115;SOTU22387
TTTTGGTGCCAGCAGCCGCGGTAATACGGAGGGTGCAAGCGTTATCCGGAATTACTGGGCGTAAAGGGTGCGTAGGCGGTTTAATAAGTCAGTGGTGAAAAGTCTGGGCTCAACCGAGGCCTTGCAATCGAAACTGTTAGACTTGAAATAAGTTAAGGTAGGCGGAATGTGACATGTAGCGGTGAAATGCATAGATATGTCATAGAACACCAATTGCGAACGCATCTTACTGGACTTTATTTGACGCTGAGGCACGAAAGCGTGGGGAGCGAACGGGATTAGACACCCCTGTAGTCCG
>SRR5382571.2261436.2	SOTU19375	Bacteria;Bacteroidota;Saprospiria;Saprospirales;FOTU5;GOTU1115;SOTU19375
GGAGGGTGCAAGCGTTATCCGGAATTACTGGGTTTAAAGGGTGCGTAGGCGGGCTTATAAGTCAGTGGTGAAAATGCTGGGCTCAAACGAGGCCTTGCCATTGAAACTGTAAGACTTGAAATAAGTTAAGGTAGGCGGAATGTGACATGTAGCGGTGAAATGCATAGATATGGCATAGAACACCAATTGCGAAGGCGGCTTACTGTACTGCATTTGACGCTGAGGCACGAAAGCGTGGGTAGCGAACGGG
>SRR2103874.464803.1	SOTU91334	Bacteria;Bacteroidota;Saprospiria;Saprospirales;FOTU5;GOTU1115;SOTU91334
GTAATGTGCCAGCAGCCGCGGTAATACGGAGGGTGCAAGCGTTATCCGGAATTACTGGGTTTAAAGGGTGCGTAGGCGGTCTTATAAGTCAGTGGTGAAAAGTCCGGGCTTAACCGGGGCCTTGCCATTGAAACTGTAAGACTTGAAATAAGTTAAGGTAGGCGGAATGTGACATGTAGCGGTGAAATGCATAGATATGTCATAGAACACCAATTGCGAAGGCAGCTTACTGGACTTCATTTGACGCTGAGGCACGAAAGCTAGGGTAGCCAATGGGATTAGAAACCCCTGTAGTCCA
>SRR4424429.517506.1	SOTU35072	Bacteria;Bacteroidota;Saprospiria;Saprospirales;FOTU5;GOTU1115;SOTU35072
TACGGAGGGTGCAAGCGTTATCCGGAATTACTGGGTTTAAAGGGTGCGTAGGCGGTCTTATAAGTCAGTGGTGAAAATTCTGGGCTCAACCGAGGACTTGCAATTGAAACTGTAAGACTTGAGATAAGTTAAGGTAGGCGGAATGTGACATGTAGCGGTGAAATGCATAGATATGTCATAGAACACCAATTGCGAAGGCAGCTTACTGGCCTTCTTTTGACGCTGAGACACGAAAGCGTGGGTAGCGAACGGG
>SRR1734263.117687.1	SOTU89499	Bacteria;Bacteroidota;Saprospiria;Saprospirales;FOTU5;GOTU1115;SOTU89499
TACGGAGGGTGCAAGCGTTATCCGGAATCATTGGGCTTAAAGCGTGCGTAGGCGGTCCAATAAGTCTGTGGTGAAAAGTCTGGGCTCAACCGCGGCCTTGCCCTTGAAACTGTTAGACTTGAGATAAGTTAAGGTAGGCGGAATGTGACATGTAGCGGTGAAATCCATAGATATGTCATAGAACACCTATTGCGAAGGCAGCTTACTGCATTTTATTTGACGCTGAGGCACGAAAGCGTGGGGAG
>SRR4039621.300439.1	SOTU43963	Bacteria;Bacteroidota;Saprospiria;Saprospirales;FOTU5;GOTU1115;SOTU43963
GTGCCAGCAGCCGCGGTAATACGGAGTGTGCAAGCGTTATCCGGAATTACTGGGTTTAAAGGGTGCGTAGGCGGTCTTATAAGTCAGTGGTGAAAAGTCCGGGCTTAACCGGGGCCTTGCCATTGAAACTGTAAGACTTGAATTAAGCTAAGGTATGCGGAATGTGAGGTGGAGCGGTGAAATGCATAGATATGTCATAGAACACCAATTGCGAAGGCAGCTTACTGGACTTTATTTGACGCTGAGGCACGAAAGCGTGGGGAGCGAACGGGATTAGAAACCCGTGTAGTCC
>SRR2808381.67461.1	SOTU46182	Bacteria;Bacteroidota;Saprospiria;Saprospirales;FOTU5;GOTU6033;SOTU46182
TACGGAGGGTGCAAGCGTTAATCGGAATTACTGGGTTTAAAGGGTGCGTAGGCGGCATTATAAGTCAGTGGTGAAAAGTCTGGGCTTAACCGAGGCCTTGCCATTGAAACTGTAAAGCTTGAAATAAGTTGAGGTAGGCGGAATGTGACATGTAGCGGTGAAATGCATAGATGTGTCATAGAACACGAAGTGCGAAGGAAGCTTACAAGGCTTTATTTGACGTAGAGGCACGAAAACGTGTATAGCGATCAGG
>SRR1734277.92717.1	SOTU32224	Bacteria;Bacteroidota;Saprospiria;Saprospirales;FOTU5;GOTU5155;SOTU32224
TACGGAGGGTGCAAGCGTTATCCGGAATTACTGGGCTTAAAGGGTGCGTAGGCGGTTTAATAAGTCAGCTGTGAAAAGCCCGGGCTCAACCGAGGCCCTGCCGTTGAAACTGTTAAACTTGAGATTAGTTGAGGTAGGCGGAATTCCACATGTAGCGGTGAAATGCATAGATATGGCATAGAACACCAATTGCGAAGGCAGCTTACTAGACTTCTTCTGACGCTGAGGCACGAAAGCGTGGGGAG
>ERR2098567.541000.1	SOTU41435	Bacteria;Bacteroidota;Saprospiria;Saprospirales;FOTU487;GOTU5962;SOTU41435
GTGCCAGTTTCTGTGGTTTTAAGACGTGGGCGAGTACTCCTCAGAAGTAACGGTTATAAAGTTCGCTCAGACAGCTTGGAGGGTTAGTCCTCAGAGGCCTTGGGTTCACCGTTGTACGCGATTGCTACAGTGTCATCTAAATACGTTCGCTCCCCTCGGAATGCGTCATGTGGCGGTGAAATGCATAGATATGACGTAGAACACCAATTGCGAAGGCAGTGCACTAGGGCAAGATTGACGCTGAGGTACGAAAGCGTGGGTAGCGAACAGGATTAGATACCCTGGTAGTCCACGCCCTAAACGATGC
>SRR5640861.29197.1	SOTU39403	Bacteria;Bacteroidota;Saprospiria;Saprospirales;Haliscomenobacteraceae;GOTU2197;SOTU39403
TACGGAGGGTGCAAGCGTTATCCGGAATCACTGGGTTTACAGGGTGCGTAGGCGGTTATATAAGTCAGAGGTGAAAGCCCATCGCTTAACGATGGAATTTCCTTTGTTACTGAATAACTTGAGTTTGGGAGAGGTCGGCGGAATGTGACATGTAGCGGTGAAATGCATAGATATGGCATAGAACACCAATTGCGAAAGAAGCTGGCTAAAACATAACTTAAGCTGAGTTACGAAAGCGTGTGGAGGGACA
>ERR2098502.1155074.1	SOTU11721	Bacteria;Bacteroidota;Saprospiria;Saprospirales;FOTU147;GOTU2649;SOTU11721
GTGTCAGCCGCCGCGGTAATACGTAGGGGCCAAACGTTGTCCGGATTTATTGGGCGTAAAGGGCTCGTAGGCGGTTCAACAAGTCGGTCGTGAAAGCCCGGGGCTCAACCCCGGGACGCCGGTCGAAACTGTTGTGACTAGGGTCCGGTAGAGGTGACTAGAATTAGGTTGAGGTTGGCGGAATGTGACATGTAGCGGTGAAATGCATAGATATGTCATAGAACACCAATTGCGAAGGCAGCTGACTGGACCTATATTGACGCTGAGGCACGAAAGCGTGGGGAGCGAACAGGATTAGATACCCTGGTAGTCCACGCCCTAAACGATGC
>SRR3821506.141782.1	SOTU48594	Bacteria;Bacteroidota;Saprospiria;Saprospirales;FOTU526;GOTU6257;SOTU48594
GGCGGGTGCCAGCAGCCGCGGTAATACGTAGGGTGCAAGCGTTGTCCGGAATTATTGGGCGTAAAGAGCTCGTAGGCGGTTTAATGAGTCAGATGTGAAAACTCCGAGCTCAACCGGGGCCTTGCATTTGGTACTGGTAGACTTGAATCCGGCTGGGGTTAGCGGAATTTCACATGTAGCGGTGAAATGCCTAGATATGTCATAGAACACCAATTGCGAAGGCAGCTAACTAGACCTCGATTGACGCTGAGGCACGAAAGCGTGGGGAGCCAACAGGATTAGAAACCCCCGTAGTCCA
>SRR6442409.223943.1	SOTU72942	Bacteria;Bacteroidota;Saprospiria;Saprospirales;FOTU734;GOTU9401;SOTU72942
ATGTGCAGTTGACGGTACCTTACGAATAAGCACCGGCTAACTCCGTGCCAGCAGCCGCGGTAATACGGAGGGTGCAAGCGTTATCCGGAATCACTGGGTTTAAAGGGTGCGTAGGCGGTGGCGTAAGTCAGTCGTGTAATACTTCGGCTCAACCGATAGAACTGCGATTGATCCTGTGTCACTTGAATCAGGATGAGGCAGTCGGAATGTGGCATGTAGCGGTGAAATGCTTCGATATGCCATAGAACACCGATTGCGAAGGCAGCTTGCTGGACCTGCATTGACGCTGAGGCACGAAAGCGTGGGGAGCAAACA
>ERR2098509.32477.1	SOTU84695	Bacteria;Bacteroidota;Saprospiria;Saprospirales;FOTU895;GOTU10517;SOTU84695
TGGTCATACTCAGCGTTCCGCCGTCGGATGCACGTTTTATCCGGCCTCACTGTTTTTCCCGGTTGCTTAGTCGTCGTTGTAATTCAGAGGTGAAATCCCACAGCTTAACTGTGGAATTGCCTTTGAAACTGCAGTGCTTGAATCAGGTTGATGTCGGCGGAATGTGACATGTAGCGGTGAAATGCATAGATATGTCATAGAACACCAATTGCGAAGGCAGCTGGCTAGACCTGTATTGACGCTGAGGCACGAAAGCGTGGGGAGCGAACAGGATTAGATACCCTGGTAGTCCACGCCCTAAACGATGC
>ERR2191470.80815.1	SOTU94305	Bacteria;Bacteroidota;Saprospiria;Saprospirales;Lewinellaceae;GOTU2005;SOTU94305
GTGTCAGCAGCCGCGGTAATACGGAGGGTGCAAGCGTTATCCGGAATCACTGGGTTTAAAGGGTGCGTAGGCGGACTGGTAAGTCAGAGGTGAAATGCACGAGCTTAACTGGTGAATTGCCTTTGAAACTAGTAAGCTAGAATTATGATGAAGTGATCGGAATGAGTCATGTAGCGGTGAAATGCATAGATATGACTTAGAACACCAATTGCGTAGGCAGCTTGCTGGGCATCCATTGACGCTGAGGAACGAAAGCGTGGGTAGCGAACAGGATTAGATACCCTGGTAGTCCACGCCCTAAACGATGC
>SRR5586979.89464.1	SOTU96021	Bacteria;Bacteroidota;Saprospiria;Saprospirales;FOTU18;GOTU12152;SOTU96021
AGCTTTGTGTGACGGGACTATCAGAATAAGCACCGGCTAACTCCGTGCAAGCAGCCGCGGTAATACGGAGGGTGCAAGCGTTATCCGGAATCACTGGGTTTAAAGGGTGCGTAGGCTGCCTGGTAAGTCAGAGGTGAAATGCACGAGCTTAACTGGGGAATTGCCTTTGAAACTATCAAGCTAGAATTTAGTAGGGGTCAGCGGAATGTGACATGTAGCGGTGAAATGCATAGATATGTGAAAGAACACCAGTGGCGTAGGCAGCTAGCTGGGCGTGTATTGACGCTGAGGCACGAAAGCGTGGGGAGCGAACAGGATTAGATACCCCGGTAGTC
>SRR3948172.53205.1	SOTU84721	Bacteria;Bacteroidota;Saprospiria;Saprospirales;Haliscomenobacteraceae;GOTU149;SOTU84721
ATTCTTGTGTGACGTTACTGTCAGAATAAGCACCGGCTAACTCCGTGCCAGCAGCCGCGGCAATACGGAGGGTGCAAGCGTTATCCGGAATCACTGGGTTTAAAGGGTGCGTAGGCGGCCTGACAAGTCAGAGGTGAAATGCACGAGCTTAACTGGGGAATTGCCTTTGAAACTGTCAAGCTAGAATTATGTAGAGGTTAGCGGAATGAGTCATGTAGCGGTGAAATTCATAGATATGACGTAGAACACCAATTGCGTAGGCAGCTAGCTAGGCAGATATTGACGCTGAGGCGCGAAAGCGTGGGTAGCGAACAGGATTAGATACCCCGGTAGTC
>ERR2098586.1713970.1	SOTU26054	Bacteria;Bacteroidota;Saprospiria;Saprospirales;Haliscomenobacteraceae;GOTU149;SOTU26054
GTGTCAGCCGCCGCGGTAATACGGAGGGTGCAAGCGTTATCCGGAATCACTGGGTTTAAAGGGTGCGTAGGCGGCCTGGTAAGTCAGAGGTGAAATGCACGAGCTTAACTGCTGAATTGCCTTTGAAACTATCAAGCTAGAATTATGTTGAGGTGAGCGGAATGAGTCATGTAGCGGTGAAATGCATAGATATGAGGTAGAACACCAATTGCGTAGGCAGCTGGCTGGGCATACAGTGACGCTGAGGCACGAAAGTGTGGGGAGCGAAGGGGAAGAGATACCCGGAGAGTACACGGCCTACACGATGC
>SRR5150272.36664.1	SOTU13351	Bacteria;Bacteroidota;Saprospiria;Saprospirales;Haliscomenobacteraceae;GOTU149;SOTU13351
ATGCTTGTGTGACGGTACTATCAGAATAAGCACCGGCTAACTACGTGCCAGCAGCCGCGGTAATACGGAGGGTGCAAGCGTTATCCGGAATCACTGGGTTTAAAGGGTGCGTAGGCGGCCTGGTAAGTCAGAGGTGAAATGCACGAGCTTAACTGTTGAATTGCCTTTGAAACTATCAAGCTAGAATTAGGTTGAGGACAGCGGAATTAGTCGTGTAGCGGTGAAATTCATAGATATTACTTAGAACACCAATTGCGTAGGCAGCTTGCTGGGCATTGATTGACGCTGAGGCACGAAAGCATGGGTAGCGAACAGGATTAGATACCCTTGTAGTC
>ERR2191484.128043.1	SOTU13355	Bacteria;Bacteroidota;Saprospiria;Saprospirales;Haliscomenobacteraceae;GOTU149;SOTU13355
GTGCCAGCAGCCGCGGTAATACGGAGGGTGCAAGCGTTATCCGGAATCACTGGGCTTAAAGGGTGCGTAGGCGGCCTGGTAAGTCAGAGGTGAAATGCACGAGCTTAACTGGGGAATTGCCTTTGAAACTATCAAGCTAGAAATCTGTTGAGGTCAGCGGAATGAATCATGTAGCGGTGAAATGCATAGATATGACGTAGAACACCAATTGCGTAGGCAGCTGGCTGGGCCTACTTTGACGCTGAGACACGAAAGCGCGGGGAGCGAACAGGATTAGATACCCTGGTAGTCCACGCCATAAACGATGC
>SRR5150216.43748.1	SOTU105396	Bacteria;Bacteroidota;Saprospiria;Saprospirales;Haliscomenobacteraceae;GOTU149;SOTU105396
GTATTCGTATGACGGTACTATCAGAATAAGCACCGGCTAACTCCGTGCCAGCAGCCGCGGTAATACGGAGGGTGCAAGCGTTATCCGGAATCACTGGGTTTAAAGGGTGCGTAGGCGACCTGGTAAGTCAGAGGTGAAATGCACGGGCTTAACTGGTGAATTGCCTTTGAAACTATCAAGCTAGAATTATGTTGAGGTCAGCGGAATGAGTCATGTAGCGGTGAAATGCATAGATATGACTTAGAACACCAATTGCGTAGGCAGCTGGCTGGGCATACACTGACGCTCATGTCCGAAAGCGTGGGGAGCAAACAGGATTAGATACCCCAGTAGTC
>SRR4434655.81086.1	SOTU13347	Bacteria;Bacteroidota;Saprospiria;Saprospirales;Haliscomenobacteraceae;GOTU149;SOTU13347
GTCGGGATATGACGGTACTGTCAGAATAAGCACCGGCTAACTCCGTGCCAGCAGCCGCGGTAATACGGAGGGTGCAAGCGTTATCCGGAATCACTGGGTTTAAAGGGTGCGTAGGCGGCCTGGTAAGTCAGAGGTGAAATGCACGAGCTTAACTGGTGAATTGCCTTTGAAACTATCAAGCTAGAATTATGTTGAGGTCAGCGGAATGAGTCATGTAGCGGTGAAATGCATAGATATGACGTAGAACACCAATTGCGTAGGCAGCTGGCTGGGCATAGATTGACGCTGAGGCACGAAAGCGTGGGGAGCGAACAGGATTAGATACCCCAGTAGTC
>SRR5150272.41159.1	SOTU13360	Bacteria;Bacteroidota;Saprospiria;Saprospirales;Haliscomenobacteraceae;GOTU149;SOTU13360
ATATTCGTATGACGGTACTATCAGAATCAGCACCGGCTAACTCCGTGCCAGCAGCCGCGGTAATACGGAGGGTGCAAGCGTTATCCGGAATCACTGGGTTTAAAGGGTGCGTAGGCGGCCTGGTAAGTCAGAGGTGAAATGCACGGGCTTAACTGGTGAATTGCCTTTGAAACTGTTAAGCTAGAATTAGGTTGAGGTAAGCGGAATGAGTAATGTAGCGGTGAAATGCATAGATATGACGTAGAACACCAATTGCGTAGGCAGCTGGCTGGGTAGATACTGACGCTGAGGTACGAAAGCGTGGGGAGCGAACAGGATTAGATACCCCGGTAGTC
>SRR5150240.86604.1	SOTU94304	Bacteria;Bacteroidota;Saprospiria;Saprospirales;Haliscomenobacteraceae;GOTU149;SOTU94304
ATTATTGTATGACGGTACTATCAGAATAAGCACCGGCTAACTCCGTGACAGCAGCCGCGGTAATACGGAGGGTGCAAGCGTTATCCGGAATCACTGGGTTTCAAGGGTGCGTAGGCGGTCCGACAAGTCAGAGGTGAAATACACGAGCTTAACTGGTGAATTGCCTTTGAAACTGTCGAGCTAGAATTATGTTGAGGTCAGCGGAATGAGTCATGTAGCGGTGAAATGCATAGATATGACTTAGAACACCAATTGCGTAGGCAGCTGGCTGGGCATACATTGGCGCTGAGGCACGAAAGCGTGGGGAGCGAACAGGATTAGATACCCTTGTAGTC
>SRR5337932.13845.1	SOTU83482	Bacteria;Bacteroidota;Saprospiria;Saprospirales;Haliscomenobacteraceae;GOTU149;SOTU83482
ATCAGTGTGTGACGGTACTATCAGAATAAGCACCGGCTAACTCCGTGCCAGCAGCCGCGGTAATACGGAGGGTGCAAGCGTTATCCGGAATCACTGGGTTTAAAGGGTGCGTAGGCGGCCTGACAAGTCAGAGGTAAAATACACGAGCTTAACTGGTTAATTGCCTTTGAAACTGTCAAGCTAGAGTGATGTTGAGGTTAGCGGAATGAGTCATGTAGCGGGGAAATGCATAGATATGACTTGGAACACCAATTGCGTAGGCAGCTAGCTAGGCATGTGTTGACGCTGAGGCACGAAAGCGTGGGGAGCGAACAGGATTAGATACCCCTGTAGTC
>SRR5150251.19804.1	SOTU13361	Bacteria;Bacteroidota;Saprospiria;Saprospirales;Haliscomenobacteraceae;GOTU149;SOTU13361
ATCATGGTCTGACGGTACTAACAGAATAAGCACCGGCTAACTACGTGCCAGCAGCCGCGGTAATACGGAGGGTGCAAGCGTTATCCGGAATCGATGGGTTGAAAGGGTGCGTAGGCGGCCTGGTAAGTCAGAGGTGAAATACATGAGCTTAACTGGTGAATTGCCTTTGAAACTATCAAGCTAGAATTAGGTTGAGGTCAGCGGAATGAGTCATGTAGCGGTGAAATGCATAGATATGACTTAGAACACCAATTGCGTAGGCAGCTTGCTGGGCATTGATTGACGCTGAGGCACGAAAGCGTGGGGAGCGAACAGGATTGGATACCCGAGTAGTC
>ERR2098567.14972.1	SOTU13353	Bacteria;Bacteroidota;Saprospiria;Saprospirales;Haliscomenobacteraceae;GOTU149;SOTU13353
GCGTCAGCAGCCGCGGTAATACGGAGGGTGCAAGCGTTATCCGGAATCACTGGGTTTAAAGGGTGCGTAGACGGCCTGGTATGTCAGAGGTGCAATGCACGAGCTTAACTCGGGAATTGCCTTTGAAACTATCAAGCTAGAATTATGTCAACGTCAGCGCAATGAGTCATGTCGCGGTGAAATGCATAGATATGACTTAGAACACCAATTGCGTAGGCAGCTGGCTGTGCATACATTGACGCTGAGGCACGAAAGCGTGGGGAGCGAACAGGATTAGATACCCTGGTAGTCCACGCCCTAAACGATGC
>SRR5410751.69596.1	SOTU95695	Bacteria;Bacteroidota;Saprospiria;Saprospirales;Haliscomenobacteraceae;GOTU149;SOTU95695
GTGTCAGCAGCCGCGGTAATACGGAGGGTGCAAGCGTTATCCGGAATCACTGGGCTTAAAGGGTGCGTAGGCGGTCTGGTAAGTCAGAGGTGAAATGCACGAGCTTAACTGGGGAATTGCCTTTGAAACTATCAAGCTAGGATTATGTTGAGGTCAGCGGAATGAGTCATGTAGCGGTGAAATGCATAGATATGACGTAGAACACCAATTGCGTAGGCAGCTGGCTGGGCATAAATTGACGCTGAGGCACGAGAGAGTGGGGGGCGAACAGGATATGATACGCTGGTAGTCCACGCCCTAGACGATGC
>SRR5150212.150388.1	SOTU117766	Bacteria;Bacteroidota;Saprospiria;Saprospirales;FOTU18;GOTU14371;SOTU117766
ATTAGTGTGTGACGGTACTGTCAGAATAAGCACCGGCCAACTCCGTGCCAGCAGCGGCGGTAATACGGAGGGTGCAAGCGTTATCCGGAATCACTGGGCTTAAAGGGTGCGTAGGCGGCCTGGCAAGTCAGAGGTGAAATGCACGGGCTTAACTGGTGAATTGCCTTTGAAACTGTCAGGCTAGAATTCAGGAGAGGTTAGCGGAATGCCTCGTGTAGCGGTGAAATGCGTAGATATGAGGTAGAACACCAATGGCGTAGGCAGCTAACTGGGCATATATTGACGCTGAGGCACGAAAGCGTGGGGAGCGAACAGGATTAGATACCCCAGTAGTC
>SRR6189121.259746.1	SOTU95114	Bacteria;Bacteroidota;Saprospiria;Saprospirales;FOTU985;GOTU12118;SOTU95114
ATGTGCTGTTGACGGTACCTTACGAATAAGCACCGGCTAACTCCGTGCCAGCAGCCGCGGTAATACGGAGGGTGCAAGCGTTATCCGGAATCACTGGGTTTAAAGGGTGCGTAGGCGGTTCGATAATTAAGAGGTGAAAGTTGGAGGTTGAACTGGTAAATTGCTTTGGATACGGGCGGATTGAAATCAGGTAGGGGTAGCCGAAATTGGACTTGTAGGGGGGAAATGTATAGATATGTCATAGAACACAAAGGGCGTAGGCAGCTTGCGGGGCCTTAATTGACGCTGAGGCAAAAAAGCTTGGGGAGAAAAAAGGATTAGATACATTTGGAGTC
>ERR2098498.323441.1	SOTU11519	Bacteria;Bacteroidota;Saprospiria;Saprospirales;FOTU7;GOTU389;SOTU11519
GTCAGCACAGGCGGGGAAATACGAGAGGTGAAAGCGTTATCCGAAATCAGGGTGTTTAGGGGGTGCATAGGCGGGTGCGTGTGACAGATGAAAAATCTCAGATTAAAAGTGGGGTATTGCTTTTGATTCTGCGAGACGAGATATAGGTTGGGTGGGGCGGAATGTGACATGTAGCGGTGAAATGCATAGATATGTCATAGAACAACAATTGCGAAGGCAGCTGACTGGACCTATATTGACGCTGAGGCACGAAAGCGTGGGGAGCGAACAGGATTAGATACCCTGGTAGTCCACGCCCTAAACGATGC
>ERR2098563.991260.1	SOTU97735	Bacteria;Bacteroidota;Saprospiria;Saprospirales;FOTU1094;GOTU10327;SOTU97735
GTGCCAGCCGCCGCGGTAAGACGGAGGATCCAAGCGTTATCCGGAATTTTAGGGTTTAAAGGGTCCGCAGGCTGTTTGTTAGGCTAGAGGTGAAATCCTCACGCCCAACGGTAGAACTGCTTTTAAAACTGGCAAAACTGAATATGTTTGAGATGCACGGAATGCGTCATGTAGCGGTGAAATGCATAGATATGACGTAGAACACCAATTGCGAAGGCAGTGCACTAGGGCATCATTGACGCTGAGGTACGAAAGCGTTGGTAGCGAACAGGATTAGATACCCTGGTAGTCCACGCCCTAAACGATGC
>ERR2098490.208772.1	SOTU71004	Bacteria;Bacteroidota;Saprospiria;Saprospirales;FOTU762;GOTU8797;SOTU71004
GGGTCAAACGATGTGGGAAAACGGTAGGAGCAATCATCATCCGGAATCACTGAGTCTAACGGGTGCGTAGGCAGTTGCGTAAGTGATCAGTGAAAGCACGCAGTGTAACTGGGGGATTGCTTTTGGTACTGCGGGAATAGAATTGAGATGAGGTTGGCGGAATGTGACATGTAGCGGTGAAATGCATAGATATGTCATAGAACACCAATTGCGAAGGCAGCTGACTGGACCTATATTGACGCTGAGGCACGAAAGCGTGGGGAGCGAACAGGATTAGATACCCTGGTAGTCCACGCCCTAAACGATGC
>ERR861973.126868.1	SOTU73125	Bacteria;Bacteroidota;Saprospiria;Saprospirales;FOTU773;GOTU9691;SOTU73125
ATGTGCAGTTGACGGTACCTTACGAATAAGCACCGGCTAACTCCGTGCCAGCAGCCGCGGTAATACGGAGGGTGCAAGCGTTATCCGGAATCACTGGGTTTAAAGGGTGCGTAGGCGGTTTGATAAGTCTGAAGTGGAAGGTGGAAGATTAACTGTGAAGTTGCATTTGATAAAGTGAGACGTTAAACAGGTTTATGTAGGCGGAATGTGACATGTGGCGGTGAAGTGCATAGATATGTCATAGAACACGAAGAGCGGAGGCAGCGTGCTGGGCTTGAATTGGCGCTCAGGCACGAAAAGGTGGGGATCACACAGGGGTAGATACGTTGGTAGTTT
>ERR2098459.1000561.1	SOTU11700	Bacteria;Bacteroidota;Saprospiria;Saprospirales;FOTU35;GOTU2314;SOTU11700
GTGTTAGCCGCCGCGGTAATACGAAGGGGGCTAGCGTTGTTCGGATTTATTGGGCTTAAAGAGCTCGTAGACGGCCTTTCAAGTAAGATGTGAAATCTCCAGGCTCAACCTGGAAACTGCATCTTAAACTGAAAGACTAGAATTAGGTTGAGGTTGGCGGAATGTGACATGTAGCGGTGAAATGCATAGATATGTCATAGAACACCAATTGCGAAGGCAGCTGACTGGACCTATATTGACGCTGAGGCACGAAAGCGTGGGGAGCGAACAGGATTAGATACCCTGGTAGTCCACGCCCTAAACGATGC
>SRR5380432.439182.1	SOTU30016	Bacteria;Bacteroidota;Saprospiria;Saprospirales;FOTU330;GOTU5569;SOTU30016
TACGGAGGGTGCAAGCGTTATCCGGAATCACTGGGTTTAAAGGGTACGCAGGCGGTTTTATAAGTCAGACGTCAAAGGCTGTGGCTAAACCACGGTACGCGTTTGAAACTTTAAGACTTGAATCTATTCGAAGGACAAGGGATCCTTCATTCAACGGGGGAATTCCAAGCACTTACGTAGAACACCAAAAGCGGAAGCCGGTTACTAGGGTAGTATTTACTGTTAGGGACGGAAACGCGGGGAGCGAACA
>ERR2098488.776920.1	SOTU25023	Bacteria;Bacteroidota;Saprospiria;Saprospirales;FOTU217;GOTU3077;SOTU25023
GTGTCAGCAGCCGCGGTAAGACGGAGGATGCAAGCGTTATCCGGAATTACTGGGTTTAAAGGGTGCGTAGGAGGCCAGATCAGTCAGGCGTGAAAGTTTTCGGCTTAACCGGAAAATTGCGTTTGATACTGTTTGGCTAGAATCAGGATGATGTAGAATACCAATTGCGAAGGCAGTGCACTAAGACTTGATTGACGCTGAGGTACGAAAGCGTGGGGAGCGAACAGGATTAGATACCCTGGTAGTCCACGCCCTAAACGATGC
>ERR2098559.398155.1	SOTU54273	Bacteria;Bacteroidota;Saprospiria;Saprospirales;FOTU668;GOTU8148;SOTU54273
GTGTCAGCCGCCGCGGTAATACGGAGGATCCAAGCGTTATCCGGAATTATTGGGTTTAAAGGGTCCGCAGGCTGTTTGTTAAGTTAGACTTGAATCAGGCTGAGGTTAGCGGAATGTGACATGTAGCGGTGAAATGCATAGATATGTCATAGAACACCAATTGCGAAGGCAGCTAACTAGACCTTGATTGACGCTGAGGCACGAAAGCGTGGGGAGCGAACAGGATTAGATACCCTGGTAGTCCACGCCCTAAACGATGC
>SRR6376686.2140166.1	SOTU55555	Bacteria;Bacteroidota;Saprospiria;Saprospirales;FOTU668;GOTU8146;SOTU55555
TGGTCGCTGTGTCAGCAGCCGCGGTAATACGGAGGGTCCGAGCGTTATCCGGAATTATTGGGTTTAAAGGGTCCGAGCTCAACTGGGGCCTTGCTTTTGATACTGTTAGACTTGAATCAGGCTGAGGTTAGCGGAATGTGACATGTAGCGGTGAAATGCATAGATATGTCATAGAACACCAATTGCGAAGGCAGCTAACTAGACTTCGATTGACGCTGAGGCACGAAAGCGTGGGGAGCGAACAGGATTAGATACCCTGGTAGTCCACGCCCTAAACGATGC
>SRR5382535.307415.2	SOTU112336	Bacteria;Bacteroidota;Saprospiria;Saprospirales;FOTU1172;GOTU14370;SOTU112336
GGAGGGTGCAAGCGTTATCCGGAATGACTGGGTTTAAAGGGTGCGTAGGCGGTTTAGTAAGTCTGATGTGAAAAGTTCGAGCTCAACTGGGTCATGGCATTTGATACTGTTAGACTTGAGTCAGGCTGGGGTTGGCGGAATGCCACATGTAGCGGTGAAATGCATAGATATGTGGTAGAACACCAATTGCGAAGGCGGCTAGCTAGGCCGCGACTGACGCTGAGGCACGAAAGCGTGGGGAGCGAATAGG
>SRR5150259.111157.1	SOTU92892	Bacteria;Bacteroidota;Saprospiria;Saprospirales;FOTU992;GOTU11523;SOTU92892
ATGATGAATTGACGGTACCTTACGAATAAGCACCGGCTAACTCCGTGCCAGCAGCCGCGGTAATACGGAGGGTGCAAGCGTTATCCGGAATCACTGGGTTTAAAGGGTGCGTAGGCGGCCCGGTAAGTCAGGTGTGAAAGGCTGTAGCTCAACTACAGAATTGCCTTTGATACTGACAGGCTTGAAATAAATAGAGGTAGGCGGAATGTGACGTGTAGCGGTGAAATGCGTAGATATGTGTAAGAACACCAGTGGCGAAGGCAGCTGACTGGATTATATTTGACGCTGAGGCGCGAAAGCGTGGGGAGCAAACAGGATTAGATACCCTGGTAGTC
>SRR5150267.74449.1	SOTU111461	Bacteria;Bacteroidota;Saprospiria;Saprospirales;Lewinellaceae;GOTU4247;SOTU111461
ATGATGAATTGACGGTACCTTACGAATAAGCACCGGCTAACTCCGTGCCAGCAGCCGCGGTAATACGGGGGTGGAAAGCGTTATCGGGAATACCTGGGTTAAAAGGGTGCGTAGGCGGCCCGTTAAGTAAGGGGTGAAAGGCTGTAGCTCAACTACAGAATTGCCTTTGATACTGACAGGCTTGAAATAAATTGAGGTTGGCGGAATGTGACATGTAGCGGTGAAATGCATAGATATGTCATAGAACACCAATTGCGAAGGCAGCTGACTAGATTTTATTTGACGCTGAGGCACGAAAGCGTGGGGAGCGAACAGGATTAGATACCCGAGTAGTC
>SRR5150210.37593.1	SOTU92177	Bacteria;Bacteroidota;Saprospiria;Saprospirales;FOTU992;GOTU3554;SOTU92177
ATGATTAATTTACGGTACCTTACCAATAAGCACCGGCTAACTCCGTTCCAGCAGCCGCGGTAATACGGTGGGTGCAAGCGTTATACGGAATCACTGGGTTTAAAGGGTGCGTAGGCGGCTCGTTAAGTCAGGGGTGAAAGGCTGTAGCTCAACTACAGAATTGCCTTTGATACTGAAAGGCTTGAAATAAATAGAGGTGGGCGGAATGTGACATGTAGCGGTGAAATGCATAGAGATGTGATAGAACACCAATGGCGAAGGCAGCTGACTAGATTTTATTTGACGCTGAGGCACGAAAGCGTGGGGAGCGAACAGGATTAGATACCCCAGTAGTC
>SRR5150145.83681.1	SOTU91001	Bacteria;Bacteroidota;Saprospiria;Saprospirales;FOTU992;GOTU3554;SOTU91001
ATGATGAATTGACGGTACCTTACGAATAAGCACCGGCTAACTCCGTGCCAGCAGCCGCGGTAATACGGAGGGTGCAAGCGTTAACCGGAATCACTGGGTTTAAAGGGTGCGTAGGCTGCCCGGTCAGCCATAGGTGAAATGCTGTAGCTCAACTACAGAACTGCCTTTGATACTGACAGGCTTGAAATAAATTGAGGTTGGCGGAATGTGACATGTAGCGGTGAAATGCATAGATATGTCATAGAACACCAATTGCGAAGGCAGCTGACTAGATTTTATTTGACGCTGAGGCACGAAAGCGTGGGGAGCGAACAGGATTAGATACCCCAGTAGTC
>SRR5150159.168651.1	SOTU110144	Bacteria;Bacteroidota;Saprospiria;Saprospirales;FOTU992;GOTU3554;SOTU110144
ATACTGATTTGACGGTACCTTACGAATAAGCACCGGCTAACTCCGTGCCAGCAGCCGCGGTAATACGGAGGGTGCAAGCGTTATCCGGAATCACTGGGTTTAAAGGGTGCGTAGGCGGCCCGTTAAGTCAGGGGTGAAAGGCTGTAGCTCAACTACAGAATTGACTCTGGTACTGAAAGGCGTGAAATAAATTGAGGTAGGCGGAATGTGACATGTAGCGGTGAAATGCATAGATATGTCATAGAACACCAATTGCGAAGGCAGCAGACTAGATTTTATTTGACGCTGAGGCACGAAAGCGTGGGGAGCGAACAGGAATAGATACACTGGTAGTA
>SRR3112897.157631.1	SOTU43242	Bacteria;Bacteroidota;Saprospiria;Saprospirales;FOTU457;GOTU6670;SOTU43242
ATCTTTGTATGACGGTAGTATATGAATAAGCACCGGATAACTCCTTGCCAGCAGCCGCGGTAATACGGAGGGTGCAAGCGTTATCCGGAATTACTGGGTTTAAAGGGTGTGTAGGCGGTGTATTAAGTCAGAATTGAAAAGTCCGAGCTTAACTGGGGCTTTGCTTTTGATATTGTTAGACTTGATTCAGGCTGAGGTTAGCGAAATGTGAGATTTAGCGTGGAAAGGAATAGTTATGTCATAGAACACCAATGGCGAAGGCAGCTAACTAGACCTCGATTAACGCTATGGCACGAAAGCGTGGTAGGCGAACGGGA
>SRR6197448.619.1	SOTU15936	Bacteria;Bacteroidota;Saprospiria;Saprospirales;FOTU47;GOTU686;SOTU15936
GTCTATAACTGACGGTACCATCAGAATAAGCACCGGCTAACTCCGTGCCAGCAGCCGCGGTAATACGGAGGGTGCGAGCGTTATCCGGAATCACTGGGTTTAAAGGGTGCGTAGGCGGTTTAATAAGTCAGCCGTGAAATGTTTGGGCTTAACCGAGGCATTGCGGATGATACTGTTAGACTTGAATGAGGATGAGGTAACTGGAATGTGACATGTAGCGGTGAAATGCATAGATATGTCATAGAATACCAATTGCGAAGGCAGGTTACTGGGCCTAAATTGACGCTGAGGCACGAAAGCGTGGGGATCAAACAGGATTAGATACCCCTGTAGTC
>SRR4424434.442643.1	SOTU8216	Bacteria;Bacteroidota;Saprospiria;Saprospirales;FOTU167;GOTU2151;SOTU8216
TACGGAGGGTGCAAGTGTTATCCGGAATTACTGGGCTTAAAGCGTGCGTAGGCGGTCTAATAAGTCAGCGGTGAAAAGTTTGGGCTCAACCGAGAACTCGCAATTGAAACTGTTAGACTTGAAATAAGTTGAGGTAGACGGAATGTGACATGTAGCGGTGAAATGCATAGATATGTCATACAACACCGATCGCGAAGGCAGTTTACTAGACTTCATTTAACGCTCAGGCACGAAAGCGAGGGGAGCGAACGGG
>ERR1474909.37384.1	SOTU106855	Bacteria;Bacteroidota;Saprospiria;Saprospirales;FOTU1149;GOTU13475;SOTU106855
GCGGTAATACGGAGGGTGCAAGCGTTATCCGGAATCATTGGGTTTAAAGGGTCCGCAGGCGGTTTATTAAGTCAGAAGTGAAATGTCCGAGCTCAACTGTGGACTTGCTTTTGATACTGTTAGACTTGAATTATGCTGAGGTTGTCAGAATGTGTCATGTAGCGGTGAAATGCATAGATATGACTTAGAATACCCATTGCGAAGGCAGCTTACTACCCCTCTACTGACGCTCATGCACGAAAGCGTGGGGAGCG
>ERR2098563.77622.1	SOTU60039	Bacteria;Bacteroidota;Saprospiria;Saprospirales;FOTU649;GOTU8638;SOTU60039
GTGTCAGCCGCCGCGGTAATACGGAAGGTGAAGGCTTTTTCCGGAATCACGGGGTTTAAAGGGGCGGTGGGGGGTGGGTTAGGTAGGAATTAAAACCTCACGGCTTACCGGTGGAATGGCTTTTGATCCTGCGGGCTTGGAATTGGGTGGAGTTTGGCGGAATGTGACATGTAGCGGTGAAATGCATAGATATGTCATAGAACACCAATTGCGAAGGCAGCTGACTGGACCTATATTGACGCTGAGGCACGAAAGCGTGGGGAGCGAACAGGATTAGATACCCTGGTAGTCCACGCCCTAAACGATGC
>ERR2098491.895403.1	SOTU64293	Bacteria;Bacteroidota;Saprospiria;Saprospirales;FOTU769;GOTU9054;SOTU64293
GTGCCAGCCGCCGCGGTAATTCCAGCTCCAATAGCGTATATTAAAGTTGTTGCGGTTAAAAAGCTCGTAGTTGGATCTCGGCGTGCAGGGTGTGGTTCTGTCTTCAGCCCTACTTCCCCGCTTTGCCCTATTTATTTTCAGAATGTTCGAGGTGCACGGAATGCGTCATGTAGCGGTGAAATGCATAGATATGACGTAGAACACCAATTGCGAAGGCAGTGCACTAGGGCATCATTGACGCTGAGGTACGAAAGCGTGGGTAGCGAACAGGATTAGATACCCTGGTAGTCCACGCCCTAAACGATGC
>SRR632424.3632.2	SOTU17581	Bacteria;Bacteroidota;Saprospiria;Saprospirales;FOTU223;GOTU3792;SOTU17581
GGTCCGTTAAGTCCGGTAATCGTACGTTAGGGTTTAAAGGGTATGCAGGGTCGTTATATAAGTCAGACGTCAAAGGCTGTGGACTAAACCACGGTACGTCGTTTGAAACTGTATAACTTGAATATGTTGAAGTGTGTAGAATGCGTCATGTAGCGGTGAAATGCATAGATATGACGTAGAATAACCAAAGCGAAGGCAGCACACTAAGGCATTATTGACGCTGAGATACGAAAGCGTGGGTAGCGAACAGGATTAGATACCCTGGTAGTCCACGCCCTAAACGATGC
>SRR4777898.306379.1	SOTU84509	Bacteria;Bacteroidota;Saprospiria;Saprospirales;FOTU932;GOTU11145;SOTU84509
ATGTGCAGTTGACGGTACCTTACGAATAAGCACCGGCTAACTCCGTGCCAGCAGCCGCGGTAATACGGAGGGTGCAAGCGTTATCCGGAATCACTGGGTTTAAAGGGTGCGTAGGCGGTTTGATAAGTCAGAGGTGAAAGCTAGGTGTTTAACGGTTAATTGGTATTTTATCTGGTTAGGTGTGAATTTGGTTGGGAGAGGGGGAATGTGGAATGGAGTGGTGAAATGCGGAGTGTGGAGTGAGGCCGTGAATTGCGTAGGTAGGTTGGTGGGCATGAATTGCGGCGGAGGCACGATGGGGTGGGAATGAAGCTGGATTAGGAACCCGTGGAGTTCGGCTGGCTGT
>SRR3112904.35714.1	SOTU78507	Bacteria;Bacteroidota;Saprospiria;Saprospirales;FOTU835;GOTU10894;SOTU78507
CTCCTGGTATGACGGTAGTATATCAATAAGCACCGGCTAACTCCGTACCGGCAGCCGCGGTCATACGGAGGGTGCAGGGGTTATCAGGAATTACTGGGTTTAATGGGTAGGTAGGCGGGTGAATAAGTCAGAAGTGAAAAGGCCGGGCTCAACGGGGGGCTTGCTTTGGAAACTGTGAGACTTGAGTAAGGGTGAGGGAAGCGGAATGTGAAATGTAGCGGTGAAATGCATAGATATGTCATAGAACACCAATGGCGAAGGCAGCTAACTAGACATCGACTGACGCTGAGGCACGAAAGCGTGGGGAGCGAACAGGATTAG
>SRR5382535.156017.1	SOTU53482	Bacteria;Bacteroidota;Saprospiria;Saprospirales;FOTU637;GOTU7556;SOTU53482
TACGGAGGGTGCAAGCGTTATCCGGAATCACTGGGTTTAAAGGGTATGCAGGCGGTTATATAAGTCAGACGTCAAAGGCCGGGGCTTAACCACGGGACGCGTTTGAAACCGGATAACTTGAATTTGTTTGAAGGGTGTAGGATGCGCCATGTGGCGGGGAAAAGTATAGAGATGACGTAGGATACCAAAAGCGCAGGGGGCCCACTAAGGCATTATTGACGCTGAGAGACGAAAGAGGGGGGGGCGAACA
>ERR2098499.736352.1	SOTU24846	Bacteria;Bacteroidota;Saprospiria;Saprospirales;FOTU287;GOTU3580;SOTU24846
CTGTCAGCAGCCTCGGGAATACGGATGGTGCACGCGTTACCCGGAATGGCTGGGTTTAAAGGGTGCGTAGGCGGTTGAGAAAGTTCTCAGAGAAAGCTCACACATTGTTTGTGGAATTGGTTTTGATACTGTTTAACTAGCATTAGGATACGGTTGGCGGAATGTGACATGTAGCGGTGAAATGCATAGATATGTCATAGAACGCCAATTGCGAAGGCAGCTGACTGGACCTATATTGACGCTGAGGCACGAAAGCGTGGGGAGCGAACAGGATTAGATACCCTGGTAGTCCACGCCCTAAACGATGC
>SRR5382535.364551.2	SOTU76106	Bacteria;Bacteroidota;Saprospiria;Saprospirales;FOTU926;GOTU10855;SOTU76106
GGGGGGGTGCAAGCTTTATCGGAAATCAGTGGTTTAAAGGGGGATGAAGGCGGTTATAAAGGTCAGACGTCAAAGGCTGTGGCTAAACCACGAAATGCGATTGAAACTGTATAACTTGAATATGTTTGAAGTATGTAGAATGCGTAATGTAGCGGTGAAATGCTTAGATATGACGTAGAATACCAAAAGCGAAGGCAGCACACTAAGGCATTATTGACGCTGAGATACGAAAGCGTGGGTAGCGAACAGG
>SRR6029442.6500.1	SOTU36772	Bacteria;Bacteroidota;Saprospiria;Saprospirales;FOTU25;GOTU5357;SOTU36772
GTCAGGGGCTGACGGTATCCTACGAATAAGCACCGGCTAACTCCGTGCCAGCAGCCGCGGTAATACGGCGGGTGCAAGCGTTATCCGGAATCACTGGGTTTAAAGGGTACGTAGGCGGGTCATTAATTCAGGGGTGAAATGTCGTATCACAACAACGGAACTGCCCTTGAAACTGATAGGCTTGAGTTTGGGAGAGGAAGGCGGAATGTGACATGTAGCGGTGAAATGCATAGATATGTCATAGAACACCGATTGCGAAGGCAGCCTTCTATACCATAACTGACGCTGAGGTACGAAAGCGTGGGGAGCGAACAGGATTAGATACCCTGGTAGTCCACGCCCTAAACGATGT
>SRR5150136.43569.1	SOTU66440	Bacteria;Bacteroidota;Saprospiria;Saprospirales;FOTU25;GOTU1490;SOTU66440
GTTGAGGGTTGACGGTATCCTACGAATAAGCACCGGCTAACTCCGTGTCAGCAGCCGCGGTAATACGGAGGGTGCAAGCGTTATCCGGAATTACTGGGTTTAAAGGGTGCGTAGGCGGCGCATTAAGTCAGGGGTGAAAGCCAGTTGCTTAACAACTGAACGGCCTTTGATACTGATGAGCTTGAGTATGAGCGAGGTGGGCGGAATGTGACATGTAGCGGTGAAATGCATAGATATGTCATAGAACACCGATTGCGAAGGCAGCTTACTAAGCCATAACTGACGCTGAGGCACGAAAGCGTGGGTAGCGAACAGGATTAGATACCCCAGTAGTC
>SRR5150249.13160.1	SOTU112433	Bacteria;Bacteroidota;Saprospiria;Saprospirales;FOTU25;GOTU1490;SOTU112433
GTTGGGGGTTGACGGTATCCTACGAATAAGCACCGGCTAACTCCGTGCCAGCAGCCGCGGTAATACGGAGGGTGCAAGCGTTATCCGGAATCACTGGGTTTAAAGGGTGCGTAGGCGGCGCATTAAGTCAGGGGTGAAAGCCCGTTGCTCAACAACGGAACGGCCTTTGATACTGATGTGCTTGAGTTTGGGAGAGGTAGGCGGAATGTGACATGTAGCGGTGAAATGCATAGATATGTCATAGAACACCGATTGCGAAGGCAGCTTACTATACCATAACTGACGCTGAGGCACGAAAGCGTGGGTAGCGAACAGGATTAGATACCCTAGTAGTC
>SRR8281955.13058.1	SOTU21115	Bacteria;Bacteroidota;Saprospiria;Saprospirales;FOTU25;GOTU1490;SOTU21115
GTTGAGGGTTGACGGTATCCTACGAATAAGCACCGGCTAACTCCGTGCCAGCAGCCGCGGTAATACGGAGGGTGCAAGCGTTATCCGGAATCACTGGGTTTAAAGGGTGCGTAGGCGGCGCGATAAGTCAGGGGTGAAAGCCAGTTGCTTAACAACTGAACGGCCTCTGATACTGTCGAGCTCGAGTTTGGGAGAGGTAGGCGGAATGTGACATGTAGCGGTGAAATGCATAGATATGTCATAGAACACCAATTGCGAAGGCAGCTTACTATACCATAACTGACGCTGAGGCACGAAAGCGTGGGTAGCGAACAGGATTAGAAACCCGAGTAGTCCTAAGGC
>SRR5150188.40316.1	SOTU5532	Bacteria;Bacteroidota;Saprospiria;Saprospirales;FOTU25;GOTU1490;SOTU5532
GTTGGGGGTTGACGGTATCCTACGAATAAGCACCGGCTAACTCCGGGCCAGCAGCCGCGGTAATACGGAGGGTGCAAGCGTTATCCGGAATCACTGGGTTTAAAGGGTGCGTAGGCGGCGCATTAAGTCAGGGGTGAAAGCCAGTTGCTTAACAACTGAACGGCCTCTGATACTGATGGGCTTGAGTTTGGGAGAGGTAGGTGGAATGTGACATGTAGCGGTGAAATGCATAGATATGTCATAGAACACCGATTGCGAAGGCAGCTTACTAGACCATAACTGACGCTGAGGCACGAAAGCGTGGGTAGCGAACAGGATTAGATACCCGTGTAGTC
>SRR6320104.188634.1	SOTU25025	Bacteria;Bacteroidota;Saprospiria;Saprospirales;FOTU289;GOTU4382;SOTU25025
ATGTGCAGTTGACGGTACCTTATGAATAAGCACCGGCTAACTCCGTGCCAGCAGCCGCGGTAATACGGAGGGTGCAAGCGTTATCCGGAATCACTGGGTTTAAAGGGTGCGTAGGCGGTCTATCAAGTAAGGGGTGAAATGTCAGCGCTTAACGTTGAAATTGCCTTTGATACTGGTAGACTTGAAACAGGTTGAGGTTGGCGGAATGTGGCATGTAGCGGTGAAATGCGCAGATATTAGGAGGAACACCAATGGCGAAGGCACTGCTCTGGGCCGATACTGACGCTGAGGAGCGAGAGCGTGGGTAGCAAACAGGATTAGAAACCCTTGTAGTCC
>SRR5382535.421568.2	SOTU24146	Bacteria;Bacteroidota;Saprospiria;Saprospirales;FOTU253;GOTU3046;SOTU24146
GGAGGGTGCAAGCGTTATCCGGAATTACTGGGCGTAACGGGTGCGTAGGCGGTTTAATAAGTCATTAGTGAATGCTCCGGGCTCAACTGGGGCCGTGCTTTTGATACTGTTAGACTTGAGTCACGCTGAGGTTAGCGGAATGTGACATGTAGCGGTGAATTGCGTAGATATGACATAGAACACCGATTGCGAAGGCAGCTCCCTAGACGTCGATTGACGCTTAGTCGCGACAGCGTGGGGCGCGAACAGG
>SRR8248509.37157.1	SOTU51388	Bacteria;Bacteroidota;Saprospiria;Saprospirales;Saprospiraceae;GOTU4499;SOTU51388
ATCGAGGCTTGAAGGTACCATCAGAATAAGCACCGGCTAACTCCGTGCCAGCAGCCGCGGTAATACGGAGGGTGCGGGCGTTATCCGGAATCACTGGGTTAAAAGGGTGCGTAGGCGGCGAGGTAAGTCAGTTGTGAAATTCCCCGGCTCAACCGGTGGGACTGCGATTTCTACTGCTTTGCTTGAATCAGGTTGAGGTAGGCGGAATGTGACATTTAGTGGTGAAATGCCTAGATCTGTCATAGAACACCGATTGCGAAGGCAGCTTGCTGGGCCTTGTTTGACGCTGAGGCACGAAAGCGTGGTGAGCAAACAGGATTAGATACCCTAGTAGTC
>SRR7203731.14935.1	SOTU84739	Bacteria;Bacteroidota;Saprospiria;Saprospirales;Saprospiraceae;GOTU4499;SOTU84739
TACGTAGGGTGCGAGCGTTATCCGGAATCACTGGGTGTACAGGGTGCGTAGGCGGCGAGGTAAGTGAGTTGTGAAATTCCCCGGCTTAACCGGCGGGACTGCGTTTGATACTGCTTTGCTTGAACAAGGTTGAGGTATGCGGAATGTGACATGTAGCGGTGAAATGCATAGATATGTCATAGAACACCGATGGCGAAGGCAGCTTGCTGGGCTTTTTTTGACGCTGAGGCACGAAAGCGTGGGGAGCAAACA
>GU074238.1.786	SOTU1484	Bacteria;Bacteroidota;Saprospiria;Saprospirales;Saprospiraceae;GOTU1148;SOTU1484
GTCGGAGCTTGAGGGTACCGTCAGAATAAGCACCGGCTAACTCCGTGCCAGCAGCCGCGGTAATACGGAGGGTGCAAGCGTTATCCGGAATCACTGGGTTTAAAGGGTGCGTAGGCGGTCTGATAAGTCAGCCGTGAAATCGCTGGGCTTAACCTTTGCAACTGCGATTGATACTGTTAGACTTGAATAAGATTGAGGCAGGCGGAATGTGGCATGTAGCGGTGAAATGCTTAGATATGCCATAGAACACCAATTGCGAAGGCAGCCTGCTGGGCCTTTATTGACGCTGAGGCACGAAAGCGTGGGGAGCAAACAGGATTAGATACCCTGGTAGTCCACGCCCTAAACGATGT
>JQ793334.1.643	SOTU1730	Bacteria;Bacteroidota;Saprospiria;Saprospirales;Saprospiraceae;GOTU1148;SOTU1730
GTCTTGGCTTGAGGGTACCATCAGAATAAGCACCGGCTAACTCCGTGCCAGCAGCCGCGGTAATACGGAGGGTGCAAGCGTTATCCGGAATCACTGGGTTTAAAGGGTGCGTAGGCGGTCTAATAAGTCAGTCGTGAAATCGCTGGGCTCAACCCATGCAATTGCGATTGATACTGTTAGACTTGAATGGGGTTGAGGCTAGCGGAATGCGACATGTAGCGGTGAAATGCTTAGATATGTCGCAGAACACCGATTGCGAAGGCAGCTAGCTGGGCCCTTATTGACGCTGAGGCACGAAAGCGTGGGGAGCAAACAGGATTAGATACCCTGGTAGTCCACGCCCTAAACGATGC
>KX972800.1.400	SOTU15768	Bacteria;Bacteroidota;Saprospiria;Saprospirales;Saprospiraceae;GOTU947;SOTU15768
GGGGCGAACTGAGGGTACCACTAGAATAAGCACCGGCTAACTCCGTGCCAGCAGCCGCGGTAATACGGAGGGTGCAAGCGTTATCCGGAATCACTGGGTTTAAAGGGTGCGTAGGCGGCGTTGTAAGTCAGTCGTGAAATCGCTGGGCTTAACCCATGCAATTGCGATTGATACTGCGATGCTTGAATCAAGTTTAGGCAAGCGGAATGTGGCATGTAGCGGTGAAATGCATAGATATGCCATAGAACACCGATTGCGAAGGCAGCTTGCTGGGCTTCGATTGACGCTGAGG
>KJ611575.1.731	SOTU14841	Bacteria;Bacteroidota;Saprospiria;Saprospirales;Saprospiraceae;GOTU947;SOTU14841
ATCGGCACTTGAAGGTACCGTCAGAATAAGCACCGGCTAACTCCGTGCCAGCAGCCGCGGTAATACGGAGGGTGCAAGCGTTATCCGGAATCACTGGGTTTAAAGGGTGCGTAGGCGGCGAGGTAAGTCAGTTGTGAAATCGCTGGGCTCAACCCATGCAATTGCGATTGATACTGCTTTGCTTGAAACAGGTTGAGGTAAGCGGAATGTGCATGTAGCGGTGAAATGCATAGATATGCCATAGAACACCGATTGCGAAGGCAGCTTGCTGGGCCTTGTTTGACGCTGAGGCACGAAAGCGTGGGGAGCAAACAGGATTAGATACCCTGGTAGTCCACGCCCTAAACGATGT
>SRR6197521.1965.1	SOTU117055	Bacteria;Bacteroidota;Saprospiria;Saprospirales;FOTU22;GOTU12435;SOTU117055
GTGGGTGTCTGAGGGTACTGTCAGAATAAGCACCGGCTAACTCCGTGCCAGCAGCCGCGGTAATACGGAGGGTGCAAGCGTTATCCGGAATCACTGGGTTTAAAGGGTGCGTAGGCGGCCCGATAAGTCAGTCGTGAAATCGCTGGGCCCAACCCATGCAACGGCGATGGATACTGTCAGGCTTGAATCAGGTTGAGGCAGGCGGAATGTGACATGTAGCGGTGAGATGCATAGATATGTCATAGAACACCGATTGCGAAGGCAGCTTGCTGGACCTTGAGTGACGCTGAGGCACGAAAGCGTGGGGAGCAAACAGGATTAGATACCCGTGTAGTC
>KF945035.1.1215	SOTU1717	Bacteria;Bacteroidota;Saprospiria;Saprospirales;Saprospiraceae;GOTU465;SOTU1717
GTTGGGGCTTGAGGGTACCATCAGAATAAGCACCGGCTAACTCCGTGCCAGCAGCCGCGGTAATACGGAGGGTGCAAGCGTTATCCGGAATCACTGGGTTTAAAGGGTGCGTAGGCGGCCCGATAAGTCAGTCGTGAAATCGCTGGGCTCAACCCATGCAACTGCGATTGATACTGTCGGGCTTGAATCAGGTTGAGGCAGGCGGAATGTGACATGTAGCGGTGAAATGCATAGATATGTCATAGAACACCGATTGCGAAGGCAGCTTGCTGGACCTGTATTGACGCTGAGGCACGAAAGCGTGGGAGCAAACAGGATTAGATACCTGGTAGTCCACGCCCTAAACGATGT
>SRR4045519.6367.2	SOTU93295	Bacteria;Bacteroidota;Saprospiria;Saprospirales;FOTU1012;GOTU11996;SOTU93295
GCCTCGTACTGAGTGTCAGCCGCCGCGGTAATACGGAGGGTGCAAGCGTTATCCGGAATCACTGGGTTTAAAGGGTGCGTAGGCGGCCTAGACAGTCAGGGGAGAAATGTCAGCGCTTAACGTTGAAATTGCCTTTGAAACTGTTCGGCTCGAATAGAGTTGAGGTTAGCGGAATGTGACATGTAGCGGTGAAATGCCTAGATATGTCATAGAACACCAATTGAGAAGGCAGCTAACTGGGCTTTTAG
>SRR3112903.143035.1	SOTU99260	Bacteria;Bacteroidota;Saprospiria;Saprospirales;FOTU1136;GOTU5948;SOTU99260
AATGGAGCCTGACGGTACTACATGAATAAGCACCGGCTAATTCCGTGCCAGCAGCCGCGGTAATACGGAAGGTGCAAGCGTTATCCGGAATCATTGGGTTTAAAGGGTGCGTAGGCGGTTTGATAAGTCAGTGGTGAAATGTCTGGGCTCAACGGGGAAACTGCCATTGATACTGTCAAGCTAGAATTAGGTGTAGGTAAGCAGAATGTGACGTGTAGCGGTGAAATGCATAGATATGTCATAGAACACCAATTGCGAAGGCAGCTTACTAGAACTATATTGACGCTGAGGCACGAAAGCGTGGGGAGCGAACAGGATTAG
>SRR1544115.53728.1	SOTU54433	Bacteria;Bacteroidota;Saprospiria;Saprospirales;Saprospiraceae;GOTU8040;SOTU54433
GAGAGTGTGTGCCAGCAGCCGCGGTAATACGGAAGGTGCAAGCGTTATCCGGAATCACTGGGTTTAAAGGGTGCGTAGGCGGTTTGATAAGCCAGAGGTGAAATGTCTGGGCTCAACCGAGGCACTGCCTTTGATACTGTCAAGCTAGAATTAGGTTTAGGTAGGCGGAATGTGACATGTAGCGGTGAAATGCATAGATATGTCATAGAACACCAATTGCGAAGGCAGCTTCATAGAACTATATTGAAGCTGAGGCACGAAAGCGTGGGGAGCGCACCGGATAAGGTACCACGGTATG
>SRR3112904.110909.1	SOTU92764	Bacteria;Bacteroidota;Saprospiria;Saprospirales;FOTU2;GOTU12684;SOTU92764
AATGGAGCCTGACGGTCCTACATGAATAAGCACCGGCTAATTCCGTGCCAGCAGCCGCTGTAATTCGGAAGGAGCAAGCTGTATGCGGAATGACTGGGTTTAGAGGGTGCGTAGGCGGTTTGGTAAGTCAGAGGTGAAATGTCTGGGCTAAAACGAGGCACTGCCTTGGAAACTGTCAAGCTTGAGTGAGGTAGAGGTAGGCGGAATTTGAGGTGTAGCGGTGAAATGCGTAGATATGCCAGAGAACACCAATTGCGAAGGCAGCTTACTGGACCTATATTGACGCTGAGGCACGAAAGCGTGGGGAGCGAACAGGATTAG
>SRR3112892.208411.1	SOTU71217	Bacteria;Bacteroidota;Saprospiria;Saprospirales;FOTU2;GOTU9486;SOTU71217
AATGGAGCATGACGGTACTACATGAATAAGCACCGGCTAATTCCGTGCCAGCAGCCGCGGAAATACGGAAGGTGCAAGCTTGATCCGGAATCACTGGGTTTAAAGGGTGCGTAGGCGGTTTGATAAGTCAGAGGTGAAATGTCGGTGCTCAACCGAGGAACTGACTTTGATATTGTCATGCTAGAATTAGGTTTAGGAAGGGGGAAGGTGACATGTGGCGGTAAAATGGATAGATATGTCATAGAACCCCAATTGCGAAGGCAGCTTACTAGACCTATATTGACGCTGAGGCCCGAAGCGTGGGGAGCGAACAGGAT
>SRR3112904.46890.1	SOTU35830	Bacteria;Bacteroidota;Saprospiria;Saprospirales;FOTU1136;GOTU5056;SOTU35830
AATGGAGCCTGACGGTACTACATGAATAAGCACCGGCTAATTCCGTGCCAGCAGCCGCGGTAATAAGGAAGGTGCAAGCGTTGTCAGGAAATACAGGGTTTAAAGGGTGCGTAGGTGGTTTGATAAGTTAGAGGTGAAATGTATGGGCTAAACCGAGGCACTGCATTTGATACTGTCAAGCTAGAAGTAGGGTGAGGTAGGCGGAATGTGACATGTAGCGGTGAAATGCATAGATATGTCATAGAACACCAATTGCGAAGGCAGCTTACTAGACCTATATTGACGCTGAGGCACGAAAGCGTGGGGAGCGAACAGGATTAG
>SRR3112903.217004.1	SOTU36039	Bacteria;Bacteroidota;Saprospiria;Saprospirales;FOTU2;GOTU5374;SOTU36039
ATTGGAGCCTGACTGTACTATATGAATAAGCACCGGCTACTGCCGTGACATCAGCCGCGGTAATACGGAATGTGCAAGCGTTATCCGGAATCACTGGGTTGAACGGGTGCGTAGGCGGTTTGATAAGGCAGAGGTGAAATGTCCGGGCTCAACCGGGACACTGCCTTTTATACTGTAAAGCTAGAATTAGGTTTAGGTAGGCAGAATGTGACGTGTAGCGGTGAAATGCATAGATATGTCATAGAACACCAATTGCGAAGGCAGCTTACTAGACCTATATTGACGCTGAGGCACGAAAGCGTGGGGAGCGAACAGGATTAG
>SRR3112903.305719.1	SOTU88922	Bacteria;Bacteroidota;Saprospiria;Saprospirales;FOTU2;GOTU11892;SOTU88922
AATGGAGCCTGACGGTACTACATTAATAAGCACCGGCTAATACCGTGCCAGTAGCCGCGGTAATCCGGAAGGTGCAAGCGTTAACCGGAATCACTGGGTTTAAAGGTTGCGGGTGTGGTTTGATAAGTCAGAGTTGAAATGTCTGGGCTCAACCGAGGAACTGCCTTTGATACTGTCAAGCTAGAAGTAGGTTTAGGTAAGCGGAATTTGACTTGTAGCGGTGAAATGCATAGATATGACATAGAACACCAAGTGCGAAGGCAGCTTACTAGACCTATATTGACGCTGAGGCACGAAAGCGTGGGTAGCGAACAGGATTAG
>SRR3112903.247958.1	SOTU110780	Bacteria;Bacteroidota;Saprospiria;Saprospirales;FOTU2;GOTU14246;SOTU110780
AATGGAGCCTGACGTTACTAAATGAATAAGCACCGGCTAATTCCGTGCCAGCAGCGGCGGAAAGACGGAAGGTGCAAGCAGTATCCGGAATCACTGGGTTTAAAGGGTGCGTAGGCGGTTTGATAAGTCAGAGGTCAAATGTGTGGGCTCAACCGAGGCACTGCCTTTGATACTGTGAAGCAAGAATTAGGGCTAGGTAGGCGGAATGTGACATGTAGCGGTGAAATGCATAGATATATCATAGAACACCAATTGCGAAGGCAGCTTACTCGACCTATATTGACGCTGAGGCACGAAAGCGTGGGGAGCGAACAGGATTAG
>SRR3112904.52926.1	SOTU32127	Bacteria;Bacteroidota;Saprospiria;Saprospirales;FOTU2;GOTU997;SOTU32127
AATTGAGCCTGACGGTATTACATGAATAAGCACCGGCTAATTCCGTGCCAGCAGCCGCGGTAATACGGAAGGTGCAAGCGTTAACCGGAATCACTGGGTTTAAAGGGTGAGTAGGTGGTTTGAAAAGTCAGTGGTGAAATGTCTGGTCTCAACCGAGACACTGCCTTTGATACTGTCAAGCTAGAATTAGGTTTAGGTAGGCGGAATGTGAAATGTAGAGGTGAAATGCATAGATATGTCATAGAACACCAATTGCGAAGGCAGCTTACTAGACCTATATTGACGCTGAGGCACGAAAGCGTGGGGAGCGAACAGGATTAG
>SRR3112904.95792.1	SOTU9617	Bacteria;Bacteroidota;Saprospiria;Saprospirales;FOTU2;GOTU997;SOTU9617
AATGGAGCCTGACGGTACTTCATGAATAAGCACCGGCTAATTCCGTGCCAGCAGCCGCGGTAATACGGAAGGTGCAAGCGTTATCCGGAATCACTGGGTTTAAAGGGTGCGTAGGCGGTTTGATAAGTCAGAGGTGAAATGTCGGGGCTCAAACGAGGGACTTCCTTTGATACTGTCAAGCAGGAGTTAGGTTTAGGTAGGCGGAATGTGAGGTGTAGCGGTGATATGCATAGATATATCATAGAACAGCAATTGCGAAGGCAGCTTACTAGTCCTATATTGACGCTGAGGCACGAAGGCGTGGGGAGCGAACAGGATTAG
>SRR3112904.95160.1	SOTU79063	Bacteria;Bacteroidota;Saprospiria;Saprospirales;FOTU2;GOTU997;SOTU79063
ATTGGAGCCTGACGGTACTACATGAATAAGCACCGGCTAATTCCGTGCCAGCAGCCGCGGTAATACGGAAGGTGCAAGGGTTATCCGGATTCACTGGGTTTAAAGGGTGCGTAGGCGGTTTGATAAGTCAGAGGTGAAATTGCTGTGCTCAACCGAGGGACTGCATTTGATACTGTCAAGCTAGAATTAGGTTTAGGTTGGTGGAATGTGAGGTGTAGCGGTGAAATGCATAGATATGTCATAGAATACCGATTGCGAAGGCAGCTTACTAGACCTATATTGACGCTGAGGCACGAAAGCGTGGGGAGCAAACAGGATTAG
>SRR3112904.52231.1	SOTU81109	Bacteria;Bacteroidota;Saprospiria;Saprospirales;FOTU2;GOTU10828;SOTU81109
AATGGAGCCTGACGGGACTACATGAATAAGCAACGGTTAATTCCGTGCCAGCAGCCGGGGTAATACGGAAGGTGCAAGCGGTATCAGGAATCACGGGGGTAAAAGGGTGCGTAGGCGGTTTGATAAGTCCGAGGTGAAATGTCTGGGCTCAACCGAGGCACTGCCTGTGATACTGACCAACTAGAATTAGGTTTAGGTAGGCGGAATATGAGATGTAGCGGTGAAATGCATAGATATGTCATAGAACACCAATTGCGAAGGCAGCTTACTAGACCTATATTGACGCTGAGGCACGAAGGCGTGGGGAGCGAACAGGATTAG
>SRR3112905.46265.1	SOTU70431	Bacteria;Bacteroidota;Saprospiria;Saprospirales;FOTU2;GOTU9438;SOTU70431
AATGGAGCCTGACGGTACTATAAGAATAAGCACCGGCTCACTCCGTGCCAGCAGCCGCGGTAATACGGAAGGTGCAAGCGTGATCCGGCTTCACTGGGTTTAAAGGGGGCGTAGGCGGATGGATAAGTCAGGGGTGAAATGTTTGGGCTCAACCGGGGCACTGCCTTTGATACTGTCAAGCTTGAGTTAGTTTGAGGTAGGCGGAATGAGACGTGTAGCGGTGACATGCATAGATATGTCATAGAACACCAATTGCGAAGGCAGCTTACTAGACCTAGATTGACGCTGAGGCACGAAAGCGTGGGGAGCGAACAGGATTAGA
>SRR3112904.72047.1	SOTU36917	Bacteria;Bacteroidota;Saprospiria;Saprospirales;FOTU2;GOTU5417;SOTU36917
AATGGAGCCTGACGGTACTATATGAATAAGCACCGGCTAATTCCGCGCCCGCAGCCGCGGCAATACGGAAGGTGCAAGCGTTATCCGGAACCACTGGGTTTAAAGTGTGCGTAGGCGGTTTGATAAGTCAGGGGTGAAATGGGTGGGCTCAACCGAGGCACTGTCTTTGATACTGTCAAGCTGGAGTTAAGTTTGGGTGGGCGGAATGTGACGTGTAGCGGTGAAATGCGTAGATATATCATAGAACACCGATTGCGAAGGCGGCTTACTAGACCGATATTGACGCTGAGGCACGAAAGCGTGGGGAGCGAACAGGATTAG
>SRR3112904.31711.1	SOTU54891	Bacteria;Bacteroidota;Saprospiria;Saprospirales;FOTU2;GOTU8493;SOTU54891
AATTGATCCTGACGGTACTACATGACTAAGCACCGGCTAATTCCGTGCCAGCAGCCTCGGTAATACGGAAGGTGCAAGCGTTATCCGGAATCACTGGGTTTAAAGGGTGCGTAGGCGGTTTGATAAGTCGGAGGTTATATTTCTGGGCTAAACCTAGGTACAGCCTTTGATACTGTCAGGATAGAATTAGGTTTAGGTAGGCGGAAGGTGAAGTGTAGCGGTGAAATGCATAGATAGGTCATAGAACACCAATTGCGAAGGCAGCTTACTAGACCTATAGTGACGCTGAGGCACGAAAGCGTGGGGAGCGAACAGGATTAG
>ERR2098503.768430.1	SOTU2984	Bacteria;Bacteroidota;Saprospiria;Saprospirales;FOTU59;GOTU2333;SOTU2984
GTGTCAGCCGCGGCGGTATACGGAAGGGGGAAGGGGTTTTCCGGAACCCTGGGGTTAAAGGGGTACGAGGGTGGTATATAAGGCCAGCCGTCAAAGCTTGTGGCAAACCAAAATTACGCGTTTAAACTTAAATCATTTGATATTGTCGGGGTTGACCGGAATGCGTCATGTAGCGGTGAAATGCATAGATATGACGTAGAACACCAATTGCGAAGGCAGTGCACTAGGGCAAGATTGACGCTGAGGTACGAAAGCGTGGGTAGCGAACAGGATTAGATACCCTGGTAGTCCACGCCCTAAACGATAC
>SRR6387845.5085.1	SOTU70222	Bacteria;Bacteroidota;Saprospiria;Saprospirales;FOTU731;GOTU613;SOTU70222
ATCCGGGCCTGACGGTATCTTATGAATAAGCACCGGCTAACTCCGTGCCAGCAGCCGCGGTAATACGGAGGGTGCAAGCGTTATCCGGAATCACTGGGTTTAAAGGGTGCGTAGGCTGATGTGTAAGTCTGTTGTGAACGGCGCCGGCGCAACCGCACGTACTGCAATGGATACAGCATAACTTGAATCAGGTTTAGGTGGGCGGAATGCAGCATGTAGCGGTGAAATGCTTAGATATGCCGTAGAACACCGATTGCGAAGGCAGCTCGCTGGGATTTGATTGACGCTGAGGAACGAAAGCGTGGGGAGCGAACAGGATTAGATAACCCGGTAGTC
>SRR4777898.65017.1	SOTU50537	Bacteria;Bacteroidota;Saprospiria;Saprospirales;FOTU446;GOTU6417;SOTU50537
ATGTGCTGTTGACGGTACCTTACGAATAAGCACCGGCTAACTCCGTGCCAGCAGCCGCGGTAATACGGAGGGTGCAAGCGTTATCCGGAATCACTGGGTTTAAAGGGTGCGTAGGCGGTTTGATAAGTCAGAGGTGAAAGCTAGAGGGTTAGCTGTGAAAGTGGGTGGGGTAGGGGGAGTCTGGAATGTAGTGGAGGAAGGCGGAATGTGAGGTGTAGCGGTTAAAGGCGTAGGGATGTTAGAGGACTTGAATGGCGGAGGCGGCTGGATGGGGTGGGAATGACGCTGAGGTACGAAAGCGTGTGGTGCGGATGGGTGTAGATGCCCGA
>SRR5215931.88106.1	SOTU51199	Bacteria;Bacteroidota;Saprospiria;Saprospirales;FOTU148;GOTU7263;SOTU51199
TACGGAGGGTGCAAGCGTTATCCGGAATCACTGGGTTTAAAGGGTGCGTAGGCGGTCTGATAAGTCAGTTGTGAAATTCCTCGGCTTAACCGAGTGGACTGCGATTGATACTGTCAGACTTGAATCAGGTTGAGGTAGGCGGAATGTGACAGGTAGCGGTGGAATGAGTAGAGATGTGGTAGAACACCGATTGCGAAGGCGGCTTGCTGGGATTAGATGGACAAGGAGGCGCGAAAGCGTGGGGAGCAAACAGG
>SRR5988084.116939.1	SOTU59383	Bacteria;Bacteroidota;Saprospiria;Saprospirales;Haliscomenobacteraceae;GOTU258;SOTU59383
GTCGGGTGCTGAGGGTACCGTCAGAATAAGCACCGGCTAACTCCGTGCCAGCAGCCGCGGTAATACGGAGGGTGCGAGCGTTATCCGGAATCCCTGGGTTTAAAGGGTGCGTAGGCGGTTCGATAAGTCAGTTGTGAAATTCCTCGGCTCAACCGATGGGACTGCGATTGATACTGTCAGACTTGAATCAGGTTGAGGTAGGCGGAATGTGACATGTAGCGGTGAAATGCTTAGATATGTCATAGAACACCGATTGCGAAGGCAGCTTGCTGGGCTTCGATTGACGCTGAGGCACGAAAGCGTGGGGAGCAAACAGGATTAGATACCCCGGTAGTC
>SRR5381952.109979.1	SOTU107158	Bacteria;Bacteroidota;Saprospiria;Saprospirales;FOTU148;GOTU11845;SOTU107158
ATGGGGTGCTGAGGGTACCATCAGAATAAGCACCGGCTAACTCCGTGCCAGCAGCCGCGGTAATACGGAGGGTGCGAGCGTTATCCGGAATCACTGGGTTTAAAGGGTGCGTAGGCGGTCTGATAAGTCAGTTGTGAAATTCCTCGGCTTAACCGAGTGGACTGCGATTGATACTGTCAGACTTGAATCAGGTTGAGGTAGGCGGAATGTGACATGTAGCGGTGAAATGCTTCGATATGTCACAGAACACCAATTGCGAAGGCAGCTTACTATGGTTTGATTGACACTGAGGCACGAAAGCGTAGGTAGCAAACAGGAT
>SRR5381967.57131.1	SOTU95947	Bacteria;Bacteroidota;Saprospiria;Saprospirales;FOTU148;GOTU11845;SOTU95947
ATGGGGTGCTGAGGGTACCATCAGAATAAGCACCGGCTAACTCCGTGCCAGCAGCCGCGGTAATACGGAGGGTGCGAGCGTTATCCGGAATCACTGGGTTTAAAGGGTGCGTAGGCGGTCTGATAAGTCAGTTGTGAAAGTCCTCGGCTTAACCGAGTGGACTGCGATTGGTACTGTCAGACTTGAATCAGGTTGAGGTAGGCGGGATGTGACATGTGGCGGTGAAATGCTTAGATATGACATAGAACACCAATTGCGAAGGCAGGTTACTACGCGATGATTGGCGCTGAAGCACGAAAGCATGGGGGTATCAAACAGGAG
>SRR5381951.72908.1	SOTU50426	Bacteria;Bacteroidota;Saprospiria;Saprospirales;Saprospiraceae;GOTU3169;SOTU50426
ATGGGGTGCTGAGGGTACCATCAGAATAAGCACCGGCTAACTCCGTGCCAGCAGCCGCGGTAATACGGAGGGTGCGAGCGTTATCCGGAATCACTGGGTTTAAAGGGTGCGTAGGCGGTCTGATAAGTCAGTTGTGAAATTCCTCGGCTTAACCGAGTGGACTGCGATTGATACTGTCAGACTTGAATCAGGTTGAGGTAGGCGGAATGTGACATGTAGCGGTGAAATGCTTAGATATGACATAGAACACCAATTGCGAAGGCAGCTTGCTACACAGTTATTGACGCTGAGGCACGAAAGCGTGGGGGGATCAAACAGGAT
>SRR5139013.62409.1	SOTU18355	Bacteria;Bacteroidota;Saprospiria;Saprospirales;Saprospiraceae;GOTU3169;SOTU18355
GTCGGGTGCTGAGGGTACCAGCAGAATAAGCACCGGCTAACTCCGTGCCAGCAGCCGCGGTCATACGGAGGGTGCAAGCGTTATCCGGAATCACTGGGTTTAAAGGGTGCGTAGGCGGTCTGATCATTCAGTTGGGCAATTCCTCTGCTTAACCGAGTGTACTGCGATTGATACTGTCAGACTTGAGTCAGGTTGAGGTAGGCGGAATGTGACCTGTAGCGGTGAAATGCTTAGATATGTCATAGAACACCGATTGCGAAGGCAGCTTGCTGGGCTTCTATTGACGCTGAGGCACGAAAGCGTGGGTAGCAAACAGGATTAGATACCCTAGTAGTC
>SRR3923019.7471.1	SOTU103919	Bacteria;Bacteroidota;Saprospiria;Saprospirales;Saprospiraceae;GOTU3169;SOTU103919
ATGGGGTGCTGAGGGTACCATCAGCATAAGCACCGGCTAACTCCGTGCCAGCAGCCGCGGTAATACGGAGGGTGCGAGCGTTTTCCGGAATCACTGGGTTTAAAGGGTGCGTAGGCGGTTTGATAAGTCAGTTGTGAAATTCCTTGGCTTAACCGAGTGGACTGCGATTGATACGTTCAGACTTGAATCAGGTTGAGGTAGGCGGAATTTGACAGGTAGCGGTGAAATGCTTAGATATGTCATAGAACACCGAGTGCGAAGGCAGCTTGCTGGGCTTCGATTGACGCTGAGGCACGAAAGCGTGGGGAGCAAACAGGATTAGATACCCGTGTAGTC
>SRR5525845.262456.1	SOTU45438	Bacteria;Bacteroidota;Saprospiria;Saprospirales;Haliscomenobacteraceae;GOTU2095;SOTU45438
GTGCCAGCAGCCGCGGTAATACGGAGGGTGCAAGCGTTATCCGGAATCACTGGGCTTAAAGGGTGCGTAGGCGGTATGGTAAGTCAGTTGTGAAATTGCTCGGCTTAACCGAGTGGACTGCGCTTGATACTGTCAGACTTGAATCAGGTTGAGGTAGGCGGAATGTGAGGTGTAGTGGTGAAATGCTTAGATATGTGATAGAACACCGATGGCGAAGGCAGCTTGCTGGGCGTAGATTGACGCTGAGGCACGAAAGCGTGGGGAGCAAACAGGATTAGAAACCCTGGTAGTCC
>SRR5215924.100218.1	SOTU84800	Bacteria;Bacteroidota;Saprospiria;Saprospirales;Haliscomenobacteraceae;GOTU8298;SOTU84800
TACGGAGGGTGCGGGCGTTATCCGGGATCACTGGGTTTAAAGGGTGCGTAGGCGGTCGGCTAAGTCGGTTGTGAAATTCCTCGGCTTACCGCGTGGACTGCGCTTGATACTGTCAGTCTTGATTCAGGTTGAGGTAGGCGGAATGTGACATGTAGCGGTGAAATGCGTAGATATGTCATAGAACACCGATGGCGAAGGCAGCTTGCTGGGCTAAGATTGACGCTGAGGCACGAAAGCGTGGGGAGCAAACAGG
>SRR5381951.33888.1	SOTU18460	Bacteria;Bacteroidota;Saprospiria;Saprospirales;Haliscomenobacteraceae;GOTU38;SOTU18460
GTCGGGTGCTGAGGGTACCATCAGAATAAGCACCGGCTAACTCCGTGCCAGCAGCCGCGGTAATACGGAGGGTGCAAGCGTTATCCGGAATCACTGGGTTTAAAGGGTGCGTAGGCGGTCTCGTATGTCAGTTGTGAAATTCCTCGGCTTAACCGAGTGGACTGCGATTGATACTGTGAGACTTGAATCAGGTTGCGGTAGGCGGAATGTGACATGTAGCGGTGAAATGCCTAGATATGTCATATAACTCCGATTGCTAAGGCAGCTTGCTGGGCTTAGATTAAGGCTGAGACACGAAAGCTGGGGTATCAAACAGGAT
>SRR5138461.400641.1	SOTU18962	Bacteria;Bacteroidota;Saprospiria;Saprospirales;Haliscomenobacteraceae;GOTU38;SOTU18962
ATGGGGTGCTGAGGGTACCATCAGAATAAGCACCGGCTAACTCCGTGCCAGCAGCCGCGGTAATACGGAGGGTGCGAGCGTTATCCGGAATCACTGGGTTTAAAGGGTGCGTAGGCGGTTCGATAAGTCAGTTGTGAAAGTCCACGGCTGAACCGGGTGGACTGAGATTGATACTGTCGGACTTGAATCAGGTTGAGGTAGGCGGAAGGTGACATGTAGCGGTGAAATGCTTAGATATGTCATAGATCACCGATTGCGAAGGCAGCTTGCTGGGATTAGATTGACGCTGAGGCACGAAAGCGTGGGGAGCAAACAGGATTAGATACCCTGGTAGTC
>SRR5381955.14749.1	SOTU15512	Bacteria;Bacteroidota;Saprospiria;Saprospirales;Haliscomenobacteraceae;GOTU38;SOTU15512
ATGGGGCGCTGAGGGTACCATCAGAATAAGCACCGGCTAACTCCGTGCCAGCAGACGCGGTAATACGGAGGGTGCGAGCGTTAGCCGGAATCACTTGGTTGAAAGGGTGCGTAGGCGGTCTGATAAGTCAGTTGGGAAATTCCCCGGCTTCACCGGGCGGACTGCGATTGATACTGTCGGACTTGAATCAGGTTGAGGTAGGCGGAATGTGACATGTAGCGGTGAAATGCTTAGATATGTCATAGAACACCGATTGCGAAGGCAGCTTGCTAGACCTGGATTGACGCTGAGGCACGAAAGCGTGGGTATCAAACAGGAT
>SRR5381955.22594.1	SOTU15514	Bacteria;Bacteroidota;Saprospiria;Saprospirales;Haliscomenobacteraceae;GOTU38;SOTU15514
ATGGGGTGCTGAGGGTACCATCAGAATAAGCACCGGCTAACTCCGTGCCAGCAGCCGCGGTAATACGGAGGGTGCGAGCGTTATCCGGGATCACTGGGTTTAAAGGGTGCGTAGGCGGTCTGATAAGTCAGTTGGGAAATTCCTCGGCTTTACCGAGTGGAGTGCGATTGATACTGTCAGACTTGAATCAGGTTGAGGTAGGCGGAATGTGACGTGTAGAGGTGAAATGCGTAGATATGTGATAGAACACCGGTTGCGAAGGCGGCTTGCTGGGCTAAGATTGACGCTGAGGCACGAAAGCGTGGGGAGCAAACAGGAT
>SRR6513206.143998.1	SOTU104497	Bacteria;Bacteroidota;Saprospiria;Saprospirales;FOTU1055;GOTU13851;SOTU104497
GTGCCAGCCGCCGCGGTAATACGGAGGGTGCAAGCGTTATCCGGAATCACTGGGTTTAAAGGGTGCGTAGGCGGTCCTATAAGTCTGTATTGAAATCTCATCGCTTAACGATGGAACCGGTATGGATACTGCAGGACTTGAATCAACTTGAGGTAAGCGGATTGGGCAATGTAGCGGTGACATGCTTAGATATGTCCTAGAACACCAATTGCGACGGCAGCTTACTAGATTTGTATTGACGCTGAGGCACGAAAGCGTGGGGATCAAACAGGATTAGATACCCTGGTAGTCCACGCCCTAAACGATGT
>SRR5176890.60239.1	SOTU93321	Bacteria;Bacteroidota;Saprospiria;Saprospirales;FOTU1055;GOTU11409;SOTU93321
TTGCGTCACCCAGCAGCTGCGGTAATACGGAGGGTGCAAGCGTTATCCGGAATCACTGGGTTTAAAGGGTGCGTAGGCGGTTTTATAAGTCTGTATTGAAAGCTCGTCGCTTAACGACGGAACTGGTATGGATACTGTAAGACTTGAATTAGATTGAGGGTAGCGGAATGGGACATGTAGCGGTGAAATGCTTAGATATGTCCTAGAACACCAATTGCGAAGGCAGCTGCCTAGACCTTGATTGACGCTGAGGCACGAAAGCGTGGGGATCAAACAGGATTAGATACCCTGGTAGTCCACGCCCTAAACGATGT
>ERR2209763.89706.1	SOTU112074	Bacteria;Bacteroidota;Saprospiria;Saprospirales;FOTU1237;GOTU14795;SOTU112074
GTCCTGGTTTGACGTTATTACAAGAATAAGCACCGGCTAACTCCGTGCCAGCAGCCGCGGTAATACGGAGGGTGCAAGCGTTATCCGGAATCACTGGGTTTAAAGGGTGCGTAGGCGGGCCAGTAAGTCAGAGGTGAAAGCCCATCGCTTAACGATGGAATTGCCTTTGGACTACAGTTTGTCTTGAAGTAGGTTGAGTTTCGCGGCTTGTCTCATTTCTCGGTGTCATGCTTCGATCTGCCCTCGAACCCCGCTTTCGAGTGCAGCTAACTGGCCCTTGATTGACGCTGAGGCACGAAAGCGTGGTGAGCGTTCAGGATTAGAGACCCG
>ERR2098478.983526.1	SOTU2867	Bacteria;Bacteroidota;Saprospiria;Saprospirales;FOTU16;GOTU391;SOTU2867
GTGTCAGCAGCCGCGGTAATACGGAGGGTGCAAGCGTTATCCGGAATCATTGGGTTTAAAGGGTCCGCAGGCGGACGTATAAGTCAGTGGTGAAATCCTGCAGCTTAACTGCAGAACTGCCTTCAAAACTGCGTGGCTTGAGTCCGGTAGAGGGAGATGGAATTCTCGGTGTAGCGGTGAAATGCATAGATATGACGTAGAACACCAATTGCGAAGGCAGTGCACTAGGGCAAGATTGACGCTGAGGTACGAAAGCATGGGTAGCGAACAGGATTAGATACCCTGGTAGTCCACGCCCTAAACGATGC
>ERR2098489.312236.1	SOTU11076	Bacteria;Bacteroidota;Saprospiria;Saprospirales;FOTU172;GOTU114;SOTU11076
GTGTCAGCAGCCGCGGTAATACGGAGGGTGCAAGCGTTATCCGGAATCACTGGGTTTAAAGGGTGCGTAGGTGGGCCAATAAGTCGGATGTGAAAACCCAGTGCTTAACACTGGGCCTGCATTCGATACGGGCTGACTAGAGTGTTGTAGGGGAGACTGGAACTCCTGGTGTAGCGGTGAAATGCATAGATATGTCATAGAACACCAATTGCGAAGGCAGCTGACTGGACCTATATTGACGCTGAGGCACGAAAGCGTGGGGAGCGAACAGGATTAGATACCCTGGTAGTCCACGCCCTAAACGATGC
>SRR555320.439775.2	SOTU73552	Bacteria;Bacteroidota;Saprospiria;Saprospirales;FOTU768;GOTU8923;SOTU73552
TGATACGTCTGTGCCAGCCGCGGCGGTAATACGGAGGGTGCAAGCGTTATCCGGAATCACTGGGTTTAAAGGGTGCGTAGGCGGTGTGATAAGTCAGTTGTGAAACTACCCCGGCTCAACCGGGCGGAACTGCGATTGATACTGTTACACTTGAATCAGGTTGAGGTAGGCGGAATGTGACATGTAGGCGGTAGAAATGACTTAGATATGTACATACGAACCACGTATTGACGAAGGCAGCTTGCGTACGG
>SRR555320.838075.2	SOTU117646	Bacteria;Bacteroidota;Saprospiria;Saprospirales;FOTU768;GOTU8923;SOTU117646
TGATACGTCTGTGCCAGCAGCGGCGGTAATACGGAGGGTGCAAGCGTTATCCGGAATCACTGGGTTTAAAGGGTGCGTAGGCGGTGTGATAAGTCAGTTGTGAAACTACCCCCGGCTCAACCGGGCGGAACTGCGATTGATACTGTTACACTTGAATCAGGTTGAAGGTAGGCGGAATGTGACATGTAGCGGTAGAAATGCTTAGATATGTCATAGAACACCGTATGACGAAGGCAGCTTGCGTGGACCTT
>SRR4777898.274182.1	SOTU39260	Bacteria;Bacteroidota;Saprospiria;Saprospirales;FOTU393;GOTU4580;SOTU39260
ATGTGCAGTTGACGGTACCTTACGAATAAGCACCGGCTAACTCCGTGCCAGCAGCCGCGGTAATACGGAGGGTGCAAGCGTTATCCGGAATCACTGGGTTTAAAGGGTGCGTAGGCGGTTTGATAAGTCAGAGGTGAAAGCTAGAGGTTTTAGTGTTAATTTGCTTTTGTTGTGGTGATGTTTGAGTGAGGTTGAGGGAGGAGGAGTGAGAGATGTAGGGGTGAAATGCGGAGATGTGAGATGGACCGCAAGTGGCGGAGGGGGCTTGCTGGTCTGGAGTTGGCGCGGAGGCACGAAAGGGTGGGGATAAAAGCGGATTAGATACCCTAGTAGGCCGGCTGACTGT
>ERR2098489.9173.1	SOTU2691	Bacteria;Bacteroidota;Saprospiria;Saprospirales;FOTU100;GOTU1870;SOTU2691
GAGCCAGCAGCCGCGGTAATACGGAGGATAAAAGCGTTATCCGGCATCATTGGGTTTGAAGAGTCAGCAGGTGGCCTGGTAAGTCAGAGGCGAAAACAAACAGCTGAACTGTTGAACTGTCTTTGATACTGATAGGCTTGAGATATTGTGGAATGGTTAGAATGTGGGGTGTAGCGGTGAAATGCATAGATATGACGTAGAACACCAATTGCGAAGGCAGTGCACTAGGGCAAGATCGACGCTGAGGTACGAAAGCGTGGGTAGCGAACAGGATTAGATGGCCTGGTAGTCCACGCCCTAAACGATGC
>SRR3113030.318683.1	SOTU50718	Bacteria;Bacteroidota;Saprospiria;Saprospirales;FOTU543;GOTU6002;SOTU50718
ACGTGCAGTTGACGGTACCTTACGAATAAGCACCGGCTAACACCGTGCCAGCAGCCGCGGTAAAACGGAGGGTGCAAGCGTTATCCGGAATCAATGGGTTTAAAGGATGCGTGGGCGGTTTGGTGAATCAGAGATGAAAGCTAGCAGCTTAAATGTTAAATTGCATTTACTTCGGTAGGACTTGAATCAAATTGAGGTAGGTGAAATGGGACATGTATTGGTGAACAGCTATGATATGTCGTAGAACACCAATTACGTAGGCAATTTGCTGGGCTTGAATTGACGCTGAGGCACGAAAGCGTGGGGATCAAACAGGA
>SRR3112904.8811.1	SOTU44327	Bacteria;Bacteroidota;Saprospiria;Saprospirales;FOTU567;GOTU6414;SOTU44327
ACCTATGTATGACGGTAGAATATGAATAAGCAGCGGCTAACTTCGTGCCAGCAGCCGAGGTAATACGGAGGGTGCAGGCGTTATCCGGAATTACTGGGTTTAAAGGGTGCGTAGGAGGTTTAATAAGTCAGAATTGAAAAGTCCGGGCTTAACTGGGGCATTGCTTTTGATACTATGTGTCTTGAAGCAGGCTGAGGTGAGCGGAATTTGCCGTGTAGCGGTGAAATGCGTAGATATTTCAAAGAACACCAATTGCGAAGGCAGCTCACTGGACCACGATTGACACTGAGGCACGAAAGCGTGGGGAGCAAACAGGATTAG
>ERR2098567.77030.1	SOTU65017	Bacteria;Bacteroidota;Saprospiria;Saprospirales;FOTU396;GOTU7143;SOTU65017
GTGCCAGCAGCCGCGGTAAGACGGAGGATGCGAGTGTTATCCGGAATTACTGGGCGTAAAGCGCGCGTAGGCGGACATGTAGGCATTTTGTGAAATCCCTCGGCTCAACCGGGGAATTGCAGAGTGAACCACATGTCTTGAGGCGAGTAGAGGCGGTCGGAATGCGTCATGTAGCGGTGAAATGCATAGATATGACGTAGAACACCAAATGCGAAGGCAGTGCACTAGGGCATCATTGACGCTGAGGTACGAAAGCGTGGGTAGCGAACAGGATTAGATACCCTGGTAGTCCACGCCCTAAACGATGC
>SRR4777942.61792.1	SOTU73282	Bacteria;Bacteroidota;Saprospiria;Saprospirales;FOTU738;GOTU10029;SOTU73282
ATGTGCAGTTGACGGTACCTTACGAATAAGCACCGGCTAACTCCGTGCCAGCAGCCGCGGTAATACGGAGGGTGCAAGCGTTATCCGGAATCACTGGGTTTAAAGGGTGCGTAGGCGGTTTGATAAGTCAGAGGTGAAAGCTATCAGGTTAAGTGTGAATTTGGGTGGGGTAGGGGGAGTGTGGAATGTAGGGGAGATAGGCGGAATGAGACATGTAACGGTGAAATGCGTAGGTATGTCATAGAGCGTGAATTGCGGAGGCGGCTTGATGGGGTGGGGATGAAGCTGAATTACGAACGCGTGGGGACCGAACGGCTGTATATGTCCCG
>SRR4777898.288899.1	SOTU95361	Bacteria;Bacteroidota;Saprospiria;Saprospirales;FOTU738;GOTU12016;SOTU95361
ATGTGCTGTTGACGGTACCTTACGAATAAGCACCGGCTAACTCCGTGCCAGCAGCCGCGGTAATACGGAGGGTGCAAGCGTTATCCGGAATCACTGGGTTTAAAGGGTGCGTAGGCGGTTTGATAAGTCAGAGGTGAAAGCTATCAGGTTAGCTGTTAAATTGGGTGTGGTGGGGGGAGTGTTGAATGTAGGTGTGATAGGCGGAGTGTGACATGTAACGGTGAAATGCGTAGGCATGTCATAGGACATGAATTGCGGAGGCGGCTTGCAGGGGTTGGGTTGAAGCTGAAGCAGGAACGCGTGTGGACCGGCCAGGTTTAGATGCCCTG
>SRR4777898.72933.1	SOTU84431	Bacteria;Bacteroidota;Saprospiria;Saprospirales;FOTU738;GOTU11143;SOTU84431
ATGAGCTGTTGACGGTACCTTACGAATAAGCACCGGCTAACTCCGTGCCAGCAGCCGCGGTAATACGGAGGGTGCAAGCGTTATCCGGAATCACTGGGTTTAAAGGGTGCGTAGGCGGTTTGATAAGTCAGAGGTGAAAGCTATCAGGTTAGCTGTTAATGTGGTTGTGGTAGGGGGAGTGTGGAATGTAGTGGAGATAGGCGGAGTGAGACAGGTAGCGGTGAAATGCGTAGATGTGTCATGGGACTCCAATTGCGGAGGCAGCTTGATGGGGTTGGGATGAAGCTGGGTTACGAACGCGTGGGGTCCGAACAGCTTTATATGTCCTG
>ERR2098566.1151294.1	SOTU95545	Bacteria;Bacteroidota;Saprospiria;Saprospirales;FOTU1015;GOTU11717;SOTU95545
GTGTCAGCCGCCGCGGTAAGACGGAGGGTGCAAACGTTGTTCGGAATCACTGGGCATAAAGCGCACGTAGGCGGCCAAGACAGTTCGGTGTGAAAGCCCTCGGCTCAACCGGGGAACTGCATCGGATACTTCTTGGCTAGAGGACGGTTGAGGTTGGCGGAATGTGACATGTAGCGGTGAAATGCATAGATATGTCATAGAACACCAATTGCGAAGGCAGCTGACTGGACCTATATTGACGCTGAGGCACGAAAGCGTGGGGAGCGAACAGGATTAGATACCCTGGTAGTCCACGCCCTAAACGATGC
>ERR2098512.1590024.1	SOTU108899	Bacteria;Bacteroidota;Saprospiria;Saprospirales;FOTU1197;GOTU14038;SOTU108899
GTGTCAGCCGCCGCGGTAATACGGAGGGTGCAAGCGCTAACCGGACTTACTGGGCGTAAAGCGCGCGTAGGCGGTTTTTTAAGTCGGATCTGAAATCCCCGGGCTCAACCCTGCAATGTCTATCGATACTTTTGTGACTAGGCTACGGCAGAGGGTAGTGGAATTCCGAGTGTAGCGGTGAAATGCGTAGATATTCGGAGGAACACCAATTGCGAAGGCAGTGCACTAGGGCAAGATTGACGCTGAGGTACGAAAGCGTGGGTAGCGAACAGGATTAGATACCCTGGTAGTCCACGCCCTAAACGATGC
>SRR4004189.86723.1	SOTU73923	Bacteria;Bacteroidota;Saprospiria;Saprospirales;FOTU729;GOTU9614;SOTU73923
CTGGCTCATGTAGAGGAAGTAAGAGGGGTAAAAGGGTCATCGGAAGTCAACCGGTTTAAGGAGTGTGTAAGAGGATTTATAAGTCAGAGGTGAAAGCTTTCAGATTAACTGGAAAATTGCCTTTGATACTGTAGGTCTTGAATTATGTTGAGGTTAGCGGAATGTGACATGCAGCGGTGAAATGCATAGATATGTCATAGAACACCAATTGCGTAGGCAGCTAGCTAGGCATTAATTGACGCTGAGGCACGAAAGCGTGTGGAGCGAACAGGATTAGA
>SRR7068176.27803.1	SOTU48616	Bacteria;Bacteroidota;Saprospiria;Saprospirales;FOTU472;GOTU6526;SOTU48616
GAACGCTGCTGAGCCGTAGCCAGTCTGCGTGCCAGCCGCCGCGGTAATACGGAGGGTGCGAGCGTTATCCGGAATCACTGGGTTTAAAGGGTGCGTAGGCGGATAAATAAGTCAGAGGTGAAAGCCTAGAGCTTAACTGTAGAATTGCCTTTGATACTGTTTATCTTGAATGGAGTTGAGGTTAGCGGAATGTGACATGTAGCGGTGAAATGCATAGATATGTCATAGAACACCAATTGCGTAGATATAGGAAGGAATACCGATGGCGAAGGCAGTCTCCTGGACCAATACTGACGCTGAGGCGCGAAAGCGTGGGTAGCAAACAGGATTAGATACCCCCGTAGTCCCGATGTCACGG
>ERR2098545.615065.1	SOTU82115	Bacteria;Bacteroidota;Saprospiria;Saprospirales;FOTU713;GOTU11198;SOTU82115
GTGCCAGCCGCCGCGGTAATACGGAAGGTGCAAGCGTTATCCGGAATCACTGGGTTTAAAGGGTGCGTAGGCGGTTGCGTAAGTCAGAAGTGAAAGCTCACAGCTTAACTGTGGAATTGCTTTTGATACTGCGCGACTAGAATTAGGTTGAGGTTGGCGGAATGTGACATGTAGCGGTGAAATGCATAGATATGTCATAGAACACCAATTGCGAAGGCAGATCACTAAACCATAAACTATGCCAGCTAGGGATCGGAGGACGTTACATGTTCGACTCCTTCGGC
>ERR2098565.1198722.1	SOTU104242	Bacteria;Bacteroidota;Saprospiria;Saprospirales;FOTU713;GOTU13747;SOTU104242
GTGTCAGCAGCCGCGGTAATACGGAAGGTGCAAGCGTTATCCGGAATCACTGGGTTTAAAGGGTGCGTAGGCGGTTGCGTAAGTCAGAAGTGAAAGCTCACAGCTTAACTGTGGAATTGCTTTTGATACTGCGCGACTAGAATTAGGTTGAGGTTGGCGGAATGTGACATGTAGCGGTGAAATGCATAGATATGTCATAGAACACCAATTGCGAAGGCAGCTGACTGGAGATCCGCCGGAGTTGTTTCACTGACCCGGCTGGCATCCTCTGGGAAACCGTAAGTCTATGGATTCCGGGG
>ERR2098491.168749.1	SOTU65703	Bacteria;Bacteroidota;Saprospiria;Saprospirales;FOTU713;GOTU8829;SOTU65703
GTGTCAGCAGCCGCGGTAATACGGAAGGTGCAAGCGTTATCCGGAATCACTGGGTTTAAAGGGTGCGTAGGCGGTTGCGTAAGTCAGAAGTGAAAGCTCACAGCTTAACTGTGGAATTGCTTTTGATACTGCGCGACTAGAATTAGGTTGAGGTTGGCGGAATGTGACATGTAGCGGTGAAATGCATAGATATGTCATAGAACACCAATTGCGAAGGCGATCAGATACCGCCGTAGTTCTGACCGTAAACGATGT
>SRR5809763.80110.1	SOTU85027	Bacteria;Bacteroidota;Saprospiria;Saprospirales;FOTU304;GOTU10314;SOTU85027
GTTGGGGGCTGACGGTACCAGTTGAATAAGCCCCGGCTAACTCTGTGCCAGCAGCCGAGGTAATACGTAGGTGGCAAGCGTTGTCCGGATTTATTGGGTTTAAAGGGTGCGTAGGTGGTCTGATAAGTCAGTGGTGAAATCCGGCAGCTCAACTGTCGATGTGCCATTGATACTGTTGGACTTGAGTACGGACGAGGTAGGCGGAATTGACGGTGTAGCGGTGAAATGCATAGATATGCCCTAGAACACCGATTGCGAAGGCAGCTGGCTGGACCTGATTTGACGCTGAGGCACGAAAGCGTGGGGAGCGAACAGGATTAGATACCCGAGTAGTC
>SRR5809763.21015.1	SOTU26634	Bacteria;Bacteroidota;Saprospiria;Saprospirales;FOTU304;GOTU4318;SOTU26634
GTAGGGGGCTGACGGGACCAGTAGAATAAGCACCGGCTAACTCCGTGCCAGCAGCCGCGGTAATACGGAGGGTGCGAGCGTTATCCGGAATCACTGGGTTTAAAGGGTGCGTAGGTGGTCTGATAAGTCAGTGGTGAAATCCGCCGGCTCAACTGGCGATGTGCCATTGATACTGTTGGACTTGAGTACAGACGAGGTTGGCGGAATGTGGCGTGTAGCGGTGAAATGCATAGATATGCCATAGAACACCGATTGCGAAGGCAGCTGCCTAGGCCTGATTTGACGCTGAGGCACGAAAGCGTGGGGAGCGAACAGGATTAGATACCCGGGTAGTC
>SRR5809763.53851.1	SOTU118048	Bacteria;Bacteroidota;Saprospiria;Saprospirales;Saprospiraceae;GOTU3393;SOTU118048
GTTGGGGGCTGACGGTACCAGTAGAATAAGCACCGGCTAACTCCGTGCCAGCAGCCGCGGTAATACGGAGGGTGCGAGCGTTATCCGGAATCACTGGGTTTAAAGGGTGCGTAGGTTGTTTTGTAAGTCAGTGGTGAAATCCGGCAGCTCAACTGTCGATGTGCCATTGATACTGCAGAACTTGAGTACAGACGAGGTAGGCGGAATTGACGGTGTAGCGGTGAAATGCTTAGATATCGTCAAGAACACCGATAGCGAAGGCAGCTGGCTAGACCTGATTTGACGCTGAGGCACGAAAGCGTGGGGAGCGAACAGGATTAGATACCCCTGTAGTC
>ERR2098502.1315725.1	SOTU87232	Bacteria;Bacteroidota;Saprospiria;Saprospirales;FOTU996;GOTU11986;SOTU87232
GAGTCAGCAGGCGCGGTAATAGGTGCGGTGCAAGCGTTAACCGGATTGCATGGCTTTAACGGGTACGTAGACTGTAATATAAGACAGACGTCATACGCTGTGTCCAAAGCTTAGTACTCGTTTGCATCTATATCCCTTGACTTTCTCTGCGGTGATCGGAATGCGTCATGTAGCGGTGAAATGCATAGATATGACGTAGAACACCAATTGCGAAGGCAGTGCACTAGGGCAAGATTGACGCTGAGGTACGAAAGCGTGGGTAGCGAACAGGATTAGATACCCTGGTAGTCCACGCCCTAAACGATGC
>ERR2098456.1624413.1	SOTU39570	Bacteria;Bacteroidota;Saprospiria;Saprospirales;FOTU385;GOTU5345;SOTU39570
GTGTCAGCAGCCGTGGGAATAAGGAAGGTGCACGCGTTCTCCGGGAGCTGTGGTTTTCGCGTTTGCTGCGACAGTGGCGTAAGTCAGAAGTACGAGCTCACCGCTTAACTGTGGAATTGGTTTACATAGTGCGTGACTAGTATTCGGTTGAGGTTGGCTGAATGTGACATGTAGCGGTGAAATGCATAGCTATGTCATAGAACACCAATTGCGAAGGCAGCTGACTGGACCTATATTGACGCTGAGGCACGAAAGCGTGGGGAGCGAACAGGATTAGATACCCTGGTAGTCCACGCCCTAAACGATGC
>SRR6189121.107182.1	SOTU95396	Bacteria;Bacteroidota;Saprospiria;Saprospirales;FOTU962;GOTU12068;SOTU95396
ATGTGCTGTTGACGGTACCTTACGAATAAGCACCGGCTAACTCCGTGCCAGCAGCCGCGGTAATACGGAGGGTGCAAGCGTTATCCGGAATCACTGGGTTTAAAGGGTGCGTAGGCGGTTCGATAAGGAGGGGGGGAAAACTAGCAGCTTAACTGTAAAGTGGCGTTTGATTTGGGGGGGCTTGAAGCAGTTAGAGGTAGGCGGAATGTAAGTTGTGGGGGGGAAAGGCATAGATATGTAGAAGAACACCAATGGCGAAGGCGGCTTGCTGGGCGTAAATTGACGCGGAGGCACGAACGCGTGGGGATCAAACAGGATTAGATACCCTGGTAGTC
>ERR2098501.95213.1	SOTU424	Bacteria;Bacteroidota;Saprospiria;Saprospirales;FOTU89;GOTU418;SOTU424
CCGTCAATTCATTTAAGTTTTAACCTTGCGGTCGCACTCCCCAGGCTGTCTGGGTATCACGGTCGCTTCGGCACTTACGTAAAATAGAAATCAAAGCTCACAGCTTGACTGCGGCATTGCTTTTGATACTGCGCGACTAGAATCAGGTTGAGGTTGGCGGAATGTGACATGTAGCGGTGAAATGCATAGATATGTCATAGAACACCAATTGCGAAGGCAGCTGACTGGACCTATATTGACGCTGAGGCACGAAAGCGTGGGGAGCGAACAGGATTAGATACCCTGGTAGTCCACGCCCTAAACGATGC
>ERR2098585.260101.1	SOTU423	Bacteria;Bacteroidota;Saprospiria;Saprospirales;FOTU89;GOTU1145;SOTU423
CCGTCAATTTCTTTGAGTTTCAACCTGGCGCCCGTACTCCCCAGGCTATCTAGGTATCTCGTGTGCTTCGGCGGTTACGTAAGAAAGGTGTCAAAGCCCACAGCTTAACTGTGGCATTGCTTTTGATACTGCGAGACTAGAATTAGGTTGAGGTTGGCGGAATGTGACATGTAGCGGTGAAATGCATAGATATGTCATAGAACACAAATTGCGAAGGCAGCTGACTGGACCTATATTGACGCTGAGGCACGAAAGCGTGGGGAGCGAACAGGATTAGATACCCTGGTAGTCCACGCCCTAAACGATGC
>ERR2098546.1368088.1	SOTU30096	Bacteria;Bacteroidota;Saprospiria;Saprospirales;FOTU396;GOTU4764;SOTU30096
GTGTCAGCAGCCGCGGTAATACGGAAGGCCCGAGCGTTAATCGGAATCACTGGGCTTAAAGGGTGCGCAGGCGGACCGGTAGGCATCTCGTGAAATCCCACGGCTCAACCGTGGAATTGCGGGGTGAACCATCGGTCTTGAGACAGGTAGGGGTGAGTGGAACGATGGGTGGAGCGGTGAAATGCATAGATATGACGTAGAACACCAATTGCGAAGGCAGTGCACTAGGGCAAGATTGACGCTGAGGTACGAAAGCGTGGGTAGCGAACAGGATTAGATACCCTGGTAGTCCACGCCCTAAACGATGC
>ERR2098510.527293.1	SOTU41595	Bacteria;Bacteroidota;Saprospiria;Saprospirales;FOTU396;GOTU7143;SOTU41595
GTGTCAGCAGCCGCGGTAATACAGAGGGCCCGAGCGTTAATCGGAATCACTGGGCTTAAAGCGTACGCAGGCGGACTTGTAGGCATTTTGTGAAATCCCTCGGCTCAACCGGGGAATTGCAGAGTGAACCACAAGTCTTGAGGCGAGTAGAGGCGGTCGGAACGATAGGTGGAGCGGTGAAATGCATAGATATGACGTAGAACACCAATTGCGAAGGCAGTGCACTAGGGCATCATTGACGCTGAGGTACGAAAGCGTGGGTAGCGAACAGGATTAGATACCCTGGTAGTCCACGCCCTAAACGATGC
>SRR4424967.37107.1	SOTU90263	Bacteria;Bacteroidota;Saprospiria;Saprospirales;Haliscomenobacteraceae;GOTU1245;SOTU90263
TACGGAGGGTGCAAGCGTTATCCGGAATTACTGGGTTTAAAGGGTGCGTAGGCGGTTTAATAAGTCAGATGTGAAAAGTCCGAGCTCAACCGGGGAATTGCTTTTGAAACTGTTAGACTAGAGTGTAGAAGAGGTTAGCGGAATTTCAAGTGTAGCGGTGAAATGCGTAGATATGTGATAGAACACCAATTGCGAAGGCAGCTAACTAGACTTATATTGACGCTGAGGCACGAAAGCGTGGGGAGCAAACGGG
>ERR2098511.502747.1	SOTU38719	Bacteria;Bacteroidota;Saprospiria;Saprospirales;FOTU405;GOTU5001;SOTU38719
GTGTCAGCCGCCGCGGTAATACGGAAGGTGCAAGCGTTATCCGGAATCACTGGGTTTAAGGGTGCGTAGGCGGGTTGGGAAATTAGGAGGGAAAACTCACCGGCTTAATGGGGGAATGCTTTTGGTAATGCGTGACTTGGATTTAGGTTGGGGTGGCGGAATGTGACATGTAGCGGTGAAATGCATAGATATGTCATAGAACACCAATTGCGAAGGCAGCTGACTGGACCTATATTTGACGCTGAGGCACGAAAGCGTGGGGAGCGAACAGGATTAGATACCCTGGTAGTCCACGCCCTAAACGATGC
>SRR3112897.238409.1	SOTU79135	Bacteria;Bacteroidota;Saprospiria;Saprospirales;FOTU935;GOTU11204;SOTU79135
AGCTATGTATGTCCGTAGAATATGAATACACACGGGCTAACTCGGTGACAGCAGCCGCGGTAATACGGAGGGTGCAAGCGTTATTCGGAATTACTGGGTTTAAAGGGTGCGTGGGCTGTTTAATAAGTCAGAAGTGAAAACTCCGAGCTTAACTGGGGCATTGCTTTTGATACTGGACGACTTGAATATGGCTGAGGTGATTGGAATGCCACATGTAGCGGTGAAATTCATAGATATTTCATAGAACACCAAATGCGAAGGCAGCTAACTAGCCCACTATTGACGCTGAGGCACGAAAGCGTGGGGAGCGAACAGG
>SRR4777898.79522.1	SOTU62012	Bacteria;Bacteroidota;Saprospiria;Saprospirales;FOTU633;GOTU7858;SOTU62012
ATGTGCTGTTGACGGTACCTTACGAATAAGCACCGGCTAACTCCGTGCCAGCAGCCGCGGTAATACGGAGGGTGCAAGCGTTATCCGGAATCACTGGGTTTAAAGGGTGCGTAGGCGGTTTGATAAGTCAGAGGTGAAAGCTAGCGTCTTAATTGGTAAGTTGTTTTTGATACGGTGAGACTGGAGTGAGGGGGGGGTGGGAGGAAGTTTGTATGTAGGGGTGAAATGCGTAGATATGTGAAAGACCGCCGGTGGCGTGGGCTGGTGGGGGAGAGTGAATTGAGGCTGAGGCGCGAAGGGGTGGGGAGCAAGCAGGATTAGGCACCCGAGTAGTCCGGCTGACTGT
>SRR4004181.80076.1	SOTU73452	Bacteria;Bacteroidota;Saprospiria;Saprospirales;FOTU802;GOTU9466;SOTU73452
GTGCCAGCCGCCGCGGTAATACGGAGGGTGCAAGCGTTATCCGGAATCACTGGGTTTAAAGGGTGCGTAGGCGGCTTGATAAGTCAGAGGTGAAAGGGACCAGCTTAAATGGTAAATTGCCTTTGATACTGTTCAGCTTGAGTGAGGTAGAGGTTAGCGGAATTAGCTATGTAGCGGTGAAATGCGTAGATATCGCTAAGAACACCAATTGCGAAGGCAGCTGTCTTGGCTGAGATTGACGCTGAGGCACGAAAGCGTGGGGAGCTAACAGGATTAGA
>ERR2098544.430899.1	SOTU48506	Bacteria;Bacteroidota;Saprospiria;Saprospirales;FOTU474;GOTU6019;SOTU48506
GTGTCAGCAGCCGCGGTAATACGGAGGGGGCGAGCGTTGCTCGGAATTACTGGGCGAAAAGGGCGCGAAGGCGGCGCGGCACGTCGGGGGTGAAAGGCCCGGGCTCAACCTGGGAATTGCCTTGGAACCGGTCGGGCTGGAGACGGGGCAAGAGTGGCGGAATGTGACATGTAGCGGTGAAATGCATAGATATGTCATAGAACACCAATTGCGAAGGCAGCTGACTGGACCTATATTGACGCTGAGGCACGAAAGCGTGGGGAGCGAACAGGATTAGATACCCTGGTAGTCCACGCCCTAAACGATGC
>SRR4777942.191755.1	SOTU106130	Bacteria;Bacteroidota;Saprospiria;Saprospirales;FOTU1077;GOTU13826;SOTU106130
ATGTGCTGTTGACGGTACCTTACGAATAAGCACCGGCTAACTCCGTGCCAGCAGCCGCGGTAATACGGAGGGTGCAAGCGTTAACCGGAATCACTGGGTTTAAAGGGTGCGTAGGCGGTTTGATAAGTCAGAGGTGAAAGCTAGCTGCTAAATGGTAAGTGTGTCTTTGATTGTGGAGTTGTTGAATGTGGTGGGGGTGGGGGGAGTTTGTGGTGGAGGGGTGAAATGCATAGATATGTCAAAGACCATGAGTGGCGTGGGCGGCTTGCTGGGCTTGAATTGCAGGTGAGGCAAGAAGGGGTGGGGATAAAACAGGATTAGAACCCCTTGTAGCCCGGCTGACTGTC
>ERR2098546.1528312.1	SOTU62974	Bacteria;Bacteroidota;Saprospiria;Saprospirales;FOTU700;GOTU7872;SOTU62974
GTAAGAGCACGCGCGGCAGGAGGGTCGGTGGATGCTTGATCGGTAATCACCGGGCGCCCCGGGTATGCGGGAGGGTGCGGCGGTCAGAGGTAAAAACGGGAGGATTAGGTGTGGAGGTGGTTTTGTTAGTGGGCGAGGAGAGATCGGATGAGATAGGCGGAATGTGACATGTAGCGGTGAAATGCATAGATATGTCATAGAACACCAATTGCGAAGGCAGCTGACTGGACCAATATTGACGCTGAGGCACGAAAGCGTGGGGAGCGAACAGGATTAGATACCCTGGTAGTCCACGCCCTAAACGATGC
>ERR2098544.1209648.1	SOTU102444	Bacteria;Bacteroidota;Saprospiria;Saprospirales;FOTU1067;GOTU13080;SOTU102444
GTTGCAGCAGCCGCGGTAATACGGAGGGTGCAAGCGTTATCCGGAATCACTGGGTTAAAAGGGGGCGTAGTGGGGCCATTAAGTCGGAGGGGAAGGCCGGCCGTTTAACGACGGACTGCCCTTGGAAACTTTGGGTTTGAAATCGGTTTGGGGATTGCGGAATGGGGCATTTAGCGGTGAAATGCGTAGAAATGCCATAGAACACCGATTGCGAAGGCAGCATATTGGCCCTGTATTGACACTGAGGCACGAAAGCGTGGGGAGCGAACAGGATTAGATACCCTGGTAGTCCACGCCCTAAACGATGT
>ERR2130829.10084.1	SOTU51939	Bacteria;Bacteroidota;Saprospiria;Saprospirales;FOTU675;GOTU8014;SOTU51939
ATCCTGGACTGACGGTACCATCAGAATAAGCACCGGCTAACTCCGTGCCAGCAGCCGCGGTTAATACGGAGGGTGCAAGCGTTATCCGGAATCACTGGGTTTAAAGGGTGCGTAGGCGGTTGTATAAGTCAGGGGTGAAAGGATGCAGCTTAACTGTATAATTGCCTTTGATACTGTATGACTTGAATAAGGTTGATGTTGACGGAAAGTGACATGGAGAGGGGAAGTGGTGTGATTGGTAATGGAAGACGGGGTGAGAAGGCAGCGGCCGGGGCCTTGATTGGGGCTGTGGCGCGAAGGCGAGGGTAGCGCGCAGG
>SRR4004185.22854.1	SOTU41839	Bacteria;Bacteroidota;Saprospiria;Saprospirales;FOTU566;GOTU6076;SOTU41839
CTGGGGGATGCAGAGGAAGTAAAAGGCGTAAAAACGTTACCGGGGATGAACCAGTTTAAGGGGTATGAAGGCGGCGATGTAACTCAGACGTTAAAGACCAAGCCTAAAACTTTGCACGCGTTTGAAACTGCATGGCTTTCATATGTTCGAGGTGCATGGAATGCTTCATGTAGCGGATAAATGCATAGATATGAAGTAGAACACCAAATACGAATTCAGTGCACTAGGGCATTATTGACGCTAACTTACGACAGCGTATCTATTGGACATCATAAGGA
>SRR2104002.191.1	SOTU36692	Bacteria;Bacteroidota;Saprospiria;Saprospirales;FOTU316;GOTU4929;SOTU36692
GGGTGGTGCCAGCCGCCGCGGTAATACGGAGGATGCAAGCGTTATCCGGAATCACTGGGCTTAAAGGGTGCGTAGGTGGTTTAATAAGTCAGAAGTTAAATGTTCGGGCTCAACTGGAGCCTCGCTTTTGATACTGTTAGACTTGAATCAAGCTGAGGTTAACGGAATGTGACATGTAGCGGTGAAATGCATAGATATGTCATAGAACACCGATTGCGAAGGCAGCTAACTAGACTATGATTAACGCTGAGGCACGAAAGCTTGGGTAGCGAATGGGATTAGATACCCCGGTAGTCCTAG
>ERR1594415.21964.1	SOTU20750	Bacteria;Bacteroidota;Saprospiria;Saprospirales;FOTU5;GOTU2263;SOTU20750
TACGGAGGGTGCAAGCGTTATCCGGAATTACTGGGTTTAAAGGGTGCGTAGGCCGTCTAATAAGTCAGTGGTGAAAAGTCTGGGCTCAACCGAGGCCTTGCCATTGAAACTGTTAGACTTGAAATAAGTTGAGGGAGGCGGAATGTGACATGTAGCGGTGAAATGCATAGATATGTCATAGAGCACCAATGGCGAAGGCAGCTTACTAGACTTCATTTGACGATGAGGCACGAAAGCGTGGGGAGCGAGCGGGATTAGAAACCCTAGTAGTCCGGCTGGCTGACGATAGC
>SRR2104020.233379.1	SOTU113486	Bacteria;Bacteroidota;Saprospiria;Saprospirales;FOTU5;GOTU2263;SOTU113486
TGCCAGTGCCAGCCGCCGCGGTAATACGGAGGGTGCAAGCGTTAACCGGAATTACTGGGCGTAAAGGGTGCGTAGGCCGTCTAATAAGTCAGAGGTGAAAAGTCTGGGCTCAACCGAGGCCTTGCGATTGAAACTGTTAGACTAGAAATAAGTTGAGGGAGGCGGAATGCGACATGTAGCGGTGAAATGCATAGATATGTCATAGAACACCAATGGCGAAGGCAGCTTACTAGACTTCATTTGACGCTGAGGCACGAAAGCGTGGGGAGCGAACGGGATTAGATACCCCGGTAGTCCTAG
>SRR8651960.72215.1	SOTU46068	Bacteria;Bacteroidota;Saprospiria;Saprospirales;FOTU5;GOTU2263;SOTU46068
CATGGTGCCAGCAGCCGCGGTAATACGGAGGTTGCAAGCGTTATCCGGAATTACTGGGTTTCAAGGGTGCGTAGGCCGTCTAATAAGTCAGTGGTGAAAAGTCTGGACTCGACCGAGGCCATGCCATTGAAACTGTTAGACTTGAAATAAGTTGAGGTAGGCGGAATGTGACATGTAGCGGTGAAATGCATAGATATGTCATAGAACACCGATTGCGAAGGCAGCTTACTAGACTTCATTTGACACTGAGGCACGAAAGCGTGGGGAGCGAACGGGATTAGAAACCCCAGTAGTCC
>SRR4424837.16183.1	SOTU45264	Bacteria;Bacteroidota;Saprospiria;Saprospirales;FOTU5;GOTU6380;SOTU45264
TACGGAGGGTGCAAGCGTTATCCGGAATTACTGGGTTTAAAGAGTGCGTAGGCGGTCTAATAAGTCAGTGGTGAAAAGTCTGGGCTCAACCGAGGCCTTGCCATGGAAACTGTTAGACTTGAAATTAGTTGAGGTAGGCGGAATGTGACATGTAGCGGTGAAATGCATAGATATGTCATAGAACACCGATTGCGAAGGCAGCTTACTAGACCACATTTGACGCTGAGACACGAAAGCGTGGGGAGCGAACAGG
>SRR1734274.126590.1	SOTU113536	Bacteria;Bacteroidota;Saprospiria;Saprospirales;FOTU5;GOTU6380;SOTU113536
TACGGAGGGTGCAAGCGTTATCCGGAATTACTGGGTTTAAAGGGTGCGTAGGCGGTCTAATAAGTCAGTGGTGAAAAGTCTGGGCTCAACCGAGGCCTTGCCATTGAAACTGTTAGACTTGAAATAAGTTAAGGTAGGCGGAATGTGACATGTAGCGGTGAAATGCATAGATATGTCACAGAACGCCGATAGCGAAGGCAGCTCTCCAGACTTGCATTGACGCTCAGGCACGAAAGCGTGGGGA
>SRR4424428.407160.1	SOTU66880	Bacteria;Bacteroidota;Saprospiria;Saprospirales;FOTU48;GOTU3216;SOTU66880
TACGGAGGGTGCAAGCGTTATCCGGAATTACTGGGTTTAAAGGGTGCGTAGGCGGTCTAGTAAGTCAGTGGTGAAAAGTCTGGGTTCAACCGAGGACTTGCCATTGAAACTGTTAGACTTGAAATAAGTTTAGTTAAGCGGAATGTGACATGTAGCGGTGAAATGCAGAGATATGTTATAGAACACCAATTGCGAAGGCAGCTTACTAGACTACATGTGACGCGGAGGCACGAAAGCGTGGGGAGCAAACGGG
>SRR6398171.26995.1	SOTU20218	Bacteria;Bacteroidota;Saprospiria;Saprospirales;FOTU48;GOTU3216;SOTU20218
TACGGAGGGTGCAAGCGTTATCCGGAATTACTGGGTTTAAAGGGTGCGTAGGCCGTCTAATAAGTCAGTGGTGAAACGTCTGGGCTCAACCGAGGCCTTGCCATTGAAACTGTTAGACTTGAAATAAGTTGAGGTAGGCGGAATGTCACATGTAGCGGTGAAATGCATAGATATGTCATAGAACACCAATTGCGAAGGCAGCTTCCTAGACTAAATTTGACGCTGAGGTGCGAAAGCGTGGGAAGCGAACAGG
>SRR4424432.566753.1	SOTU77135	Bacteria;Bacteroidota;Saprospiria;Saprospirales;FOTU48;GOTU3216;SOTU77135
TACGGAGGGTGCAAGCGTTATCCGGAATTACTGGGCTTAAAGCGTGCGTAGGCGGTCTTATAAGTCAGTTGTGAAAAGTCTGGGCTCAACCGAGGCCTTGCCATTGAAACTGTTAGACTTGAGATAAGTTGAGGTAAGCGGAATGTGACATGTAGCGGTGAAATGCATAGATATGTCATAGAACACCAATTGCGAAGGCAGCTTACTGGGCTTCATTTGACGCTGAGGCGCGAAAGCGTGGGGAGCGAACGGG
>SRR4424837.6223.1	SOTU20910	Bacteria;Bacteroidota;Saprospiria;Saprospirales;FOTU48;GOTU3216;SOTU20910
TACGGAGGGTGCAAGCGTTATCCGGAATTACTGGGTTTAAAGGGTGCGTAGGCCGTCTAATAAGTCAGTGGTGAAAAGTCTGGGCTCAACCGAGGCCTTGCCATTGAAACTGTTAGACTTGAAATAAGTTAAGGTAGGCGGAATGTGACATGTAGCGGTGAAACGCATAGATATGTCATAGAACACCAATTGCGAAGGCAGCTTACGGGCCTTCATTTGACGCTGAGGCACGAAAGCGTGTGGATCAAACGTG
>SRR2103962.312260.1	SOTU23632	Bacteria;Bacteroidota;Saprospiria;Saprospirales;FOTU48;GOTU3216;SOTU23632
CTTTTGTGCCAGCAGCCGCGGTAATACGGAGGGTGCAAGCGTTATCCGGAATTACTGAGTTTAAAGAGTGCGTAGGCGATCTAATAAGTCAGTGATGAAAAGTCTGGACTCAACCGAGACCTTGCCATTGAAACTGTTAGACTTGAAATAAGTTGAGGTAGGCAGAATGTGACATGTAGCGGTGAAATGCATAGATATGTCATAGAACACCAATTGCGAAGGCAGCTTACTAGACTTTATTTGACGCTGAGGCACGAAAGCGTGGAGAGCGAACGAGATTAGAAACCCTAGTAGTCCA
>SRR4424412.259308.1	SOTU34427	Bacteria;Bacteroidota;Saprospiria;Saprospirales;FOTU5;GOTU37;SOTU34427
TACGGAGGGTGCAAGCGTTATCCGGAATTACTGGGTTTAAAGGATGCGTAGGCGGTCTTATAAGTCAGTGGTGAAAACTCTTGGCTCAACCGGGGCCTTGCCATTGAAACTGTAAGACTTGAAATAATTTAAGGTAGGCGGAATGTGACATGTAGAGGTGAAATGCATAGATATGTCATAGAATACCAATTGCGAAGGCAGCTTACTGGACTTCATTTGACGCTGAGGCGCGAAAGCGTGGGGAGTGAAAGGT
>SRR4424311.81374.1	SOTU19911	Bacteria;Bacteroidota;Saprospiria;Saprospirales;FOTU5;GOTU37;SOTU19911
TACGGAGGGTGCAAGCGTTATCCGGAATTACTGGGTTTAAAGGGTGCGTAGGCGGTCTTATAAGTCAGTGGTGAAAAGTCGAAGCTCAACCGAGGCCTTGCCATTGAAACTGTAAGACTTGAAATAAGTTAAGGTAGGCGGAATGTGACATGTAGCGGTGAAATGCATAGATATGTCATAGAACACCGATTGCGAAGGCAGCTTACTGGACTAAAATTGACGCTGAGACACGAAAGCGTGGGGAGCGAATGGG
>SRR4424476.81277.1	SOTU10296	Bacteria;Bacteroidota;Saprospiria;Saprospirales;FOTU5;GOTU37;SOTU10296
TACGGAGGGTGCAAGCGTTATCCGGAATTACTGGGTTTACAGGGTGCGTAGGCGGTCTTATAAGTCAGTGGTGCAAAGTCTGGGCTCAACCGAGGCCTTGCCATTGAAACTGTAAGACTTGAAATAAGTTAAGGTAGGCGGAATGTGACATGTAGCGGTGGAATGCATGGATATGTCATAGAACACCGATTGCGAAGGCAGCTTACTGGACTTCATTGGACGCTGAGGCACGAAGGCGTGGGGAGCGTACGGG
>SRR4424311.250266.1	SOTU4942	Bacteria;Bacteroidota;Saprospiria;Saprospirales;FOTU5;GOTU37;SOTU4942
TACGGAGGGTGCAAGCGTTATCCGGAATTACTGGGTTTAAAGGGGGCGTAGGCGGTCTTATAAGTCAGTGGTGAAAACTCTGGGCTCAACCGAGGCCTTGCCATTGATACTGTAAGACTTGAAATAAGTTAAGGTAGGCGGAATGTGACATGTAGCGGTGAAATGCGTAGATATGTCGTAGAACACCAATGGCGAAGGCAGCTTACTGGACGTCTTCTGACGCTGAGGTGCGAAAGCGTGGGGAGCGAACGGG
>SRR5382571.2074620.2	SOTU65722	Bacteria;Bacteroidota;Saprospiria;Saprospirales;FOTU48;GOTU4656;SOTU65722
GGAGGGTGCAAGCGTTATCCGGAATTACTGGGTTTAAAGGGTGCGTAGGCCGTTTAATAAGTCAGTGGTGAAAGGTCTGGGCTCAACCGAGGAATTGCCATTGAAACTGTTAGACTTGAAATAAGTTGAGGTAGGCGGAATGTGAAATGTAGCGGTGAAATGCATAGATATCTGATAGAACACCAATTGCGAAGGCGGCTTCCTAGCCTTTATTTGACGCTGAGGCGCGAAAGCGTGGGGAGCGAACGGG
>SRR8651849.473572.1	SOTU101805	Bacteria;Bacteroidota;Saprospiria;Saprospirales;FOTU48;GOTU4656;SOTU101805
CGTAGCCAGCAGCCGCGGTAATACGGAGGGTGTAAACGCTTTCCGCGGTTACTGGGTGTAAAGGGGGCGTAGGCCGTCTAATAAGTCAGTGGTGAAAAGTCTGGGCTCAACCGAGGCCTTGCCATTGAAACTGTTAGACTTGAAATAAGTTGAGGTAGGCGGAATGTGACATGTAGCGGTGAAATGCATAGATATGTCATAGAACACCAATTGCGAAGGCAGCTTACTAGACTTCATTTGACGCTGAGGCACGAAAGCGTGGGGAGCGAACGGGATTAGATACCCGTGTAGTCC
>SRR2103909.419471.1	SOTU35598	Bacteria;Bacteroidota;Saprospiria;Saprospirales;FOTU48;GOTU4656;SOTU35598
TTTTTGTGCCAGCAGCCGCGGTAATACGGAGGGTGCAAGCGTTATTCGGAATTACTGGGTTTAAAGCGCGCGTAGGCGGTCTAATAAGTCAGTGGTGAAAAGTCTGGGCTCAACCGCGGCCTTGCCATTGAAACTGTTAGACTTGAAATAAGTTGAGGTCGGCGGAATTAGACATGTAGCGGTGAAATTCATAGATATGTCATAGAACACCAATTGCGAAGGCAGCTTACTAGACTTTATTTGACGCTGAGGCGCGAAAGCGTGGGGAGCGAACGGGATTAGATACCCGTGTAGTCCTAC
>SRR2807913.106926.1	SOTU19662	Bacteria;Bacteroidota;Saprospiria;Saprospirales;Lewinellaceae;GOTU3525;SOTU19662
TACGGAGGGTGCAAGCGTTATCCGGAATTACTGGGTTTAAAGGGTGCGTAGGCGGCATTATAAGTCAGTGGTGAAAAGTCTGGGCTTAACCGAGGCCTTGCCATTGAAACTGTAAAGCTTGAAATAAGTTGAGGTAGGCGGAATGTGACATGTAGCGGTGAAATGCATAGATATGTCATAGAACAACAATGGCGAAGGCAGCTTACTATACTTTATTTGGCAGTGAGGCACGAGAGTGTGGGTAGCGTGTAGG
>SRR4424440.378003.1	SOTU47267	Bacteria;Bacteroidota;Saprospiria;Saprospirales;FOTU5;GOTU2740;SOTU47267
TACAGAGGGTGCAAGCGTTATCCGGAATTACTGGGTTTCAAGGGTGCGTAGGCGGTCTTATAAGTCAGTGTTGCAAAGTCTGGGCTCAACCGAGGCCTTGCCATTGAAACTGTAAGACTTGAAATAAGTTAAGGTAGGCGGAATGTGACATGTAGCGGTGAAATGCATAGATATGTCATAGAACAACAATTGCGAAGGCAGCTTACTGGACGTCATTGGACGCTGAGGCGTGAAGGCGTGGGGAGCGAACGGG
>SRR3821479.143935.1	SOTU7340	Bacteria;Bacteroidota;Saprospiria;Saprospirales;FOTU48;GOTU1565;SOTU7340
TTTGAGTGCCAGCAGCCGCGGTAATACGGAGGGTGCAAGCGTTATCCGGAATTACTGGGTTTAAAGGGTGCGTAGGCCGTCTAATAAGTCAGTGGTGAAAAGTCTGGGCTCAACCGAGGCCTTGCCATTGAAACTGTTAGACTTGAAATAAGTTGAGGTAGGCGGAATGTGACATGTAGCGGTGAAATGCATAGATATGTCATAGAAAAACAATTGGGAAGGCAGCTTACTAGACTTCATTTGACGGTGAGGCAGGAAAGCGGGGGGAGCGGAACGGATTAGATACCCGTGTAGGTAA
>SRR4424856.35352.1	SOTU66263	Bacteria;Bacteroidota;Saprospiria;Saprospirales;FOTU48;GOTU1565;SOTU66263
TACGGAGGGTGCAAGCGTTATCCGGAATTACTGGGTTTAAAGGGTGCGTAGGCCGTCTAATAAGTCAGTGGTGAAAAGTCTGGGCTCAACCGAGGCCTTGCCATTGAAACTGTTAGACTTGAAATAAGTTAAGGTAGGCGGAATGTGACATGTAGCGGTGAAATGCATAGAGCTGTCATAGAACACCAATTGAGAAGGCAGCGTACTGGACTTCATTTGACGCTGAGGCACGAAAGTGTGTGTAGCGAACTGG
>SRR4424874.6850.1	SOTU76893	Bacteria;Bacteroidota;Saprospiria;Saprospirales;FOTU48;GOTU1565;SOTU76893
TACGGAGGGTGCAAGCGTTATCCGGAATCACTGGGTTTAAAGGGTGCGTAGGCGGTCTAATAAGTCAGTGGTGAAATGTCTGGGCTCAACCGCGGCCTTGCCATTGAAACTGTTAGACTTGAAGTTAGTTGAGGTAGGCGGAATTTGACGTGTAGCGGTGAAATGCATAGATATGTCAGAGAACACCAATTGCGAAGGCAGCTTACTAGCCTTCATTTGACGCTGAGGCACGAAAGCGAGGGGAGCGAACGGG
>SRR3821506.23145.1	SOTU58660	Bacteria;Bacteroidota;Saprospiria;Saprospirales;FOTU48;GOTU1565;SOTU58660
GTCCTGTGCCAGCAGCCGCGGTAATACGGAGGGTGCAAGCGTTATCCGGAATTACTGGGTTTAAAGGGTGCGCAGGCCGTCTAATAAGTCAGTGGTGAAAAGTCTGGGCTCAACCGAGGCCCTGCCATTGAAACTGTTAGACTTGAGATAGGTTGAGGTAGGCGGAATTTGACATGTAGCGGTGAAATGCATAGATATGTCATAGAACACCAATTGCGAAGGCAGCTTACTAGACTTCATTTGACGCTGAGGCACGAAAGCGTGGGGAGCGAACGGGATTAGAAACCCGTGTAGTCCA
>SRR2807913.111466.1	SOTU109986	Bacteria;Bacteroidota;Saprospiria;Saprospirales;FOTU48;GOTU1541;SOTU109986
TACGGAGGGTGCAAGCGTTATCCGGAATTACTGGGTTTAAAGGGTGCGTAGGCCGTTTGATAAGTCAGTGGTGAAAAGTCTGGGCTCAACCGAGGCCCTGCCATTGAAACTGTCAGACTTGAAATAAGTTGAGGTAGGCGGAATGTGACATGTAGCGGGGAAATGCATAGTTATTTCATAGAACACCAATAGCGAAGGGGGCTTACTAGACTTTAATTGACGCTGGTGCACGAAAGTGTGGGGAGCGAACGGG
>SRR5380707.21057.1	SOTU10206	Bacteria;Bacteroidota;Saprospiria;Saprospirales;FOTU48;GOTU1541;SOTU10206
TACGGAGGGTGCAAGCGTTATCCGGAATTACTGGGTTTAAAGGGTGCGTCGGACGTGTGATAAGTCAGTGGTGAATAGTCTGGGCTCAACCGAGGCCCTGCCATTGAAACTGTCAGACTTGCATTAAGTTGAGGTAGGCGGAATGTGACATGAAGCGGTGAAATGCATAGATATGTCATAGAACACCAATTGTGAAGGCAGCTTATTAGACTTTATTTGACGCTGAGGCACGAACGCGTGGGGAGCGAAC
>ERR2098527.477836.1	SOTU77082	Bacteria;Bacteroidota;Saprospiria;Saprospirales;FOTU48;GOTU10781;SOTU77082
GTGTCAGCAGCCGCGGTAATACGGAGGGTGCAAGCGTTATCCGGAATTACTGGGGTTAAAGGGTGCGTAGTCCGTTTGATAAGTCAGTGGCGAAAAGTCTGGTCTCAACCGAGGCCTTGCCATCTAAACTGTCAGACTTGAAATAAGTTGAGGTACGCGGAATGTGACATGTAGCGGTGAAATGCATAGATATGTCATAGAACACCAATTGCGAAGGCAGCTGACTAGACTTTATTTGACGCTGATGCACGAAAGCGTGGGGAGCGAAAGGGATTAGGTACCCCGGTAGTACACGCCCTAAAGGATGT
>SRR8651830.6783.1	SOTU90825	Bacteria;Bacteroidota;Saprospiria;Saprospirales;FOTU48;GOTU12478;SOTU90825
CACGGTGCCAGCAGCCGCGGTAATACGTAGGGTGCAAGCGTTGTCCGGATTTATTGGGCTTAAAGGGTGCGTAGGCCGTCTAACAAGTCAGTGGTGAAAAGTCTGGGCTCAACCGAGGCCTTTCCATTGATACTGTTAGACTTGAAATAAGTTGAGGTAGGCGGAATGTGACATGTAGCGGTGAAATGCATAGATATGTCATAGAACACCAATTGCGAAGGCAGCTTACTAGACTTCATTTGACGCTGAGGCACGAAAGCGTGGGGAGCGAACAGGATTAGATACCCGAGTAGTCC
>SRR2808380.46765.1	SOTU100476	Bacteria;Bacteroidota;Saprospiria;Saprospirales;FOTU5;GOTU10240;SOTU100476
TACGGAGGGTGCAAGCGTTATCCGGAATTACTGGGTTTAAAGGGTGCGTAGGCGGCATTATAAGTCAGTGGTGAAAAGTCTGGGCTTAACCGAGGCCTTGCCATTGAAACTGTAAAGCTTGAAATAAGTTGAGGTAGGCGGAATGTGACATGTAGCGGTGAAATGCATAGTAATGTCATGAACAACCAATTGGGAGGGCAGCTTCCTAGATTTATTTGACGCTGAGGCACGAAAGCGTGGGTAGCGAACAGG
>SRR4424476.257891.1	SOTU103264	Bacteria;Bacteroidota;Saprospiria;Saprospirales;FOTU5;GOTU360;SOTU103264
TACGGAGGGTGCAAGCGTTATCCGGAATTACTGGGTTTAAAGGGTGCGTAGGCGGTCTTATAAGTCAGTGGTGAAAAGTCTGGACTCAACCGAGGCCTTGCCATTGAAACTGTAAGACTTGAAATAAGTTAAGGTAGGCGGAATGTGACATGTAGCGGTGGAATGCATGGATACGTCATAGAACGACAATTGAGAGGGTAGCTTACTAGACTTCATTTGACGCTGAGGCACGAGAGTGTGGGTAGTGAACGGG
>SRR2807913.129276.1	SOTU70125	Bacteria;Bacteroidota;Saprospiria;Saprospirales;FOTU48;GOTU9469;SOTU70125
TACGGAGGGTGCAAGCGTTATCCGGAATCACTGGGTTTAAAGGGTGCGTAGGCGGTTTAATAAGTCAGTGGTGAAAAGTCTGGGCTCAACCGAGGCCTTGCCATTGAAACTGTTAGACTTGAAACAAGTTGAGGTAGGCGGAATGTGACATGTAGCGGTGAAATGCCTAGATATGTCGTAGAACACCAAGTGCGTAGGCAGCTAACGAGATTTTATTTGACTCTGAGGCGGGAAAGGGTGGGGAGGGAGCAGG
>SRR2807913.129274.1	SOTU113125	Bacteria;Bacteroidota;Saprospiria;Saprospirales;FOTU48;GOTU14686;SOTU113125
TACGGAGGGTGCAAGCGTTATCCGGAATCACTGGGTTTAAAGGGTGCGTAGGCGGTTTAATAAGTCAGTGGTGAAAAGTCTGGGCTCAACCGAGGCCTTGCCATTGAAACTGTTAGACTTGAAACAAGTTGAGGTAGGCGGAATGTGACATGTAGAGGTTAGATGCATAGATTTGGCATAGAACAACAATGGCGAAGGCAGCTTGCTAGATTTTATTTGCCTGTGAGGCGGGTAAGCGTGGGGAGCGAATAGG
>SRR4424911.23085.1	SOTU23780	Bacteria;Bacteroidota;Saprospiria;Saprospirales;Haliscomenobacteraceae;GOTU3473;SOTU23780
TACGGAGGGTGCAAGCGTTATCCGGAATTACTGGGTTTAAAGGGTGCGTAGGCGGTCTAATAAGTCAGAGGTGAAAAGTCTGGGCTCAACCGAGGCCTTGCCATTGAAACTGGTAAACTTGAAATCAGTTGAGGTAGGCGGAATGTGACATGTAGCGGTGAAATGCATAGATATGTCATAGAACACCAATCGCGAAGGCGGCATACTAGACTGAATTTGACGCTGAGGCGCGAAAGCGTGGGGAGCGAACAGG
>SRR2103920.377249.1	SOTU31855	Bacteria;Bacteroidota;Saprospiria;Saprospirales;FOTU5;GOTU1115;SOTU31855
GTGATGTGCCAGCAGCCGCGGTAATACGGAGGGTGCAAGCGTTATTCGGAATTACTGGGGTTAAAGGGTGCGTAGGCGGTCTAATAAGTCAGAGGTGAAAAGCCTGGGCTCAACCGAGGCCTTGCCATTGAAACTGTTAGACTAGAAATAAGTTGAGGTAGGTGGAATGTGACATGTAGCGGTGAAATGCATAGATATGTCATAGAATACCAATTGCGAAGGCAGCTTACTAGACTTTATTTGACGCTGAGGCACGAAAGCGTGGGGAGCGAACGGGATTAGATACCCCGGTAGTCC
>ERR2098476.1205561.1	SOTU34264	Bacteria;Bacteroidota;Saprospiria;Saprospirales;FOTU5;GOTU1115;SOTU34264
GTGCCAGCCGCCGCGGTAATACGGAGGGTGCAAGCGTTATCCGGAATTACTGGGTTTAAAGGGTGCGTAGGCCGTCTAATAAGTCAGTGGTGAAAAGTCTGGGCTCAACTGAGGCCTTGCCATTGAAACTGTTAGACTTGAAATTAGTTGAGGTAGGCGGAATGTGACATGTAGCGGTGAAATGCATAGATATGTCATAGAACACCAATTGCGAAGGCAGCTTACTAGACTTCATTTGACGCTGAAGCACGAAAGGGGGGGGAGCTAAGGGGATTAGATACCCTGGTAGTCCCCGCCCTAAACGATGT
>SRR2103904.228144.1	SOTU33385	Bacteria;Bacteroidota;Saprospiria;Saprospirales;FOTU5;GOTU1115;SOTU33385
GCTCTGTGCCAGCAGCCGCGGTAATACGGAGGGTGCAAGCGTTGTCCGGAATTACTGGGTTTAAAGGGTGCGTAGGCGGACTAATAAGTCAGAGGTGAAAAGTCTGGGCTCAACCGAGGCCTTGCCATTGAAACTGTTAGACTTGAAATAAGTTGAGGTAGGCGGAATGTGACATGTAGCGGTGAAATGCATAGATATGTCAGAGAACACCAATTGCGGAGGCAGCTTACTAGACTTTATTTGACGCTGAGGCACGAAAGCGTGGGGAGCGAACGGGATTAGATACCCCTGTAGTCCA
>SRR2622335.512682.1	SOTU111429	Bacteria;Bacteroidota;Saprospiria;Saprospirales;FOTU5;GOTU1115;SOTU111429
CAGCAGCCGCGGTAATACGGAGGGTGCAAGCGTTATCCGGAATTACTGGGTTTAAAGGGTGCGTAGGCCGTCTAATAAGTCAGTGGTGAAAAGTCTGGGCTCAACCGAGGACTTGCCATTGCAACTGTTAGACTTGAAATACTTTGCGGTAGGCAGAATGTGACATGTAGCGGTGAAATGCATAGATATGTCATAGAATACCAATTGCGAAGGCAGATTACTAGACTTCATTTGACGCTGAGGCACGAAAGCGTGGGGGGCGAACGGGATTAGATACCCCGGTAGTCCACGCCCTAAACTATGG
>SRR3821433.72148.1	SOTU34356	Bacteria;Bacteroidota;Saprospiria;Saprospirales;FOTU5;GOTU1115;SOTU34356
ACTATGTGCCAGCAGCCGCGGTAATACGGAGGGTGCAAGCGTTATCCGGAATTACTGGGTTTAAAGGGTGCGTAGGCCGTCTAATAAGTCAGTGGTGAAAAGGCTGGGCTCAACCGAGGCCTTGCCATTGAAACTGTTAGACTTGAAATAAGTTGAGGTAGGCGGAATGTGACATGTAGCGGTGAAATGCATAGATATGTCCTAGAACACCAATTGCGAAGGCAGCTTACTAGACTTCATTTGACGCTGAGGCACGAAAGCGTGGGGAGCGAACGAGATTAGATACCCCGGTAGTCCGT
>SRR8651966.8480.1	SOTU22487	Bacteria;Bacteroidota;Saprospiria;Saprospirales;FOTU5;GOTU1115;SOTU22487
TGTAGTGCCAGCAGCCGCGGTAATACGGAGGGTGCAAGCGTTATCCGGAATTACTGGGTGTACAGGGTGCGTAGGCTGTCTAATAAGTCAGTGGCGAAAAGTCTGAGCTCATCCGATGCCTTGCCATTGAAACTGTTAGACTTGAAATAAGTTGAGGTAGGCGGAATGTGACATGTAGCGGTGAAATGCATAGATATGTCATAGAACACCAATTGCGAAGGCAGCTTACTAGACTTTATTTGACGCTGAGGCACGAAAGCGTGGGGAGCGAACGGGATTAGAAACCCGTGTAGTCC
>SRR3113029.333469.1	SOTU27390	Bacteria;Bacteroidota;Saprospiria;Saprospirales;FOTU236;GOTU3129;SOTU27390
ATGTGCTGTTGACGGTTCCTTACGAAAAAGCAACGGCGAACTCAGTGCCAGCAGCCGAGGGAAGACGGAGGGTGCAAGGGGTAGTCGGAAGTACTGGTTTTAAATGGTGCGTAGGCGGTTTGTTAAGTCAGAGGTGACAGCTAGCAGCTTAACTGTGAAATTGCCTTGGATACTGTCGAGCTAGAGGCAGGTTGAGGTAGGCGGAATGTAGCGTGTGGCAGTGAAATGCGTAGATATGTCATAGAACACCAATGGCGTAGGCAGCTTGCTGGGCTTGCATTGACGCTGAGGCACGAAAGCGTGGGGATCAAACAGGATTAG
>ERR2098545.261831.1	SOTU97727	Bacteria;Bacteroidota;Saprospiria;Saprospirales;FOTU1076;GOTU13295;SOTU97727
GTGTCAGTAGCTGCAGTAATACGGAGGGCCAGAGTGTTGTCCGGGATTATCGGGTTTAAAGGGTACGTAGGCTGATTAATCAGTCAGAGCCGAAATCCTAGGGCTTAACCATAGAACCGGCGTTGATACTGTTAATCTTGCGCATGGTAGAATGGGTCATGTAGCGGTGAAATGCATAGATAGGCCTTAGAATACCAAAAGCGAAGGCAGCACACTAAGGCATTATTGACGCTGATGTACGAAAGCGTGGGTAGCGAACAGGATTAGATACCCTGGTAGTCCACGCCCTAAACGATGC
>SRR5644261.3820.1	SOTU10469	Bacteria;Bacteroidota;Saprospiria;Saprospirales;FOTU45;GOTU963;SOTU10469
CGTAAAGCGCACGTAGGCGGACTGTTAAGTCGGAGGTGAAATCCCAGAGCTCAACTCTGGAACTGCCCTTGATACTGTCAGACTTGAATCAGGTTGAGGTAGGCGGAATGTGACATGTAGCGGTGAAATGCTTAGATATGTCATAGAACACCGATTGCGAAGGCAGCTTGCTGGGCTTAGATTGACGCTGAGGCACGAAAGCGTGGGGAGCAAACAGGATTAGAAACCCTAGTAGTCCGTACGAATCCTGA
>ERR2098512.1090992.1	SOTU25021	Bacteria;Bacteroidota;Saprospiria;Saprospirales;FOTU262;GOTU4280;SOTU25021
GTGTCAGCCGCCGCGGTAATACGGAGGATGCAAGCGTTATCCGGAATCATTGGGCGTAAAGCGTCTGCAGTGCTTGAATCAGGTTGAGGTTAGCGGAATGTGACATGTAGCGGTGAAATGCATAGATATGTCATAGAACACCAATTGCGAAGGCAGCTAACTAGGCCTGTATTGACGCTGAGGCACGAAAGCGTGGGGAGCGAACAGGATTAGATACCCTGGTAGTCCACGCCCTAAACGATGC
>ERR2098555.255328.1	SOTU37050	Bacteria;Bacteroidota;Saprospiria;Saprospirales;FOTU262;GOTU5508;SOTU37050
GTGCCAGCAGCCGCGGTAATACGGAGACTGCAAGCGTTACTCGGATTCACTGGGCGTAAAGGGTGCGTGGCTTGAATCAGGTTGAGGTCGACGGAATGTGGCATGTAGCGGTGAAATGCTTAGATATGCCATAGAACACCAATTGCGAAGGCAGCTGACTAGACCTGTATTGACGCTGAGGCACGAAAGCGTGGGGAGCGAACAGGATTAGATACCCTGGTAGTCCACGCCCTAAACGATGT
>SRR8272318.14167.1	SOTU7556	Bacteria;Bacteroidota;Saprospiria;Saprospirales;FOTU120;GOTU348;SOTU7556
GTGTCAGCAGCCGCGGTAATACGGAGGGAGCTAGCGTTGTTCGGAATTACTGGGTTTAAAGGGTGCGTAGGCGGTTCGCGTAAGTCCGAGGTGAAAGGCCGGGGCCCAACCCCGGGACGGCCTCGGATACTGCCGGACTTGAGTCGGGATGAGGTCGGCGGAATGCGGCATGTAGCGGTGAAATGCTTAGAGATGCCGTAGAACACCGATTGCGAAGGCAGCTGACTGGACCCTGACTGACGCTGAGGCACGAAAGCGTGGGGAGCGAACAGGATTAGATACCCTGGTAGTCCACGCCCTAAACGATGT
>SRR5380707.1274784.2	SOTU41369	Bacteria;Bacteroidota;Saprospiria;Saprospirales;FOTU452;GOTU7060;SOTU41369
GGGAGGGTAAAGGGCTGATCAGGACTCTCTTTGATGAAAGGAGCGGACTGCTGCGTTATGATTAAGACTTTAAAGATTAAAGTTAAACGCTGGCACGCGTTTGAAACTGTACGGCTTGAATATGTTAGAGGTGAATGGAACGCTTCATGTAGCGGTGAAATCCATAGATATTAAGTAGAACACCAAATGCGAAGGCAGTGCACTAGGGCATTATTGACGCTGAGTTACGAAAGCGTGGGTAGCGAACAGG
>SRR4777898.63675.1	SOTU106598	Bacteria;Bacteroidota;Saprospiria;Saprospirales;FOTU1093;GOTU13339;SOTU106598
ATGTGCAGTTGACGGTACCTTACGAATAAGCACCGGCTAACTCCGTGCCAGCAGCCGCGGTAATACGGAGGGTGCAAGCGTTATCCGGAATCACTGGGTTTAAAGGGTGCGTAGGCGGTTTGATAAGTCAGAGGTGAAAGCTAGCAGTTTAATTTTTGATTTGATTGTGATGCTGTAAGGATTGAAAAGAGTGGGGGTAGGGGGAGTGTGGCATGTGGGGGTGAAATGCATAGATATGTAGAAGAACGTCAATGGCGAAGGCAGGTTGCGGGGTTGGAATGGCGGCGGAGGCGGGAAGGGGGGGGGATCAAACAGGATTAGAAACCCTAGTAGTCCGGCTTGCTGAC
>SRR5380432.1457679.2	SOTU62508	Bacteria;Bacteroidota;Saprospiria;Saprospirales;FOTU643;GOTU7518;SOTU62508
GGAAGGGGGAAAGGTTTATCGGGAATCATGGGGTTAAAGGTCGCGTAGGCGGTGATATAAGTCAGAGGTGAAATGTTCTAGCTTAACTAGAGAACTGCCTTTGATACTGTATCACTTGAATCAGGTTGAGGATAGCGGAATGTGACATGTAGCGGTGAAATGCATAGATATGTCATAGAACACCAATTGCGAAGGCAGCTATCTGGACCTGTATTGACGCTGAGGCACGAAAGCGTGGGGAGCGAACAGG
>ERR2098491.1161756.1	SOTU98111	Bacteria;Bacteroidota;Saprospiria;Saprospirales;FOTU1126;GOTU13087;SOTU98111
GTGTCAGCACCCGCGGTAATCCGGAGGGAGATAGCATTGTTCGGAATTACTGGGCGTCAAGAGCGTGTAGGCTGTGACTAAACCATAGTACGCGTTTGAAACTATATCACTTGAATATGTTCGAGTTGCATGGAATGCGTCCTGTAGCGGTGAAATGCATAGATATGACGTAGAACACCAATTGCGAAGGCAGTGCACTAGGGCAAGATTGACGCTGAGGTACGAAAGCGTGGGTAGCGAACAGGATTAGATACCCTGGTAGTCCACGCCCTAAACGATGC
>ERR2119494.24628.1	SOTU42819	Bacteria;Bacteroidota;Saprospiria;Saprospirales;FOTU545;GOTU6344;SOTU42819
TGAGTTCGGTCCGTGTCAGCCGCCGCGGTAATACGGAGGGTGCAAGCGTTATCCGGAATCACTGGGTTTAAAGGGTGCGTAGGCGGTGGCGTAAGTCAGTTGTGAAATTCGCCGGCTTAACCGGCGGGGGGGCGATTGATACTGTGGCACTTGGATGGGGGTGGGGGAGGCGGACTAGTGCAAGTAGCGGTGAAATGCATAGATATGAAGTAGAACACCAAAAGCGAAGGCAGTGCACTAGGGCAGAATTGACGCTGAGGTACGAAAGCGTGGGTAGCGAACAGGATTAGATACCCTGGTAGTCCACGCCCTAAACGATGC
>SRR3624213.26802.1	SOTU77770	Bacteria;Bacteroidota;Saprospiria;Saprospirales;FOTU836;GOTU10564;SOTU77770
GTGCCAGATACCCCTGTAGTCCCTGTCTCTTATACACATCTCCGAGCCCACGAGACTCCGCGAAACCTCGTATGCCGACTTCTGCTGGAAAAAAAAGACCGAGCTTAACTGGGGCCTTGCTTTTGATACTGTTAGACTTGAATCAGGCTGAGGTTAGCGGAATGTGACATGTAGCGGTGAAATGCATAGATATGTCATAGAACACCAATTGCGAAGGCAGCTAACTAGACCTCGATTGACGCTGAGGCACGAAAGCGTGGGGAGCGCACAGGATTAGAAACCCTAGTAGTCCCTGTCTCTT
>ERR2098567.50394.1	SOTU85347	Bacteria;Bacteroidota;Saprospiria;Saprospirales;FOTU902;GOTU11002;SOTU85347
GTGCCAGCAGCCGCGGTAATACGAAGGGGGCGAGCGTTATTCGGAATTATTGGGCTTAACCGAGGCCTTGCCATTGAAACTGTAAAGCTTGAAATAAGTTGAGGTAGGCGGAATGTGACATGTAGAGGTGAAATGCATAGATATGTCATAGAACACCAATGGCGAAGGCAGCCTACTAGACTTTATTTGACGCTGAGGCACGAAAGCGTGGGTAGCGAACAGGATTAGATACCCTGGTAGTCCACGCCCTAAAAGCTGT
>SRR3238871.252255.1	SOTU95022	Bacteria;Bacteroidota;Saprospiria;Saprospirales;FOTU1018;GOTU12401;SOTU95022
ATGTGCTGTTGACGGTACCTTACGAATAAGCACCGGCTAACTCCGTGCCAGCAGCCGCGGTAATACGGAGGGTGCAAGCGTTATCCGGAATCACTGGGTTTAAAGGGTGCGTAGGCGGTTTGATAAGTCAGAGGTGAAAGCTAGCAGGTTAGGTGTTAAATTGGTGGTGATGGGGGCAGGCTTGAATGAAGTTGAGATAGGCGGAGTGTGACAGGTGACGGTGAAATGCGTAGGTATGTCGTGGAGCAGGAATGGCGGAGGCGGCTTGCTGGGGTTGAATTGACGCTGGGGTAGGAAAGCGTGTGGACCGAACAGGTTTAGAAGCCCGT
>SRR3238871.223671.1	SOTU94994	Bacteria;Bacteroidota;Saprospiria;Saprospirales;FOTU1018;GOTU12051;SOTU94994
ATGTGCAGTTGACGGTACCTTACGAATAAGCACCGGCTAACTCCGTGCCAGCAGCCGCGGTAATACGGAGGGTGCAAGCGTTATCCGGAATCACTGGGTTTAAAGGGTGCGTAGGCGGTTTGATAAGTCAGAGGTGAAAGCTAGCAGGTTAGCTGTGAAATGGGTGGGGGGAGGGGCAGTGTTGAGTCTAGTGGAGATAGGCGGAGAGTGACATGTGGCCGTGAAATGCGTAGGTAGGTCGTGGAACAGGAATTGCGGAGGCGGCTTGCTGGGCTGGGGTTGACGCTGAGGTACGAAAGCGTGGGGATCAAACGGGTTTAGATGCCCGT
>SRR4777723.164519.1	SOTU117268	Bacteria;Bacteroidota;Saprospiria;Saprospirales;FOTU1018;GOTU13966;SOTU117268
ATGTGCTGTTGACGGTACCTTACGAATAAGCACCGGCTAACTCCGTGCCAGCAGCCGCGGTAATACGGAGGGTGCAAGCGTTATCCGGAATCACTGGGTTTAAAGGGTGCGTAGGCGGTTTGATAAGTCAGAGGTGAAAGCTAGCCGCTTAGCTGTGAAATTGGTTGGGGTAGGGGCAGGCTTGAATGAAGTTGAGAAAGGCGGAGTGTGGCAGGTGACGGTGAAATGCGTAGGTATGTCATGGGACAGGAATTGCGGAGGCGGCTTGATGGGGTGGGGATGAAGCTGAGTCACGTACGCGTGTGGATCGGATAGGTTTAGATGCCCGT
>SRR6286197.90884.1	SOTU53637	Bacteria;Bacteroidota;Saprospiria;Saprospirales;Lewinellaceae;GOTU884;SOTU53637
GTGCCAGCCGCCGCGGTAATACGGAGGGTGCAAGCGTTATCCGGAATCACTGGGTTTAAAGGGTGCGTAGGCGGTTTGATAAGTCAGTTGTGAAATTCCCTCGCTCAACGAGTGGGACTGCGCTTCATACTGTTGAACTTCCATCAGGTTGAGGTAGGCGGAACGTGTCCTGTAGCGGTGAAACGCATATATCTTCCATAGAACACCCATTGCGTAGGCAGCTTGCTGTGCTTTGATTGACGCTGAGGCACGAAAGCGTGGGGAGCAAACCGTAATAGATAACACTGT
>ERR2098616.691147.1	SOTU82646	Bacteria;Bacteroidota;Saprospiria;Saprospirales;FOTU911;GOTU11317;SOTU82646
GTGTCAGCAGCCGCGGTAATTCCAGCTCCAATAGCGTATATTTAAGTTGTTGCAGTTAAAAAGCTCGTAGGTGGATTTCGGATGGGGTTTGCCGGGCCGACGGTGCGATGTGCACTGTCAATTTGTTTCTGGTTGTCTGGGATTAGGTCGAGGTTGGCGGAATGTGACATGTAGCGGTGAAATGGATAGATATGTCATAGAACACCAATTGAGAAGGCAGCTGACTGGACCTATATTGACGCTGAGGCACGAAAGCGTGGGGAGCGAACAGGATTAGATACCCTGGTAGTCCACGCCCTAAACGATGC
>ERR2098585.361166.1	SOTU23964	Bacteria;Bacteroidota;Saprospiria;Saprospirales;FOTU220;GOTU3429;SOTU23964
GTGCCAGCAGCCGCGGTAATACGGGGGATGCAAGCGTTATCCGGAATCATTGGGCGTAAAGCGCCTGTAGGTTGTTTAATAAGTCCATTGTTAAAGCTTGAAACTTAACTTCAGAGATGCAGTGGAAACTATTAGACTAGAATTAGGTTGAGGTTGGCGGAATGTGACATGTAGCGGTGAAATGCATAGATATGTCATAGAACACCAATTGCGAAGGCAGCTGACTGGACCTATATTGACGCTGAGGCACGAAAGCGTGGGGAGCGAACAGGATTAGATACCCTGGTAGTCCACGCCCTAAACGATGC
>ERR2098553.954280.1	SOTU81651	Bacteria;Bacteroidota;Saprospiria;Saprospirales;FOTU904;GOTU11368;SOTU81651
GTGCCAGCCGCCGCGGTAATACGGAAGGTGCAAGCGTTGTTCGGATTGACTGGGCGTAAAGAGCACGTAGGCGGATTTATAAGTCGAATGTTAAAGCCCCTGGCTTAACCCGGGAACTGCATTCGAAACTGTAAGTCTTGAATGTTTGAGAGGATGGCGGAATGTGACATGTAGCGGTGAAATGCATAGATATGTCATAGAACACCAATTGCGAAGGCAGCTGACTGGACCTATATTGACGCTGAGGCACGAAAGCGTGGGGAGCGAACAGGATTAGATACCCTGGTAGTCCACGCCCTAAACGATGC
>SRR8224392.91286.1	SOTU104513	Bacteria;Bacteroidota;Saprospiria;Saprospirales;FOTU1100;GOTU13838;SOTU104513
ATCGGAGCCTGACGGTACCTAGCGAATAAGCACCGGCTAACTCCGTGCCAGCAGCCGCGGTAATACGGAGGGTGCAAGCGTTATCCGGAATCACTGGGTTTAAAGGGTGCGTAGGCGGCGCTATAAGTCAGAGGTGAAATCTTGCAGCTTACCTCGAAAATTACATTGGTAAGTGCAGCGCGTGACTCTCGTTGCGGTCAGAAGATTGCGGCGTGCAGCGTATAACTGACTAGATTGGTCATGCGGCGACTCTCGCATAGGCAGCTGG
>SRR3624272.60094.1	SOTU28132	Bacteria;Bacteroidota;Saprospiria;Saprospirales;FOTU209;GOTU4462;SOTU28132
GTGCCAGAAACCCGGGTAGTCCCTGTCTCTTATACACATCTCCGAGCCCACGAGACGAATTCGTATCTCGTCTGCCGTCTTCTGCTTGAAAAAAAGCACACAGCTTAACTGTGGAATTGCCTTTGATACTGTTAGGCTTGAATTAGGTTGAGGTTAGCGGAATGTGACATGTAGCGGTGAAATGCATAGATATGTCATAGAACACCAATTGCGAAGGCAGCTGGCTAGACCTTAATTGACGCTGAGGCACGAAAGCGTGGGGCGCGAACAGGATTAGATACCCCTGTAGTCCCTGTCTCTT
>SRR3112897.68130.1	SOTU43082	Bacteria;Bacteroidota;Saprospiria;Saprospirales;FOTU453;GOTU6763;SOTU43082
ATATCTGTATGACGGTAGTATATGAATAAGCACCGGCTAACTCCGTGCCAGCAGCCGCGGTAATACGGAGGGTGCAAGCGTTATCCGGAATTATTGGGTTTAAAGGGTGCGTAGGCGGTTTAATAAGTCAGGGGTGAAAGGTGCGAGCTCAACTGGAGCCTTGCTCTTGATACTGTTAGGCTTGAATCAGACTAAGGTAAACAGAATATGTAGTGTAGCGGTGAAATGCATAGATATGTCATGGAACACCAATTGCGAAGGCAGGTTACTAGACCTAGATTGACGCTGATGCACGAAGGCGTGGGGATCGAACAGG
>SRR5341629.42552.1	SOTU89650	Bacteria;Bacteroidota;Saprospiria;Saprospirales;FOTU1047;GOTU11494;SOTU89650
TACGGAGGGTGCAAGCGTTATCCGGAATCACTGGGTTTAAAGGGTGCGTAGGTGGCCCGATAAGTCAGAGGTGAAAGCCCGTCGCTTAACGATGGAATTGCCTTTGATACTGTTGGGCTTGAAATAGGTTGAGGTAGGCGGAATGTGACATGTAGCAGAGGAATGAAGAGAAATGGCAGAGGACGCAGATTGGGACGGTAGCTTAGTGGAACTTATTTGACGCGTAGTAACGCAATTGGGGGGATCAATCGTG
>ERR2098487.99991.1	SOTU2601	Bacteria;Bacteroidota;Saprospiria;Saprospirales;FOTU170;GOTU229;SOTU2601
GTGCCAGCAGCCGCGGTAATACGGAGGGTGCAAGCGTTATCGGGAACACCGGGGTTAAAGGGTACGGAAGGTGGAAATTTAGGCAGAACGCCAAAGCTGGGGCTTAACCATAGGACGCGGTTTAAAATATAACACTTGAATAATGTCGAGGGTGCCCGAATGCGTCATGTAGCGGTGAAATGCATAGATATGACGTAGAACACCAATTGCGAAGGCAGTGCACTAGGGCAAGATTGACGCTGAGGTACGAAAGCGTGGGTAGCGAACAGGATTAGATACCCTGGTAGTCCACGCCCTAAACGATGC
>SRR5382535.334930.2	SOTU92735	Bacteria;Bacteroidota;Saprospiria;Saprospirales;FOTU1039;GOTU12184;SOTU92735
GGAGGGTGCGAGCGTTAAACAGAAATACTGGGTTTAAAGGATTCGTAGGCGGTTTAATATGTCAGAAGTGAAAAGTACGAGCTCAACTGAGGCATTGCTGTTGATACTGTTAGACTTGAAACACGCTGAGGTTAGCGGAATGACCAATGTAGCAGTGAAATGCATAGATATGTCATGGAACAGCAATTGCGAAGGCAGCTAACTAGACATCGATTGACGCTGAGGTACGAAGGCGTGGGGAGCGAACAGG
>SRR5823512.27373.1	SOTU39998	Bacteria;Bacteroidota;Saprospiria;Saprospirales;FOTU454;GOTU7006;SOTU39998
ATCTTGGGAGAGACGGTACCATACGAATAAGCACCGGCTAACTCCGTGCCAGCAGCCGCGGTAATACGGAGGGTGCAAGCGTTATCCGGAATCACTGGGTTTAAAGGGTACGTAGGCGGTTTAATAAGTCAGATGTGAAATGTCGGAGCTTAACTTCGGATCTGCATTTGAAACTGTTAAACTTGAATTGGGTGGAAGTGCATGGGGAGCAAACAGGGTTAGATACCCTGGT
>SRR4004188.62196.1	SOTU53335	Bacteria;Bacteroidota;Saprospiria;Saprospirales;FOTU693;GOTU8646;SOTU53335
GTGCCAGCCGCCGCGGTAATACGGAGGGTGCAAGCGTTATCCGGAATCACGGGGTTTAAAGGGTCGTCAGGGGGGATTTTAAGTCGGAGTTAAAAGCCAAGGACAAAACCTGGCAAGCGGTTGAAAATGGATGGCTTGAATAAGTTCGAGGTGGATGGAATGCGTCATGTAGCGGTGAAATGCATAGATATGAAGTAGAACACCAAAAGCGAAGGCAGTGCACTAGGGCATTAATGACGCTGAGGTACGAAAGCGTGGGTAGCGAACAGGATTAGATA
>ERR2098502.1294407.1	SOTU93496	Bacteria;Bacteroidota;Saprospiria;Saprospirales;FOTU1031;GOTU11430;SOTU93496
GTGTCAGCCGCCGCGGTAAGACGGAGGATGCAAGTGTTATCCGGAATCACTGGGTTTAAAGGGTGCGTACGCGTTTGAAACTGGTAAACTTGAATATGTTTGAAGTGTGTAGAATGGGTCATGTAGCGGTGAAATGCATAGATATGACTTAGAACACCAATTGCGAAGGCAGCTGACTGGACCTATATTGACGCTGAGGCACGAAAGCGTGGGGAGCGAACAGGATTAGATACCCTGGTAGTCCACGCCCTAAACGATGC
>SRR5410693.52692.1	SOTU56491	Bacteria;Bacteroidota;Saprospiria;Saprospirales;FOTU653;GOTU7538;SOTU56491
GTGCCAGAAGCCGCGGTAGTAGTTAGGGTGCTATCTTTTTCTGTTCTCACTGGGGTGAAAGGGTGCGTAGGTTGGCGTGTAAGTTTGAGGTGATCGCGCGCGTCTTAACTGTTGATCTGCCTGTGTTGCGTGTGGTCTTGAATGAGGTTGTGTTATGTGGAAGGTGGCATGTAGCGGTGAAATGCATAGATATGCCATAGAACACCGCTTGCGAAGGCAGCTAACTGGACATTTATTGACGCTGAGGCACGAAAGCGTGGGGGGCGAACAGGATTAGATACCCTGGTAGTCCACGCCCTAAACGATGT
>ERR2098483.803204.1	SOTU82800	Bacteria;Bacteroidota;Saprospiria;Saprospirales;FOTU921;GOTU10190;SOTU82800
GTGTCAGCAGCCGCGGTAATACGGAGGGTGCAAGCGTTAATCGGAATTACTGGTCGCTTAACGATCAAATTGCTTTTGATACTGTTGGACTTGAATCAGGTTGAGGTTAGCGGAATGTGACATGTAGCGGTGAAATGCATAGATATGTCATAGAACACCAATTGCGAAGGCAGCTGGCTAGACCTGTATTGACACTGAGGCACGAAAGCGTGGGGAGCGAACAGGATTAGATACCCTGGTAGTCCACGCCCTAAACGATGC
>SRR1707227.16664.1	SOTU26153	Bacteria;Bacteroidota;Saprospiria;Saprospirales;Saprospiraceae;GOTU2674;SOTU26153
GCTAGAGACTGGGTGTAAAGGGTGCGTAGGCGGCTTATTAAGTCAGAGGTGAAATCCCTGAGCGTAACTTCGGAACTGCCTTTGATACTGGTAAGCTTGAAACAGGACTAGGTTGGCGGAATGTGGCATGTAGCGGTGAAATGCATAGATATGCCATAGAACACCGATTGCGAAGGCAGCTGGCTAGACCTGGTTTGACGCTGAGGCACGAAAGCGTGGGGAGCAAACAGGATTAGATACCCCGGG
>SRR3626697.2303823.1	SOTU83632	Bacteria;Bacteroidota;Saprospiria;Saprospirales;Saprospiraceae;GOTU18;SOTU83632
ACGTTCTATTGGGCTTAAAGGGTGCGTAGGCGGCTAGGTAAGTCAGGGGTGAAAGCCCGCAGCTTAACTGCGGAACTGCCTTTGATACTGCTTGGCTTGAAAGAGGACGAGGTTGGCGGAATGTGGCATGTAGCGGTGAAATGCATAGATATGCCATAGAACACCGATTGCGAAGGCAGCTGGCTAGGCCTTCTTTGACGCTGAGGCACGAAAGCGTGGGGAGCGAACAGGATTAGATACCCCCGTA
>SRR2757861.27593.1	SOTU116393	Bacteria;Bacteroidota;Saprospiria;Saprospirales;Lewinellaceae;GOTU8560;SOTU116393
CATCAGAATTGGGTATAAAGGGTGCGTAGGCGGCTTGATAAGTCAGATGTTAAATCCCGCAGCTTAACTGCGGAACTGCCTTTGATACTGTAGAGCTTGAGACAGGACGAGGTTGGCGGAATTTTGCATGTAGCGGTGAAATGCATTGATATGCCATAGAACACCGATTGCGAAGGCAGCTGGCTAGACCTGATTTGACGCTGAGGCACGAAAGCGTGGGGAGCGAACAGGATTAGATACCCGCGTA
>SRR2757861.30740.1	SOTU116366	Bacteria;Bacteroidota;Saprospiria;Saprospirales;Lewinellaceae;GOTU8560;SOTU116366
CATCAGAATTGGGTTTAAAGGGCGCGTAGGCGGCTTTGTAAGTCAGAGGTGAAAGCCCGCAGCTTAACTGCGGAACTGCGTTTGATACTGTTGAGCTTGAGACTGGACGAGGTTGGCGGAATGTGGCATGTAGCGGTGAAATGCATAGATATGTCATAGAACACCGATGGCGAAGGCAGCTGGCTAGACCTGATTTGACGCTGATGCACGAAAGCGTGGGGAGCAAACAGGATTAGATACCCCCGTA
>SRR5908582.12655.1	SOTU72380	Bacteria;Bacteroidota;Saprospiria;Saprospirales;Saprospiraceae;GOTU2065;SOTU72380
ACTGGGTGTAAAGGGTGCGTAGGCGGCTTATTAAGTCAGAGGTGAAATCCCGGAGCTTAACTTCGGAACTGCCTTTGATACTGGTAAGCTTGAAACAGGACGAGGTTGGCGGAATGTGGCATGTAGCGGTGAAATGCTTAGATATGTTATAGAACACCGATTGCGAAGGCAGTCTGCTAAACTATTATTGACGCTGAGGCACGAAAGCGTGGGGAGCGAACAGGATTAGATACCCGCGTA
>SRR2757847.44887.1	SOTU26149	Bacteria;Bacteroidota;Saprospiria;Saprospirales;FOTU239;GOTU3739;SOTU26149
CCTCTGAATTGGGTGTAAAGGGTGCGTAGGCGGCTTTGTAAGTCTGGGGTGAAATCTCGCAGCTTAACTGCGGAAGTGCCTTTGATACTGGAAAGCTTGAAACAGGACGAGGCTGGCGGAATGTGGCATGTAGCGGTGAAATGCATAGATATGCCATGGAACACCGATTGCGAAGGCAGCTGGCTAGACCTGGATTGACGCTGAGGCACGAAAGCGTGGGGAGCGAACAGGATTAGATACCCCCGTA
>SRR6814588.4835.1	SOTU38243	Bacteria;Bacteroidota;Saprospiria;Saprospirales;Lewinellaceae;GOTU755;SOTU38243
TACGGAGGGTGCAAGCGTTATTTTCCTACACTACCTCCCAGAATCACTGGGTTTAAAGGGTGCGTAGGCGGCTTGATAAGTCAGAGGTGAAAGCCCGCAGCTTAACTGCGGAACTGCCTTTGATACTGTTGAGCTTGAAACAGGACGAGGTTGGCGGAATGTGGCATGTAGCGGTGAAATGCATAGATATGCCATAGAACACCGATTGCGAAGGCAGCTGGCTAGACCTGATTTGACGCTGAGGCACGAAAGCGTGGGGAGCGAACAGG
>ERR2098503.1227594.1	SOTU18076	Bacteria;Bacteroidota;Saprospiria;Saprospirales;FOTU214;GOTU4167;SOTU18076
GTGCCAGCCGCTGCGGTAATTCGCAGGGCGGAAGCGTTGCCCGGACGGTTTAGGTTTAACGGGTACGTAAGAGGCCTGCGTAGTAGGCACTCAAAGCCCGTAGGTAAACTATGGTGCGGGTGTGAAACAGGGAAACTTGAACATGTTTGAAGACTGTAGAATGGGTCATGTAGCGGTGAAATGCATAGATATGACTTAGAATACCAAAAGCGAAGGCAGCACACTAAGGCATTATTGACGCTGATGTACGAAAGCGTGGGTAGCGAACAGGATTAGATACCCTGGTAGTCCACGCCCTAAACGATGC
>SRR769717.15679.2	SOTU16875	Bacteria;Bacteroidota;Saprospiria;Saprospirales;FOTU286;GOTU4212;SOTU16875
ATCCTCTTAGGGACGGTACCTGAGGAATAAGCACCGGCTAACTCCGTGCCAGCAGCCGCGGTAATACGGAGGGTGCAAGCGTTATCCGGAATCACTGGGTTTAAAGGGTACGTAGGCGGTTAGGTAAGTCAGATGTGAAAGCTCGGAGCTCAACTCCGGAATTGCATTTGAAACTGCTTGACTTGAGTGCTACGGAGGTACACGGAATGCATCATGTAGCGGTGAAATGCTTAGATATGATGTAGAACACCAATAGCGAAGGCAGTGTACCACGTAGAGACTGACGCTGAGGTACGAAAGCGTGGGTAGCAAACAGGATTAGATACCCTGGTAGTCCACGCCCTAAACGATGC
>SRR5382535.300217.2	SOTU71106	Bacteria;Bacteroidota;Saprospiria;Saprospirales;FOTU783;GOTU9958;SOTU71106
GGAGGGTGCAAGCGTAAACCGGAATTGATGGGTTTAGAGGGTGCGTAGGCGGTTTAATTAGTCAGAAGTGAAAAGTCCGAGCGCAACTGGGGTATTGCTTTTGATACTGTTAGAATTGAATCAAGATGAGGTTAGCAGAACGTGACATGTAGCGATGAAATGCATAGATATGTCAGAGAACACCAATTGCGAAGGCAGCTAACAAAACCTCGATTGGCACTGAGGCACGAAAGCGTGGGAAGCAAACATG
>SRR5410611.33465.1	SOTU19661	Bacteria;Bacteroidota;Saprospiria;Saprospirales;FOTU257;GOTU3079;SOTU19661
GTGTCAGCAGCCGCGGTAATACGGAGGGTGCAAGCGTTATCCGGAATCACTGGGCGTAAAGGGCGCGCAGGCGGTTTATTAAGTTAGTGGTGAAAGCCCGGGGCTCAACCCCGGAATTGCCTTTGAAACTGGTAGACTTGAGTATGGAAGAGGTAGGCGGAATACAGCATGTAGCGGTGAAATGCATAGATATGCTGTAGAACACCAGTGGCGAAGGCGGCTCACTGGCCCTGCATTGACGCTGGGGCACGAAAGCGTGGGGAGAGAACAGGATGAGATACCCTTGTAGTCCACGCCCTAAACGATGC
>ERR2098512.1769901.1	SOTU95646	Bacteria;Bacteroidota;Saprospiria;Saprospirales;FOTU988;GOTU11478;SOTU95646
GTGTCAGCAGCCGCGGTAATACGTAGGTGGCGAGCGTTATCCGGATTTACTGGGCGTAAAGCGCGTGCAGGCGGTTCTGTAAGTCGGACGTGAAAGCTCCTGGCTTAACTGGGAGGGGCCGGTTGGTACTGCGCGACGAGAATTAGGTTGGGGGTGGCGGAATGTGACATGTAGCGGTGAAATGCATAGATATGTCATAGAACACCAATTGCGAAGGCAGCTGACTGGACCTATATTGACGCTGAGGCACGAAAGCGTGGGGAGCGAACAGGATTAGATACCCTGGTAGTCCACGCCCTAAACGATGC
>SRR5380432.1709437.2	SOTU109254	Bacteria;Bacteroidota;Saprospiria;Saprospirales;FOTU1208;GOTU14929;SOTU109254
GGGAGGGTGTAGGGGTTATCCGGAATAACTGGGTTGAAAGGGGACGACGTGGGTTTTTGATGTAAGATGTCAAAGGCTGTGGTTAAACCACGGTACGCGTTTGAAACTGTAAGACTTGAATCTATTCGAAGTACGTGGAATGCGACATGTAGCGGTGAAATGCATAGATATGACGTAGAACACCAAAAGCGAAGGCAGTGTACTAGGGTAGTATTGACGCTGAGGTACGAAAGCGTGGGTAGCGAACAGG
>ERR2209746.105533.1	SOTU43555	Bacteria;Bacteroidota;Saprospiria;Saprospirales;FOTU441;GOTU6617;SOTU43555
ATGGAGCATTGACGTTATTGTCAGAATAAGCACCGGCTAACTCCGTGCCAGCAGCCGCGGTAATACGGAGGGAGCAAGCGTTATCCGGAATCACTGGGTTTAAAGGGTTCGTAGGCGGGTTATTAAGTCAGTGGTGAAAGCCCACAGCTCAACTGTGGAACTGCCATTGATACTGATAGCCTTGAATATAGTTGAAGTTAGCGGAATGGGTCATGTAGCGGTGAAATGCTTAGATATGACCCAGAACACCGATTGCGAAGGCAGCTAACTAAGCTATCATTGACGCTGAGGAACGAAAGCGTGGGGAGCGAACAGGATTAGATACCCGTGTAGTC
>SRR1747693.24604.1	SOTU77914	Bacteria;Bacteroidota;Saprospiria;Saprospirales;FOTU441;GOTU10387;SOTU77914
ATCCCGAGCTGACGTTATTACAAGAATAAGCACCGGCTAACTCCGTGCCAGCAGCCGCGGTAATACGGAGGGTGCAAGCGTTATCCGGAATCACTGGGTTTAAAGGGTCCGTAGGCGGAATATTAAGTTAGTGGTGAAAGCCTACAGCTCAACTGTAGAATTGCCATTGATACTGATATTCTTGAATATAATTGAAGTTGGCGGAATGTGTCATGTAGCGGTGAAATGCATAGAGATGACACAGAACACCGATTGCGAAGGCAGCCAACTAAGTTAATATTGACGCTGAGGGACGAAAGCGTGGGGAGCGAACAGGATTAGAGACCCGGGTAGTC
>ERR2098583.297709.1	SOTU64627	Bacteria;Bacteroidota;Saprospiria;Saprospirales;FOTU759;GOTU9974;SOTU64627
GTGTCAGCAGCCGCGGTAATAAGCAGGGGGCGAGCGTTCTTCAGACTTATTGCGCGTTAAGGGCTCGCAGGCTGCTTGAACAGTTTGACGAGCAATTCCCGCGCTCAATCTGGGGACTGCGCTTAATACTAGCAAGCTAGAGTAATAGAGAGGTGCACGGAATGCGTCATGTAGCGGTGAAATGCATAGATATGACGTAGAACACCAATTGCGAAGGCAGTGCACTAGGGCAAGATTGACGCTGAGGTACGAAAGCGTGGGTAGCGAACAGGATTAGATACCCTGGTAGTCCACGCCCTAAACGATGC
>SRR3664020.339458.1	SOTU53316	Bacteria;Bacteroidota;Saprospiria;Saprospirales;FOTU669;GOTU8473;SOTU53316
ATCCTTGGAGAGACGGTACCAGAAGAATAAGCACCGGCTAACTCCGTGCCAGCAGCCGCGGTAATAACGGAGGGTGCAAGCGTTATCCGGAATCACTGGGTTTAAAGGGTACGTAGGCGGTTTTATGAGTCAGACGTCAAAGGCTGTAGCTAAACTATGGTACGCGTTTGAAATTGAAGGATTGTAAAATGTTCGAGTGGCATGGAATGCTTCAGGTAGCGGTGAAATGCAAAAATAGGAGGTAGAAAGCCATTTGGGAAGGAATGGCATTAGGGCATTATTGACGCTGAGGTACGAAACCGTGGTTAGCGAAAGGGATTGGATCCC
>ERR2098488.265956.1	SOTU103609	Bacteria;Bacteroidota;Saprospiria;Saprospirales;FOTU1078;GOTU12916;SOTU103609
GTGCCAGCCGCCGCGGTATACGGAAAGGGGCAACCTTTTCCGGAATCCCTTGGGTTTAAGGGGGCCGTGGGCGGTTGGGTAAGTCGGAGGGGAAAGTTCCCAGTTTACCTTGGGAATTGTTTTTGTTCTTCCGCGCCTGGAATTAGGTTGGGGTTGGCGGAATGTGACATGTAGCGGTGAAATGCATAGATATGTCATAGAACACCAATTGCGAAGGCAGCTGACTGGACCTATATTGACGCTGAGGCACGAAAGCGTGGGGAGCGAACAGGATTAGATACCCTGGTAGTCCACGCCCTAAACGATGC
>SRR3749844.26371.1	SOTU47653	Bacteria;Bacteroidota;Saprospiria;Saprospirales;FOTU481;GOTU6438;SOTU47653
ACGAAGTGCCAGCCGCCGCGGTAATACGGAGGGTGCAAGCGTAGTCCGGAATTACTGGGTTTAAAGGGTGCGTAGGCGGTTTAATAAGTCAGCAGTGAAAAGTCCGAGCTTAACTGTGGACTTGCTTTTGATACTGTTCAGCTAGAGTCAGGCAGAGGAGAGCGGAATGTGACATGTAGCGGTGAAATGCATAGAGATGACAGAGAACACCAGTTGCGAAGGCAGCTATCTAGACCGCTACTGACGCTGAGGCGCGAAAGCGTGGGGAGCGAACAGGATTAGATACCCGTGTAGTCC
>SRR3399815.98635.1	SOTU27841	Bacteria;Bacteroidota;Saprospiria;Saprospirales;FOTU213;GOTU4422;SOTU27841
ATCACGAGTTGACGGTACCTTACGAATAAGCACCGGCTAATTCCGTGCCAGCAGCCGCGGTAATACGGAAGGTGCAAGCGTTATCCGGAATCACTGGGTTTAAAGGGTGCGTAGGCGGTGCCATAAGTCAGGGGTGAAAGGTTCTAGCTCAACTAGAGAATTGCCTTTGATACTGTGGCACTTGAATCAGGTTAAGGATAGCGGAATGTGACATGTAGCGGTGAAATGCATAGATATGTCATAGAACACCGATTGCGAAGGCAGGTCACTAACCGTATACTGACGCTGATGGACGAAAGCGTGGGGAGCAAACGGGATTAGATACCCCTGTAGTCCCCTATGTGATGG
>SRR8224396.58350.1	SOTU39338	Bacteria;Bacteroidota;Saprospiria;Saprospirales;FOTU213;GOTU3672;SOTU39338
ATCAAGAGTTGACGGTACCTTACGAATAAGCACCGGCTAATTCCGTGCCAGCAGCCGCGGTAATACGGAAGGTGCAAGCGTTATCCGGAATCACTGGGTTTAAAGGGTGCGTAGGCGGTGGTATAAGTCAGAGGTGAAAGGCTCTAGCTCAACTAGAGAATTGCCTTTGATACTGTATCACTTGAATTGAGTTGAGGATAGCGGAATGTGACATGTAGCGGTGAAATGCATAGAGATCGTGGAGAACACCTGTGGCGAAAGCGGGTTTC
>SRR8224396.48561.1	SOTU27424	Bacteria;Bacteroidota;Saprospiria;Saprospirales;FOTU213;GOTU3672;SOTU27424
ATCAAGAGTTGACGGTACCTTACGAATAAGCACCGGCTAATTCCGTGCCAGCAGCCGCGGTAATACGGAAGGTGCAAGCGTTATCCGGAATCACTGGGTTTAAAGGGTGCGTAGGCGGTGGTATAAGTCAGAGGTGAAAGGCTCTAGCTCAACTAGAGAATTGCCTTTGATACTGTATCAATTGAATTGAGTTGAGGATAGCGGAATGTGACATGTAGCGGTGAAATGCATAGATATGTCATAGAACACCAATTGCGAAGGCAGCTATC
>SRR5478622.10895.1	SOTU59598	Bacteria;Bacteroidota;Saprospiria;Saprospirales;FOTU213;GOTU3672;SOTU59598
GCTAGTGCCAGCCGCCGCGGTAATACGGAAGGTGCAAGCGTTATCCGGAATCACTGGGTTTAAAGGGTGCGTAGGCGGTGGTATAAGTCAGAGGTGAAAGGTTCTAGCTCAACTAGAGAATTGCCTTTGATACTGTATCACTTGAATCGAGTTGAGGATAGCGGAATGTGACATGTAGCGGTGAAATGCATAGATATGTCATAGAACACCGATAGCGAAGGCAGCTTACTAAGTTTTAACTGACGCTGATGCACGAAAGTGTGGGGATCAAACAGGATTAGATACCCCGGT
>SRR5586931.64709.1	SOTU30524	Bacteria;Bacteroidota;Saprospiria;Saprospirales;Haliscomenobacteraceae;GOTU202;SOTU30524
ATGAGGGTCTGACGGTACTGTAAGAATAAGCATCGGCTAACTCCGTGCCAGCAGCCGCGGTAATACGGAGGATGCAAGCGTTATCCGGAATCACTGGGTTTAAAGGGTGAGTAGGCGGGAAAATAAGTCAGAGGTGAAAGCTGGTGGCTTAACGCCCAAACTGCCTTTGATACTGTTATACTTGAAATATGATGAGGTTGGCAGAATGTGACATGTAGCGGTGAAATGCATAGATATGTCATAGAATATCAATTGCGAAGGCAGCTGACTGGTCATTATTTGACGCTGAGGCACGAAAGCGTGGGGAGCGAACAGGATTAGATACCCCGGTAGTC
>SRR3259275.103210.1	SOTU87465	Bacteria;Bacteroidota;Saprospiria;Saprospirales;FOTU317;GOTU6924;SOTU87465
ATTTGGGACTGACGGTACTATAAGAATAAGCATCGGCTAACTCCGTGCCAGCAGCCGCGGTAATACGGAGGATGCGAGCGTTATCCGGAATCACTGGGTTTAAAGGGTGCGTAGGCGGGTAAATAAGTCAGAGGTGAAATTTGGTCGCTTAACGATCAAACTGCCTTTGAAACTGTTTATCTTGAAGTATGGTGAGGTTGGCGGAACGTGACATGTAGCGGTGAAATGCATAGATATGTCATAGAACACCAATTGCGAAGGCAGCTGACCGGCCATTATTTGACGCTGAGGCACGAAAGCGTTGTGAGCGAAAAGGATTAGATACCCCAGTAGTC
>DRR092416.8181.1	SOTU14125	Bacteria;Bacteroidota;Saprospiria;Saprospirales;FOTU69;GOTU813;SOTU14125
ATAGCATTTTGACGGTACCTCGAGAATAAGCACCGGCTAACTCCGTGCCAGCAGCCGCGGTAATACGGAGGGTGCAAGCGTTATCCGGAATCACTGGGTTTAAAGGGTGCGTAGGCGGCATTATAAGTCAGGGGTGAAAGGCCTGGGCTCAACCCGGGAACTGCCTTTGATACTGTCGATCTTGAATCCGGGAGAGGTAAGCGGAATTCCAAGTGTAGAGGTGAAATTCGTAGATATTTGGAAGAACAC
>SRR6513177.29729.1	SOTU73285	Bacteria;Bacteroidota;Saprospiria;Saprospirales;FOTU313;GOTU5057;SOTU73285
GTGCCAGCCGCCGCGGTAATACGTAGGGTGCGAGCGTTAATCGGAATCACTGGGTTTAAAGGGTGCGTAGGCGGTCTGATAAGTCAGTGTTGAAGGACTGGAGCTTAACTCCGGGACTGGTATTGATACTGTCAGACTTGAATCAGGTTGAGGTAGGCGGAATGTGACATGTAGCGGTGAAATGCTTAGATATGTCATAGAACACCGATTGCGTAGGCAGCCTACTGGCCCTCGATTGACGCTGAGGCACGAAAGCGTGGGGAGCAAAAAGGATTAGATACCCTGGTAGTCCACGCCCTAAACGATGC
>SRR6513217.66155.1	SOTU39695	Bacteria;Bacteroidota;Saprospiria;Saprospirales;FOTU313;GOTU5057;SOTU39695
GTGCCAGCCGCCGCGGTAATACGGAGGGTGCAAGCGTTATCCGGAATCACTGGGTTTAAAGGGTGCGTAGGCGGTTTGATAAGTCAGTATTGAAAGGCTGGAGCTTAACTCCGGGACTGGTATTGATACTGTCAGACTTGAATCAGGTTGAGGTAGGCGGAATGTGACGTGTAGCGGTGAAATGCTTAGATATGTCATAGAATACCGATGGCGTAGGCGGCCTACTGGCCCTCGAATGACGCTGGGGCACGAAAGCGTGGGGAGCCAACAGGAGAAGATACCCTGGTAGTCCACGCCGTAAACGATGC
>SRR6513206.164287.1	SOTU106508	Bacteria;Bacteroidota;Saprospiria;Saprospirales;FOTU313;GOTU5057;SOTU106508
GTGCCAGCCGCCGCGGTAATACGGAGGGTGCAAGCGCTATCCGGAATCACTGGGTTTAAAGGGTGCGTAGGCGGTCTGATAAGTCAGTATTGAAAGGCTGGAGCTTAACTCCGGGACTGGTATTGATACTGTCAGACTTGAATCAGGTTGAGGTAGACGGAATGTGACATGTAGCGGTGAAATGCGTAGATATGTCATAGAACACCGATTGCGTAGGCAGCCTACTGGCCCTCGATTGACGCTGAGGCACGAAAGCGTGGGGAGCAAACAGGAGTATATACCCTGGTAGTCCACGCCCTAAACAATGC
>SRR4293605.10743.1	SOTU51402	Bacteria;Bacteroidota;Saprospiria;Saprospirales;FOTU313;GOTU6455;SOTU51402
AGACGTGCCAGCAGCCGCGGTAATACGGAGGGTGCAAGCGTTATCCGGAATCACTGGGCTTAAAGGGTGCGCAGGCGGTCTGATAAGTCAGTATTGAAAGCCTGGGGCTTAACCCTGGAACTGGTTTTGATACTGTCAGACTTGAATCAGGTTGAGGTAGGTGGAATGTGACGTGTAGCGGTGAAATGCTTAGATATGTGGTGGAACACCGGTTGCGTAGGCAGCCTACTGGCCCTAGATTGACGCTGAGGCACGAAAGCGTGGGGAGCAAACAGGATTAGATACCCCGGTAGTCCAGAT
>ERR2098560.1000861.1	SOTU59694	Bacteria;Bacteroidota;Saprospiria;Saprospirales;FOTU640;GOTU7409;SOTU59694
GTGCCAGTCCCCGCGGGAATATGAAGGGGGCGGGCCTTGTTCGGAAATACAGGGTTTTAAAGGTGCGCAAGCGGAGACGGTAGTCCGAAGTGAAAGCGCAAAGCTTAACTGTGGAATTGCTTTTGATACTGCGTGACCAGAATTAGGCTGAGGTTGGCGGAATGTGACATGTAGCGGTGAAATGCATAGATATGTCATAGAAAACCAATTGCGAAGGCAGCTGACTGGACCTATATTGACGCTGAGGCACGAAAGCGTGGGGAGCGAACAGGATTAGATACCCTGGTAGTCCACGCCCTAAACGATGC
>SRR5281903.46038.1	SOTU38765	Bacteria;Bacteroidota;Saprospiria;Saprospirales;Haliscomenobacteraceae;GOTU642;SOTU38765
TACGGAGGGTGCAAGCGTTATCCGGAATCACTGGGTTTAAAGGGTGCGTAGGCGGTGGGATAAGTCAGAGGTGAAATGTAATCGCTTAACGATTAACGTGCCTTTGATACTGTTTCACTTGAGTTGCGATGAGGTATGCGGAATGTGACATGTAGCGGTGAAATGCATAGAGATGTCATAGAACACCAATTGCGAAGGCAGCATACTGGTCGTTGACTGACGCTGAGGCACGAAAGCGTGGGGATCAAACAGGATTAGAAACCCGTGTAGTCCGGCTGAC
>SRR5279696.460.1	SOTU54191	Bacteria;Bacteroidota;Saprospiria;Saprospirales;Saprospiraceae;GOTU1331;SOTU54191
TACGGAGGGTGCGAGCGTTATCCGGAATCACTGGGTTTAAAGGGTGCGTAGGCTGGTGGGATAAGTCAGAGGTGAGATGTGCTCGCTAAACGAGTAAACTGCCTTTGATACTGTTTCACTTGAAATACGATGAGGTTGGCGGAATGTGACATGTAGCGGTGAAATGCATAGATATGTCATAGAACACCGATTGCGAAGGCAGCTGACTGGCCGTTATTTGACGCTGAGGCACGAAAGCGTGGGGATCAAACAGG
>SRR5380329.307288.1	SOTU15373	Bacteria;Bacteroidota;Saprospiria;Saprospirales;FOTU60;GOTU216;SOTU15373
CGCATCTCGTATGCCGTCTTCTGCTTGAAAAAAAAATTAAAGGGTGCGTAGGTGGTTCAATATGTCAGAAGTGAAAGCCGTTCGCTTAACGATCAAATTGATTTTGATACTGTTGGACTTGAATCAGGTTGAGGTTAGCGGAATGTGACATGTAGCGGTGAAATGCATAGATATGTCATAGAACACCAATTGCGAAGGTAGCTGGCTAGACCTGTATTGACAATTATGCACGAAAGCGTGGGGATCGCCC
>SRR4424469.330631.1	SOTU79766	Bacteria;Bacteroidota;Saprospiria;Saprospirales;FOTU5;GOTU37;SOTU79766
TACGTAGGGTGCAAGCGTTATCCGGAATTACTGGGTTTAAAGGGTGCGTAGGCGGTCTTATAAGTCAGTGGTGAAAAGTCTGGGCTCAACCTAGGGCTTGCCATTGAAACTGTAAGACTTGAAATAAGTTAAGGTAGGCGGAATGTGACGTGTAGCGGTGAAATGCATAGATATGTGATAGAACACCAGTTGCGAAGGCGGCTTACTGGACTGCATTTGACGCTGAGGCACGAAAGCGTGGGGAGCAAACAGG
>SRR4424412.311882.1	SOTU68076	Bacteria;Bacteroidota;Saprospiria;Saprospirales;FOTU5;GOTU37;SOTU68076
TACGGAGGGTGCAAGCGTTATCCGGAATTACTGGGTTTAAAGGGTGCGTAGGCGGTCTTATAAGTCAGTGGTGAAAAGTCTGGGCTCAACCGAGGCCTTGCCATTGAAACTGTAAGACTTGAGATAAGTTAAGGTAGGCGGAATGTCACATGTAGCGGTGAAATGCGTAGATATGTGAAAGAACACCGATTGCGAAGGCAGCTTACTGGACTTAATATGACGCTGAGGCACGAAAGCGTGGGGAGCGAACAGG
>SRR5380775.63154.2	SOTU57826	Bacteria;Bacteroidota;Saprospiria;Saprospirales;FOTU655;GOTU8061;SOTU57826
GGAGGGTGCAAGCGTTATCCGGAATTACTGGGTGTAAAGGGTGCGTAGGCGGTCTTATAAGTCAGTTGTGAAAGGTCTGGGCTCAACCGGGGAATTGCCATTGAAACTGTAAGACTTGAATTAGGTCAAGGTAGGCGGAATTTCACATGTAGCGGTGAAATGCGTAGATATGTGATAGAACACCAGTGGCGAAGGCAGCTTACTGGACCGCAACTGACGCTGAGGCACGAAAGCGTGGGGAGCGAACGGG
>SRR5380775.186935.1	SOTU102559	Bacteria;Bacteroidota;Saprospiria;Saprospirales;FOTU655;GOTU8061;SOTU102559
TACGGAGGGTGCAAGCGTTATCCGGAATTACTGGGCTTAAAGGGTGCGTAGGCGGTCTTATAAGTCAGTGGTGAAAGGTCCGGGCTCAACCGGGGAATTGCAATCGAAACTGTAAGACTTGAATTTGGTTAAGGTAGGCGGAATTCGACATGTAGCGGTGAAATGCGTAGATATGTCGTAGAACACCAGTTGCGAAGGCAGCTTCCTGGACTTCAATTGACGCTGAGGCACGAAAGCGTGGGGAGCGAAC
>SRR4424473.5573.1	SOTU100397	Bacteria;Bacteroidota;Saprospiria;Saprospirales;FOTU5;GOTU2310;SOTU100397
TACGGAGGGTGCAAGCGTTATCCGGAATTACTGGGTGTAAAGGGTGCGTAGGCGGTCTTATAAGTCAGAGGTGAAAAGTCTGGGCTCAACCGAGGCCTTGCCTTTGAAACTGTAAGACTTGAAATAAATTAAGGTAGGCGGAATGTGACATGTAGCGGTGAAATGCATAGATATGTGATAGAACACCAGTTGCGAAGGCAGCTTACTGGATTTCATTTGACGCTGAGGCACGAAAGCGTGGGGAGCGAACAGG
>SRR4424842.6451.1	SOTU104239	Bacteria;Bacteroidota;Saprospiria;Saprospirales;FOTU655;GOTU13816;SOTU104239
TACGGAGGGTGCAAGCGTTATCCGGAATTACTGGGCTTAAAGGGTGCGTAGGCGGTTTTATAAGTCAGATGTGAAATGTCTGGGCTCAACCGAGGAATTGCCATTGAAACTGTAAGACTAGAGTTAAGTTATGGTAGGAGGAATGTGACGTGTAGAGGTGAAATGCATAGAGATGTGAAAGAACACCAATGGCGAAGGCAGCTTACTGGACTTATTCTGACGCTGAGGCACGAAAGCGTGGGGAGCGAACGGG
>SRR4424975.5633.1	SOTU101398	Bacteria;Bacteroidota;Saprospiria;Saprospirales;FOTU5;GOTU1451;SOTU101398
TACGGAGGGTGCAAGCGTTATCCGGAATTACTGGGCGTAAAGGGTGCGTAGGCGGTTTTATAAGTCAGTGGTGAAAAGTCTGGGCTCAACCGCGGCCTTGCCATTGAAACTGTATGACTAGAGATAGGTTGAGGTAGGCGGAATGTCACATGTAGCGGTGAAATGCGTAGATATGTCGAAGAACACCAGTTGCGAAGGCGGCTTACTGGCCTACATTTGACGCTGAGGCACGAAAGCGTGGGGAGCGAACGGG
>SRR5452090.1694091.1	SOTU107020	Bacteria;Bacteroidota;Saprospiria;Saprospirales;Lewinellaceae;GOTU3791;SOTU107020
AATCACTGGTTTATACAGGTGCGTAGGCGGTTGCGTAAGTCAGTTGTGAAATTCCCCGGCTTTACCGGGGGGACTGCGATTGATACTGCGTTACTTGAATCAGGTTGAGGTAGGCGGAATGTGACATGTAGCGGTGAAATGCCTAGATATGTCATAGAACACCGATTGCGAAGGCAGCTTGCTGGACCTGTATTGGCGCCGAGGCACGAAAGCGTGGGGAGCAAACAGGATTAGAAACCCTAGTAGTCCGGCTGACTGACTCCAGT
>SRR6511732.20233.1	SOTU87207	Bacteria;Bacteroidota;Saprospiria;Saprospirales;Lewinellaceae;GOTU87;SOTU87207
AACCTTGGAGAGACGGTACTGTAAGAATAAGCACCGGCTAAATCCGTGCCAGCACCAGCGGTAATACGGAGGATGCAAGCGTTATCCGGAGTCACTGGGTTTAAAGGGTACGTAGGCGGTTTACTAAGTCAGACGTCAAAGGCCGTAGCTAAACTATGGTACGCGTTTGAAACTGGTAAGCTTGAATATGTTGGAAGTGTGTAGAATGGGTCATGTAGCGGTGAAATGCATAGAGATGAATTAGAATACCAAAAGCGAAGGCAGCACATTAAGGCATTATTGACGCTGATGTACGAAAGCGTGGGTAGCGAACAGGATGAGATACCCGGGGAGG
>SRR7517279.114339.1	SOTU76006	Bacteria;Bacteroidota;Saprospiria;Saprospirales;FOTU897;GOTU11056;SOTU76006
ATCCTTGGAGAGACGGTACTGTAAGAATAAGCACCGGCTAACTCCGTGCCAGCAGCCGCGGTAATACGGAGGGTGCAAGCGTTATCCGGAATCACTGGGTTTAAAGGGTACGTAGGCGGTTTACTAAGTCAGACGTCAAAGGCCGTAGTTAAACGATGGTACGCGTTTGAGACTGGTAAACTTAAATATGTTTGAAGTGTGTAGAAGGAGTCCTGTAGCGGTGAGATGCATGAATAGGACTTAGAATACCAAAAGCGAGGGCAGTACACTAAGGCATTATTGACGCTGATGTACGAAAGCGTGGGTGGCGAACAGGATTAGATACCCTGGTAG
>SRR5640940.102229.1	SOTU43738	Bacteria;Bacteroidota;Saprospiria;Saprospirales;Haliscomenobacteraceae;GOTU249;SOTU43738
TACAGAAGGTGCAAGCGTTATCCGGAATCACTGGGTTTAAAGGGTGCGTAGGCGGCAAATTAAGTCAGAGGTGAAAGCCCGGTGCTCAACATCGGAACTGCCTTTGATACTGGTTTGCTTGAATTAGGCTGAGGTCGGCGGAATGTGACATGTCGCGGTGAAATGCATATTTATGTCATAGAACACGAATTGCGTAGGCAGCTGATTGGACGTATATTGCCGCGAAGGCACGAAAGAGAGGTGAGCGACA
>SRR6387842.26513.1	SOTU10935	Bacteria;Bacteroidota;Saprospiria;Saprospirales;FOTU150;GOTU2566;SOTU10935
ATAAGCCTCTGACGGTACCTTGGGAATAAGCACCGGCTAACTCCGTGCCAGCAGCCGCGGTAATACGGAGGGTGCAAGCGTTATCCGGAATCACTGGGTTTAAAGGGTGCGTAGGCGGCTTAGTAAGTCAGTGGTGAAATGCGGTCGCTCAACGATCGAACTGCCATTGATACTGTCGGGCTTGAGACAAGTGGAGGTTGCCGGAACGGATGGTGTAGCGGTGAAATGCATAGATATTACATAGAATACCGATTGCGAAGGCAGATTACTAATAATGGACTGACACTGATGGACGAAAGCGTGGGGAGCGAACAGGATTAGATACCCGAGTAGTC
>SRR4777898.67168.1	SOTU27277	Bacteria;Bacteroidota;Saprospiria;Saprospirales;FOTU246;GOTU4412;SOTU27277
ATGTGCTGTTGACGGTACCTTACGAATAAGCACCGGCTAACTCCGTGCCAGCAGCCGCGGTAATACGGAGGGTGCAAGCGTTATCCGGAATCACTGGGTTTAAAGGGTGCGTAGGCGGTTTGATAAGTCAGAGGTGAAAGCTAGCAGCTTATGTGTTAAATTGCTTTTGATATGGTCAGGGTAGAAGGAGGTGGAGGTGGGCGGAATGTGGGATGTAGGGGTGAAATGCTTAGAGAGTTGGAGGAACACCGGTGGCGTGGGCAGCTTGCTGGGCGTGAATGGCCGCGGAGGCGCGAAGGGGGGGGGATCAAACAGGATTAGCTACCCGAGTGTTCCGGCTGACTGTCT
>ERR2098476.1059128.1	SOTU103520	Bacteria;Bacteroidota;Saprospiria;Saprospirales;FOTU1095;GOTU12718;SOTU103520
GTGTCAGCCTCCGCGGTAATACGGTAGGTGCAAGCGTTTTCCGGCATCATTGGGTGTAAAGGGTGCGTAGGCGGTTTCGTTAGTCAGAAGTTAAATTGCAGGGTATTACTGGGGAAGTGGTTTTTATTCATCGCGTTCAGAATTAGATTTCTGTTGGCGGAATGTGACATGTAGCGGTGAAATGCATAGATATGTCATAGAACACCAATTGCGAAGGCAGCTGACTGGACCTATATTGACGCTGAGGCACGAAAGCGTGGGGAGCGAACAGGATTAGATACCCTGGTAGTCCACGCCCTAAACGATGC
>SRR5786380.388201.1	SOTU2442	Bacteria;Bacteroidota;Saprospiria;Saprospirales;FOTU101;GOTU2124;SOTU2442
TACGGAGGGTGCAAGCGTTATCCGGAATCACTGGGTTTAAAGGGTATGCAGGCGGTTCTATAAATCAGACGTCAAAGGCTGGGGCCAAACCACGGTACGCGGTTTGAACTTGAAGACTTGAATATGTTTGAAGTGGGTAGAATGGGGAATGAAGCGGTGAAATGCATAGATATGACTTAGAATACCAAAAGCGAAGGCAGCACACTAAGGCATTATTGACGCTGAGATACGAAAGCGGTGGGTAGCGAACAGGATTAGATACCCTGGTAGTCCACGCCCTAAACGATGC
>ERR861973.252465.1	SOTU95305	Bacteria;Bacteroidota;Saprospiria;Saprospirales;FOTU1027;GOTU12153;SOTU95305
ATGTGCAGTTGACGGTACCTTACGAATAAGCACCGGCTAACTCCGTGCCAGCAGCCGCGGTAATACGGAGGATCCAAGCGTTATCCGGATTTATTGGGTTTAAAGGGTGCGTAGGCGGATTAGTAAGTCAGTGGTGAAAGCCTGCAGCTTAACTGTAGAATTGCCATTGATACTGCTAGTCTTGAATGTAGTTGAGGTGGGCGGAATATGACATGTAGCGGTGAAATGCTTAGATATGTCATAGAACACCGATGGCGAAGGCAATCCCCTGGACCTGTACTGACGCTCATGCACGAAAGCGTGGGGAGCAAACAGGATTAGATACCCGAGTAGTCC
>SRR6243729.19651.1	SOTU84595	Bacteria;Bacteroidota;Saprospiria;Saprospirales;FOTU903;GOTU10667;SOTU84595
TTAGAAACCCCAGTAGTCCGGCTGACTGACTCGTAGCGAATCTCGTATGCCGTCTTCTGCTTGAAAAAAAAGGAAAGCTAGCAGCTTAACTGTTAAATTTCCTTTGATACTGTCAGACTTGAAGCAGGTTGAGGTAGGCGGACTGTGACATGTAGCGGTGAAAGGCATAGATATTTCATAGCTCACCAATTGCGTAGTCACCTTGCTGATCTTCACATCGTACGTTGGTAATTGTGTGCCAGCCGCCGCGGTA
>SRR4424473.118410.1	SOTU101125	Bacteria;Bacteroidota;Saprospiria;Saprospirales;FOTU5;GOTU37;SOTU101125
TACGGAGGGTGCAAGCGTTATCCGGAATTACTGGGTTTAAAGGGTGCGTAGGCGGTCTTATAAGTCAGTGGTGAAAAGTCTGGGCTCAACCGAGGCCTTGCCATTGAAACTGGAAGGCTTGAAATAAGTTAAGGTTGGCGGAATGTGACATGTAGCGGTGAAATGCATAGATATGTCGTAGAACACCGATTGCGAAGGCGGCTTACTGGACTTCATTTGACGCTGAGGCGCGAAAGCGTGGGGAGCGAACAGG
>SRR4938548.14388.1	SOTU55665	Bacteria;Bacteroidota;Saprospiria;Saprospirales;FOTU5;GOTU37;SOTU55665
TACGGGGGGTGCAAGCGTTATCCGGAATTACTGGGTTTAAAGGGTGCGTAGGCGGTCTTATAAGTCAGTTGTGAAATGTCTGGGCTCAACCGAGTACTTGCCATTGAAACTGTAAGACTTGAAATAAGTTAAGGTAGACGGAATGTGACATGTAGCGGTGAAATGCGTAGATATGTCATAGAACACCAATTGCGAAGGCAGCTTACTGGACTTGATATGACGCCGAGGCACGAAAGCGTGGGGAGCGAACGGG
>SRR2982283.4192.1	SOTU22901	Bacteria;Bacteroidota;Saprospiria;Saprospirales;FOTU5;GOTU655;SOTU22901
TACGGAGGGTGCAAGCGTTATCCGGAATTACTGGGCTTAAAGGGAGCGTAGGCGGTTTTATAAGTCAGGGGTGAAAAGGCTGGGCTCAACCGAGGCCTTGCCATTGAAACTGTAGAACTTGAAATAAGTTGAGGTAGGCGGAATGTGACATGGAGCGGTGAAATGCATAGATATGTCATAGAACACCAATTGCGAAGGCAGCTTTCTAGCCTTCATTTGACGCTGAGGCTCGAAAGCGTGGGGAGCGAACTGG
>SRR1734289.54218.1	SOTU22903	Bacteria;Bacteroidota;Saprospiria;Saprospirales;FOTU5;GOTU2310;SOTU22903
TACGGAGGGTGCAAGCGTTATCCGGAATTACTGGGTTTAACGGGTGCGTCGGCGGTTTAATAAGTCAGTGGTGCAAAGTCTGGGCTCAACCGAGGCCTTGCCATTTAACCTGTTAGACTTGAAATAAGTTAAGGTAGGCGGAATGTGACATGTAGCGGTGAAATGCATAGCTATGTCATAGACCACCAATTGCGAAGGCAGCTTACTGGACTTTATTTTACGCTGAGGCACGCAAGCGTGGGTAGC
>SRR4424429.638998.1	SOTU22820	Bacteria;Bacteroidota;Saprospiria;Saprospirales;FOTU153;GOTU3108;SOTU22820
TACGGAGGGTGCAAGCGTTATCCGGAATTACTGGGTTTAAAGGGTGCGTAGGCGGTTTTATAAGTAAGTGGTGAAAACTCCGGGCTCAACCTAGGCATTGCAATTTAAACTGTAGAACTTGAAATAAGTTAAGGTAGGCGGAATGTGACATGTAGCGGTGAAATGCATAGATATATCATAGAACAACAATTGCGAAGGCAGCTTACTGGACGTTATTTGACGCTGAGGCACGAGAGCGTGGGGAGCAAACCGG
>SRR4425033.2872.1	SOTU113104	Bacteria;Bacteroidota;Saprospiria;Saprospirales;FOTU153;GOTU14757;SOTU113104
TACGGAGGGTGCAAGCGTTATCCGGAATTACTGGGCTTAAAGGGTGCGTAGGTGGTTTTATAAGTCAGTGGTGAAAAGTCTGGGCTCAACCGTGGCATTGCAATTGAAACTGTAGAACTTGAAATAAGTTAAGGTAGGCGGAATGTGCCGTGTAGCGGTGAAATGCATAGATATGGGAAAGAACACCAATTGCGAAGGCAGCTTACTGGACTATTTCTGACGCTGAGGGACGAAAGCGTGGGGAGCGAACGGG
>SRR4424868.18889.1	SOTU111627	Bacteria;Bacteroidota;Saprospiria;Saprospirales;FOTU5;GOTU4133;SOTU111627
TACGGAGGGTGCAAGCGTTATCCGGAATTACCGGGTTTAAAGGGTGCGTAGGCGGTTTTATAATTCAGTGGTGAAAGGTCTGGGCTCAACCGAGGCCTTTCCATTGAAACTGTAAGACTTGAAATAAGTTAAGGTAGGCGGAATGTGACATGTAGCGGGGAAATGCATAGCTATGTCATAGAACACCAATGGCGAAGGCGGCTTACTGGACTTAATTTGACGCTGAGGTATGAAAGCGTGGGGAGCGAACGGC
>SRR4424412.457607.1	SOTU31224	Bacteria;Bacteroidota;Saprospiria;Saprospirales;FOTU5;GOTU4133;SOTU31224
TAAGGAGGGTGCAAGCGTTATCCGGAATTACTGGGTTTAAAGGGTGCGTAGGCGGTTTTATAAGTCAGTGGTGAAAAGTCTGGGCTCAACCGAGGCCTTGCCATTGAAACTGTAAGACTTGACATAAGTTAAGGTAGGCGGAATGTGACATGTAGCGGTGAAATGCATGTATATGTCATAGAACGCCAATTGCGCAGGCAGCTTACTGGACTTAATTTGACGCTGCGGCACGAAGGCGTGGGGAGCGATAGCA
>SRR4424431.206624.1	SOTU68928	Bacteria;Bacteroidota;Saprospiria;Saprospirales;FOTU5;GOTU4133;SOTU68928
TACGGAGGGGGAAAGCGTTATCCGGAATTACTGGGTTTAAAGGGTGCATAGGCGGTCTTATAAGTTAGTGGTGAAAAGTCTGGGCTCAACCGAGGCCTTGCCATTGAAACTGTAAGAGTTGAAATAAGTTAAGGTAGGCGGAATGTGACATGTAGCGGTGAAATGCATAGATATGTCATAGAACGCCAATTGCGAAGGCAGCTTACGGGACTTCATTTGACGCGGAGGCACGAAAGCGTGGGGAGCGAGCGGG
>SRR4424469.25372.1	SOTU69891	Bacteria;Bacteroidota;Saprospiria;Saprospirales;FOTU5;GOTU4133;SOTU69891
TACGGAGGGTGCAAGCGTTATCCGGAATTACTGGGTTTAAAGGGTGCGTAGGCGGTTTTATAAGTCAGTGGTGAAAAGTCTGGGCTCAACCGAGGCCTTGCCATTGAAACTGTAAGACTTGAAATAAGTTAAGGTAGGCGGAATGTGACATGTAGCGGTGAAATGCATAGATATGTCAGAGAACACCAATTGCGAAGGCAGCTTACTGGACTTCATTTAACGCTGAGTCGCGCAGGCGTGGGAAGCGAACAGT
>SRR1734276.11737.1	SOTU114330	Bacteria;Bacteroidota;Saprospiria;Saprospirales;FOTU5;GOTU4133;SOTU114330
TACGGAGGGTGCAAGCGTTATCCGGAATTACTGGGTTTAAAGGGTGCGTAGGCGGTTTAATAAGTCGGTGGTGAAAAGTCTGGGCTCAACCGAGGCCTTGCCATTGAAACTGTTAAACTTGAAATTAGTTAAGGTAGGCGGAATGTGACATGTAGCGGTGAAATGCATAGATATGTCATAGAACACCAATTGCGAAGGCAGCTTACTGGACTATATCTGACTCTGAGGCCCGCAAGCGTGGGGAG
>SRR1554275.41276.1	SOTU10796	Bacteria;Bacteroidota;Saprospiria;Saprospirales;FOTU153;GOTU1149;SOTU10796
GATCTGCAGTGCCAGCCGCCGCGGTAATACGGAGGGTGCAAGCGTTATCCGGAATTACTGGGTTTAAAGGGTGCGTAGGCGGTTTTATAAGTCAGTGGTGAAAAGTCTGGGCTCAACCGAGGCCTTGCCATTGAAACTGTAGAACTTGAAATAAGTTAAGGTAGGCGGAATGTGACATGTAGCGGTGAAATGCATAGATATGTCATAGAACACCAATTGCGAAAGACACTTACTGGACTTTATTTTACGCTAGGGCACGAAAGGGTGGGGGCGCGAACGGCGTGAGATCCCAGCTAAGC
>SRR4424311.89780.1	SOTU19395	Bacteria;Bacteroidota;Saprospiria;Saprospirales;FOTU153;GOTU1149;SOTU19395
TACGGAGGGTGCAAGCGTTATCCGGAATTACTGGGTTTAAAGGGTGCGTAGGCGGTCTTATAAGTCAGTGGTGAAAAGTCTGGGCTCAACCGAGGCCTTGCCATTGAAACTGTAAGACTTGAAATAAGTTAAGGTAGGCGGAATGTGACATGTAGCGGTGAAATGCATAGATATGTCATAGAACACGAATTGCGAAGGCAGCTTACTGGACTTCATCTAACGCTGTGTCACGAAAGCGTGTGGCGCGAACGAG
>SRR4424833.9819.1	SOTU54400	Bacteria;Bacteroidota;Saprospiria;Saprospirales;FOTU153;GOTU1149;SOTU54400
TACGGAGGGTGCAAGCGTTATCCGGAATTACTGAGTTTAAAGGGTGCGTAGGCGGTTTTATAAGTCAGTGGTGAAAAGTCTGGGCTCAACCGAGGCCTTGCCATTGAAACTGTAGAACTTGAAATAAGTTAAGGTAGGCGGAGTGTGACATGTAGCGGTGAAATTCATAGATATTTCATAGAACATCAATTGCGAAGGCAGCTTACTGGACTTTATTTGACGCTGAGGCACGCAATCGTGGTGAGCGAACGCG
>SRR4424429.118236.1	SOTU92150	Bacteria;Bacteroidota;Saprospiria;Saprospirales;FOTU153;GOTU1149;SOTU92150
TACGGAGGGTGCAAGCGTTATCCGGAATTACTGGGTTTAAAGGGTGCGTAGGCGGTTTTATAAGTCAGTGGTGAAAAGTCTGGGCTCAACCGAGGCCTGGCCATTGAAACTGTAGAACTTGAAATAAGTTAGGGGAGGCAGAACGTGACATGTAGCGGTGAAATGCATAGATATGTCATAGAACGCCAGTTGCGAAGGCGGCTTACTGGACTGTATTTGACGCTGAGGCACGAGAGCGTGGGGAGCGAACGGG
>SRR4424311.152609.1	SOTU91015	Bacteria;Bacteroidota;Saprospiria;Saprospirales;FOTU5;GOTU360;SOTU91015
TACGGAGGGTGCAAGCGTTATCCGGAATTACTGGGTTTAAAGGGTGCGTAGGCGGTCTTATAAGTCAGTGGTGAAAAGTCTGGGCTCAACCGAGGCCTTGCCATTGAAACTGTAAGACTTGAAGTAAGTTAAGGTAGGCGGAATGTGACATGTAGCGGTGAAATGCATAGATATGTCATAGGACACCAATTGCGAAGGCAGCTTACTGGACTTCATTTATCGCGGAGGCACGCAATAGTGGGGAGCGAATGGG
>SRR1554275.28324.1	SOTU79611	Bacteria;Bacteroidota;Saprospiria;Saprospirales;FOTU153;GOTU10337;SOTU79611
GATCTGCAGTGCCAGCAGCCGCGGTAATACGGAGGGTGCAAGCGTTATCCGGAATTACTGGGCTTAAAGGGTGCGTAGGCGGTTTTATAAGTCAGTGGTGAAAAGTCTGGGCTCAACCGAGGCCTTGCCATTGAAACTGTAGAACTTGAAATAAGTTAAGGTAGGCGGAATGTGACATGTAGCGGTGAAATGCATAGCTATGTCATAGAACACCAATTGCGAAGGCAGCTTACTGGACTTTATTTGACGCAGAGGACTGAAAGGGAGGGGAGACGACGGGAGTAGGTACCAGCGTAGGC
>SRR5380775.43167.2	SOTU90595	Bacteria;Bacteroidota;Saprospiria;Saprospirales;FOTU5;GOTU1115;SOTU90595
GGAGGGTGCAAGCGTTATCCGGAATTACTGGGTTTAAAGGGTGCGTAGGCGGTCTTATAAGTCAGTGGTGAAAAGTCTGGGCTCAACCGAGGCCTTGCCATTGAAACTGTAAGACTTGAAATAAGTTAAGGTAGGCGGAATGTGACATGTAGCGGTGAAATGCATAGATATGTCATAGAACACCAATTGCGAAGGCAGATAAGAGAACTTCATTTGCCAATGAGGCACGAAAGCGTGGAGGGCGAACGGG
>SRR4424912.16218.1	SOTU57379	Bacteria;Bacteroidota;Saprospiria;Saprospirales;FOTU5;GOTU1115;SOTU57379
TACGGAGGGTGCAAGCGTTATCCGGAATTACTGGGTTTAAAGGGTGCGTAGGCGGTTTGATAAGTCAGAGGTGAAAGGTCTGGGCTCAACCGGGGCCTTGCAATTGAAACTGGAGAACTTGAAATATGTTAAGGTAGGCGGAATTTGACATGTAGCGGTGAAATGCATAGATATGTCATAGAACACCAATTGCGAAGGCGGCTTACTGGACTATAATTGACGCTCAGGTTCGAAAGCGTGGGGAGCGAACGGG
>SRR4424311.41785.1	SOTU43213	Bacteria;Bacteroidota;Saprospiria;Saprospirales;FOTU5;GOTU1115;SOTU43213
TACGGAGGGTGCAAGCGTTATCCGGAATTACTGGGTTTAAAGGGTGCGTAGGCGGTCTTATAAGTCAGTGGTGAAATGCCTGGGCTCAACCGAGGCCTTGCCATTGAAACTGGAAGACTTGAATAAAGTTAAGGTAGGCGGAATTTGACATGTAGCGGTGAAATGCGTAGATATGTCAGAGAACACCAATTGCGAAGGCGGCTTACTGGACTTCAATTGACGCTGAGGTACGAAAGCGTGGGGAGCGAACGGG
>SRR3278521.97501.1	SOTU58929	Bacteria;Bacteroidota;Saprospiria;Saprospirales;FOTU5;GOTU1115;SOTU58929
TACGGAGGGTGCAAGCGTTATCCGGAATTACTGGGTTTAAAGGGTGCGTAGGCGGTAATATAAGTCAGTGGTGAAAAGTCCGGGCTCAACCGGGGCCTTGCCATTGAAACTGTGTTACTTGAAATAAGTTAAGGTAAGCGGGATGTGACATGTAGCGGTGAAATGCATAGATATGTCATAGAACACCAATTGCGAAGGCAGCTTACCGGACTTTATTTGACGCTGAGGACCGATAGCCGGGGGGTCGAACG
>SRR4777898.64538.1	SOTU95036	Bacteria;Bacteroidota;Saprospiria;Saprospirales;FOTU1002;GOTU11484;SOTU95036
ATGTGCTGTTGACGGTACCTTACGAATAAGCACCGGCTAACTCCGTGCCAGCAGCCGCGGTAATACGGAGGGTGCAAGCGTTATCCGGAATCACTGGGTTTAAAGGGTGCGTAGGCGGTTTGATAAGTCAGAGGTGAAAGCTAGCGGCTTATGTGGTAAGTTGCTTTTGATTTTGGTGGGTGTGAATGGGGTGGGGGTGGGGGGAATGGGGGGTGTAGAGGGGAAAGGCATAGATAGGTAAGAGAACACGGATGGCGTAGGCGGGTTGGGGGGGTGGAATGGAGGCGGAGGCACGAAGGGGTGGGGAGCAAGCAGGATTAGTTGCCCTTGTGGTCCGGCTGACTTTTT
>SRR4777898.342353.1	SOTU95382	Bacteria;Bacteroidota;Saprospiria;Saprospirales;FOTU1049;GOTU12550;SOTU95382
ATGTGCTGTTGACGGTACCTTACGAATAAGCACCGGCTAACTCCGTGCCAGCAGCCGCGGTAATACGGAGGGTGCAAGCGTTATCCGGAATCACTGGGTTTAAAGGGTGCGTAGGCGGTTTGATAAGTCAGAGGTGAAAGCTAGCGGCTTAAGTGTTAGAGTGGCGTTGGTAGTGGCAGTGTTGGATCTAGTTGAGGTAGGCGGAGTGGGACAGGTAGCGGTGAATGGCATAGATGTGTCATGGAACAGCAAGTGCGGAGGCGGCGTGCTGGGGTGGAGTTGAAGCTGAGGTAGGAAAGCGTGGGGTTCGGCGGGGTGGAGAAGCCCTG
>ERR2098514.957684.1	SOTU97815	Bacteria;Bacteroidota;Saprospiria;Saprospirales;FOTU1118;GOTU12701;SOTU97815
GTGCCAGCAGCCGCGGTAATACGGGGGATGCAAGCGTTATCCGGAATCATTGGGTGTAAACTTGAATATGTTTGAAGTGTGTAGAATGGGTCATGTAGCGGTGAAATGCATAGATATGACTTAGAATACCAAAAGCGAAGGCAGCACACTAAGGCATTATTGACGCTGATGTACGAAAGCGTGGGTAGCGAACAGGATTAGATACCCTGGTAGTCCACGCCCTAAACGATGC
>ERR2098490.260260.1	SOTU97571	Bacteria;Bacteroidota;Saprospiria;Saprospirales;FOTU1128;GOTU13180;SOTU97571
GTGTCAGCAGCCGCGGTAAGACGGAGGATGCAAGTGTTATCCGGAATCACTATGGTACGCGTTTGAAACTGGTAAACTTGAATATGTTTGAAGTGTGTAGAATGGTCATGTAGCGGTGAAATGCATAGATATGACTTAGAATACCAAAAGAGAAGGCAGCACACTAAGGCATTATTGACGCTGATGTACGAAAGCGTGGGTAGCGAACAGGATTAGATACCCTGGTAGTCCACGCCCTAAACGATGG
>SRR5380432.1944923.2	SOTU60106	Bacteria;Bacteroidota;Saprospiria;Saprospirales;FOTU636;GOTU8637;SOTU60106
GGAGGGTGCAAGCGTGATAAGGAAGCACTGGGATTAAAGAGTGCGTAGGCGGATAGATAAGTCAGAGGTGAAAGCCTTAAGCTAAGCTGGAGAAATGCCTTTGATACTGGTTATCTTGAATAAGGTTGAGGTTAGAGGAATGTGAAATGTAGCGGTGAAATGCATAGATATGTCATAGAACACCAATTGGGTAGGCAGCTGAGTGTGCAGTTATTGACGCTGAGGCACGAAAGCATGGGGCGCGAACAGG
>SRR5380432.2054847.2	SOTU36089	Bacteria;Bacteroidota;Saprospiria;Saprospirales;FOTU195;GOTU4554;SOTU36089
GGAGGGTGCAAGCGTTATCCGGAATCACTGGGTTTACAGCGTGCGCAGGCGGCCTATTAAGTCAGAAGTGAAATGTTCGCGCTTAACGGGGGATCTGCTTTTGATACTGGTTGGCTTGAATCGGGATGAGGTCTGCGGAATGTGACATGTAGCGGTGAAATGCATAGATATGTCATGGAACACCAATTGCGTAGGCAGCCGACTGGACCCGTATCGACGCTGAGGCATGAAAGCGTGGGGAGCGAACAGG
>ERR2098564.224440.1	SOTU74030	Bacteria;Bacteroidota;Saprospiria;Saprospirales;FOTU743;GOTU10067;SOTU74030
TGGCCAGCATCAGGGTCAATACGGAGTGTGCCTGGTTTAACCTGAATAACTGTGTGTAAAGCTTGCTTAGTCTGTTGCGTAATTCATAATATAACGCTCACATTTTTAATGTGAAATTGCTTTTGATCCTGCGTTACTATAATTAGGTTGATTTTGGCGGAATGTGACATGTAGCGGTGAAATGCATAGATATGTCATAGAACACCAATTGCGAAGGCAGCTGACTGGACCTATATTGACGCTGAGGCACGAAAGCGTGGGGAGCGAACAGGATTAGATACCCTGGTAGTCCACGCCCTAAACGATGC
>SRR5408792.51456.2	SOTU84214	Bacteria;Bacteroidota;Saprospiria;Saprospirales;FOTU852;GOTU10264;SOTU84214
TTCGAGAGTGCGAGCGGCCGCGGTAGTCAGGAGGGTGCAAGCGGTATCCGGAATCACTGGGTTTAAGAGGGGCGTAGGCGGGCCGATCAGGCAGTCGTGAAATCGCTGGGCTTAACCCATGCAACTGCGATTGATACTGTCGGGCTTGAATCAGGTTGAGGCAGGCGGAATGTGACATGTAGCGGTGAAATGCATAGATATGTCATAGAACACCGATTGCGAAGGCAGCTTGCTGGACCTTGATTGACGCTGAGGCACGAAAGCGTGGGGAGCAAACAGGATTAGAAACCCTAGTAGTCC
>SRR7123556.43294.1	SOTU117229	Bacteria;Bacteroidota;Saprospiria;Saprospirales;FOTU852;GOTU10264;SOTU117229
GTGCCAGCAGCCGCGGTAATACGTAGGGTGCAAGCGTTAATCGGAATTACTGGGTTTAAAGGGTGCGTAGGCGGCCCGATCAGTCAGTCGTGAAATCGCTGGGCTTAACCCATGCAACTGCGATTGATACTGTCGGGCTTGAATCAGGTTGAGGCAGGCGGAATGTGACATGTAGCGGTGAAATGCATAGATATGTCATAGAACACCGATTGCGAAGGCAGCTTGCTGGACCTTGATTGACGCTGAGGCACGAACGCGTGGGGAGCAAACAGGAATAGATAACCGGGTAGTCGCTGTCTCT
>SRR5380775.182690.1	SOTU10817	Bacteria;Bacteroidota;Saprospiria;Saprospirales;FOTU178;GOTU697;SOTU10817
TACGGAGGGTGCAAGCGTTATTCGGAATGACTGGGTTTAAAGGGTGCGTAGGCGGTGTGATAAGTCTGTGGTGAAATGTTTGGGCTTAACCGTGGAAGTGCAATTGAAACTGTAAGACTTGAAGTAAGTTAAGGTAGGCGGAATGTGATATGTAGCGGTGAAATGCATAGATATAGCACAGAATACCAATTGGGAAGGCAGCTTTCTGGACTTCATTTGAAGCTGAGGCACGAAAGCGTGGGGAGCGAAC
>SRR4777898.182639.1	SOTU73194	Bacteria;Bacteroidota;Saprospiria;Saprospirales;FOTU757;GOTU9032;SOTU73194
ATGTGCAGTTGACGGTACCTTACGAATAAGCACCGGCTAACTCCGTGCCAGCAGCCGCGGTAATACGGAGGGTGCAAGCGTTATCCGGAATCACTGGGTTTAAAGGGTGCGTAGGCGGTTTGATAAGTCAGAGGTGAAAGCTAGCATGTTAGCTTTGAATGAGGGTGAGATACGGTGATTGTTGGGTGTAGGTGAGATAGGCAGAAAGAGACAGTGGACGGTGAATTGCGTAGAGATGTCGTGGGGCTGTAATTGCGGAGGCGGCTTGATGGGGTGGGAATGAAGCAGGGTTACGAACGCTTGTGGTTCGCATAGTTGTCTAAACCCTT
>SRR3714457.51490.1	SOTU14794	Bacteria;Bacteroidota;Saprospiria;Saprospirales;FOTU58;GOTU1778;SOTU14794
TTGGGAATTTGACAGTACCAGAGGAATAAGCACCGGCTAACTCCGTGCCAGCAGCCGCGGTAATACGGAGGGTGCAAGCGTTATCCGGAATCACTGGGTTTAAAGGGTGCGTAGGCGGTTTGATAAGTCAGAGGTGAAAGCTAGCAGCTTAACTGTTAAATTGCCTTTGATACTGGGCATCTTGAAATAAGTGGAGGCCTCCGGAACGGATCGTGTAGCGGTGAAATGCATAGATATGATCCAGAACTCCAATTGCGTAGGCAGGAGGCTACGCTTGGTTTGACGCTGAGGCACGAGAGCATGGGGAGCAAACAGGCTTAGATACCCGGGTAGTCA
>ERR2098536.457236.1	SOTU104511	Bacteria;Bacteroidota;Saprospiria;Saprospirales;FOTU1103;GOTU12693;SOTU104511
CTGTCAATCGATGTGAGAATAAAGCTTGCGAACGCGCTCCCCAGGATGACTGGTTATCACTGGTGCTTAGGCTGTGACGGTATACAGACGTGAACGATCAAACCTCGACTGCGGAGTGGCCTTTGATAGTACGTGACTCAAATTAGTCACAGCGCGGCCGAATGTGACATGTAGCGGTGAAATGCATAGATATGTCATAGAACACCAATTGCGAAGGCAGCTGACTGGACCTATATTGACGCTGAGGCACGAAAGCGTGGGGAGCGAACAGGATTAGATACCCTGGTAGTCCACGCCCTAAACGATGC
>SRR5382535.422735.2	SOTU32829	Bacteria;Bacteroidota;Saprospiria;Saprospirales;FOTU352;GOTU5777;SOTU32829
GGGAGGTGGAAGCTATATCCGGAAGTACTGGATTTAAAGGGTGCGGCGGCGGTTTAAGTAGTAAGAAGGGAAAAGTCCGAGCTCTACTGGGGCCTTGCTTTTGATACTGTTAGACTTGAATCAGTCTGAGGTTAGCGGAATGTGAAATGTAGGGGTGAAATGCATAGATATGTCAGAGAACACCAATTGCGAAGGCAGCGAACTAGACCTCGATTGACGCGTAGGCACGAAAGCGTGGGGAGGGAACAGG
>SRR4777898.362689.1	SOTU73328	Bacteria;Bacteroidota;Saprospiria;Saprospirales;FOTU737;GOTU9115;SOTU73328
ATGTGCAGTTGACGGTACCTTACGAATAAGCACCGGCTAACTCCGTGCCAGCAGCCGCGGTAATACGGAGGGTGCAAGCGTTATCCGGAATCACTGGGTTTAAAGGGTGCGTAGGCGGTTTGATAAGTCAGATGTGAAAGCTAGCGGCTTAACCGTGAAATGGGTTGTGGTACGGTCAGGCTTGAGTGAAGTGGAGGTAGGAGTGATTTGGCGGGTAGCGGTGAAAGGCGTAGATAGGTGATGGAACACTAATGGCGGAGGCAGCGTGATGGGGTGGGAATGACGCTGATGCACGAAAGCGTGGGTTGCGGACAGGTTTAGATGCCAGT
>ERR2209758.198772.1	SOTU43626	Bacteria;Bacteroidota;Saprospiria;Saprospirales;FOTU516;GOTU6286;SOTU43626
ATCCTTAACTGACGTTATTACAAGAATAAGCACCGGCTAACTCCGTGCCAGCAGCCGCGGTAATACGGAGGGTGCAAGCGTTATCCGGAATCACTGGGTTTAAAGGGTGCGTAGGTGGACTAGTAAGTCAGAGGTGAAATCCCGTCGCTTAACGAAGGAACTGCCGTTGAGACTGCTGGGCTTGCCGCAGGTTGATGTAGGCGGAATGTGGCATGTAGCGGTGACATGCGTAGATATGCCATAGAACACCGATTGCGAAGGCAGCAGACTACCCCTTTAGGTACGCTTCTGAACGACCTCGTTTAGATCTAACCTTATTAGATCCCCCAGTAGTC
>SRR3735235.368576.1	SOTU80024	Bacteria;Bacteroidota;Saprospiria;Saprospirales;FOTU906;GOTU10545;SOTU80024
CCAGCAGCCGCGGTAATACGGAAGGTGCAAGCGTTATCCGGAATCACTGGGTTTAAAGGGTGCGTAGGCGGCAAATTAAGTCAGGGGTGAAAGCCCGGCGCTCAACGTCGGAATTGCCTTTGATACTGGTTTGCTTGAATTAGGCTGAGGTCGGCGGAATGTGACATGTAGCGGTGAAATGCATAGATATGTCATAGAACACCAATTGCGTAGGCAGCTGCTCAAATGAATTGACGGAAATCGGAAGAGCGGTTCAGCAGGAATGCCGAGACCGAATCCGTACAGC
>ERR2098564.267075.1	SOTU86774	Bacteria;Bacteroidota;Saprospiria;Saprospirales;FOTU1023;GOTU12029;SOTU86774
GTGTCAGCAGCCGCGGTAATACGGAGGATCCAAGCGTTATCCGGAATCACTGGGCTTAAAGGGTCCGTAGCTAAACTATGGTACGCGTTTGAAACTGGTAAACTTGAACATGTTTGAAGTGTGTAGAATGGGTCATGTAGCGGTGAAATGCATAGATATGACTTAGAATACCAAAAGCGAAGGCAGCACACTAAGGCAGTATTGACGATGATGTACGAAAGCGTGGGTAGCGAACAGGATTAGATACCCTGGTAGTCCACGCCCTAAACGATGC
>SRR2104116.124193.1	SOTU50211	Bacteria;Bacteroidota;Saprospiria;Saprospirales;Lewinellaceae;GOTU848;SOTU50211
AATGAGTGCCAGCAGCCGCGGTAATACGGAAGGTGCAAGCGTTATCCGGAATTACTGGGCTTAAAGGGTGCGTAGGCGGTGTTATAAGTCAGAGGTGAAAGCTCACAGCTCAACTGTGGAACTGCCTTTGATACTGTTATGCTTGAATTAGGTTGAGGTTGGCGGAATGTGACATGTAGCGGTGAAATGCATAGATATGTCATAGAACATCGATTGCGAAGGCAGCTGGCTAGACCTTAATTGACGCTGAGGCACGAAAGCGTGGGGAGCGAACAGGATTAGATACCCCGGTAGTCCTAGA
>SRR2104115.257183.1	SOTU105659	Bacteria;Bacteroidota;Saprospiria;Saprospirales;Lewinellaceae;GOTU848;SOTU105659
AATTTGTGCCAGCCGCCGCGGTAATACGGAAGGTGCAAGCGTTATCCGGAATCACTGGGCTTAAAGGGTGCGTAGGCGGCTTAATAAGTCAGAGGTGAAAGCTCACAGCTCAACTGTGGAACTGCCTTTGATACTGTTATGCTTGAATTAGGTTGAGGTTGGCGGAATGTGACATGTAGCGGTGAAATTCATAGATATGTCATAGATCATCGATTGCGAAGGCGGCTGGCTAGACCTTAATTGACGCTGAGGCACGAAAGCGTGGGGAGCGAACAGGATTAGATACCCCGGTAGTCCGTAG
>SRR2104116.3771.1	SOTU107992	Bacteria;Bacteroidota;Saprospiria;Saprospirales;Lewinellaceae;GOTU848;SOTU107992
TCGCAGTGCCAGCCGCCGCGGTAATACGGAAGGTGCAAGCGTTAACCGGAATCACTGGGTTTAAAGGGTGCGTAGGCGGCTTAATAAGTCAGAGGTGAAAGCTCACAGCTTAACCGTGGAACTGCCTTTGAAACTGTTAGGCTTGAATTAGGTTGAGGTTGGCGGAATGTGACATGTAGCGGTGAAATGCATAGATATGTGAAAGAACATCGATTGCGAAGGCAGCTGGCTAGACTTTCATTGACGCTGAGGCACGAAAGCGTGGGGAGCGAACAGGATTAGAAACCCCGGTAGTCCTCG
>SRR2103987.13476.1	SOTU60566	Bacteria;Bacteroidota;Saprospiria;Saprospirales;Lewinellaceae;GOTU848;SOTU60566
TATTAGTGCCAGCAGCCGCGGTAATACGGAAGGTGCAAGCGTTATTCGGAATCACTGGGCGTAAAGCGTGCGTAGGCGGCGTAATAAGTCAGAGGTGAAAGCCCAGAGCTTAACCGTGGAACTGCCTTTGATACTGTTATGCTTGAATTAGGGTGAGGTTGGCGGAATGTGACATGTAGCGGTGAAATGCATAGATATGTCATAGAACATCGAGTGCGAAGGCAGCTGGCTAGACCTGAATTGACGCTGAGGCACGAAAGCGTGGGGAGCGAACAGGATTAGATACCCGGGTAGTCCA
>SRR2104005.265776.1	SOTU52803	Bacteria;Bacteroidota;Saprospiria;Saprospirales;Lewinellaceae;GOTU848;SOTU52803
ACGACGTGCCAGCCGCCGCGGTAATACGGAAGGTGCAAGCGTTATCCGGAATCACTGGGTTTAAAGGGTGCGTAGGGGGCGTAATAAGTCAGAGGTGAAAGCTCACGGCTTAACCGTGGAACTGCCTTTGATACTGTTATGCTTGAGTTAGGTTGAGGTTGGCGGAATGTGACATGTAGCGGTGAAATGCATAGATATGTCATAGAACATCGATTGCGAAGGCAGCTGACTAGGCCTTAATTGACGCTGAGGCACGAAAGCGTGGGGAGCGAACAGGATTAGAAACCCCGGTAGTCCGT
>SRR2104051.419.1	SOTU1674	Bacteria;Bacteroidota;Saprospiria;Saprospirales;Lewinellaceae;GOTU848;SOTU1674
TTTGTGTGCCAGCAGCCGCGGTAATACGGAAGGTGCAAGCGTTATCCGGAATCACTGGGCTTAAAGGGTGCGTAGGCGGCGTGATAAGTCAGAGGTGAAAGCCCACAGCTTAACCGCGGAACTGCCTCTGATACTGCCATGCTTGAGTTAGGTTGAGGTTGGCGGAATGTGACATGTAGCGGTGAAATGCATAGATATGTCATGGAACACCGATTGCGAAGGCAGCTGGCTAGACCTTAATTGACGCTGAGGCACGAAAGCGTGGGGAGCGAACAGGATTAGAAACCCCGGTAGTCCGT
>SRR2104137.325554.1	SOTU50185	Bacteria;Bacteroidota;Saprospiria;Saprospirales;Lewinellaceae;GOTU848;SOTU50185
CAACGGTGCCAGCAGCCGCGGTAATACGGAAGGTGCAAGCGTTATTCGGAATTACTGGGCTTAAAGCGTGCGTAGGCGGCGTAATAAGTCAGAGGTGAAAGCCCACGGCTTAACCGTGGAACTGCCTTTGATACTGTTATGCTTGAATTAGGTTAAGGTTGGTGGAATGTGACATGTAGCGGTGAAATGCATAGATATGTCATAGAACACCGATTGCGAAGGCAGCTGGCTAGACCTTAATTGACGCTGAGGTACGAAAGCGTGGGGAGCGAACAGGATTAGAAACCCCGGTAGTCCGT
>SRR2103880.316420.1	SOTU72262	Bacteria;Bacteroidota;Saprospiria;Saprospirales;Lewinellaceae;GOTU848;SOTU72262
TGCAGGTGCCAGCAGCCGCGGTAATACGGAGGGTGCAAGCGTTATCCGGAATCACTGGGCTTAAAGGGTGCGTAGGCGGCTTAATAAGTCAGAGGTGAAAGCTCACAGCTTAACTGGGGAACTGCCTTTGATACTGTTATGCTTGAATACGGTGGAGGTTGGCGGAATTTGACATGTAGCGGTGAAATGCATAGATATGTCAAAGAACATCGATTGCGAAGGCAGCTGGCTAGACCTTAATTGACGCTGAGGCACGAAAGCGTGGGGAGCGAACAGGATTAGAAACCCCAGTAGTCCA
>SRR2104101.132028.1	SOTU86081	Bacteria;Bacteroidota;Saprospiria;Saprospirales;Lewinellaceae;GOTU848;SOTU86081
CCGCAGTGCCAGCCGCCGCGGTAATACGGAAGGTGCAAGCGTTATCCGGAATCACTGGGCTTAAAGGGTGCGTAGGCGGCGTAATAAGTCAGAGGTGAAAGCTTACAGCTCAACTGCGGAACTGCCTTTGATACTGTTATGCTTGAGTTAGGTTGAGGTTGGCGGAATGTGACATGTAGCGGTGAAATGCATAGATATGTCATAGAACATCGATTGCGAATGCAGCTGGCTAGACCTTAATTGACGCTGAGGCACGAAAGCGTGGGGAGCGAACAGGATTAGAAACCCCGGTAGTCCGT
>SRR2104084.175948.1	SOTU38624	Bacteria;Bacteroidota;Saprospiria;Saprospirales;Lewinellaceae;GOTU848;SOTU38624
CGTGTGTGCCAGCCGCCGCGGTAATACGGAAGGTGCAAGCGTTATCCGGAATCACTGGGCGTAAAGGGTGCGTAGGCGGTTTAATAAGTCAGAGGTGAAAGCTCACAGCTCAACTGTGGAACTGCCTTTGATACTGTTATACTTGAGTTAGGTTGAGGTTGGCGGAATGTGACATGTAGCGGTGAAATGCATAGATATGTCATAGAACATCTATTGCGAAGGCAGCTTGCTAGACCTAAATTGACGCTGAGGCACGAAAGCGTGGGGAGCGAACAGGATTAGAAACCCCGGTAGTCCA
>SRR2104115.235641.1	SOTU61391	Bacteria;Bacteroidota;Saprospiria;Saprospirales;Lewinellaceae;GOTU848;SOTU61391
CCGGCGTGCCAGCAGCCGCGGTAATACGGAAGGTGCAAGCGTTATCCGGAATCACTGGGCTTAAAGGGTGCGTAGGCGGCGTAATAAGTCAGAGGTGAAAGCCCACAGCTTAACCGTGGAACTGCCTTTGATACTGTTATGCTTGAATTAGGTTGAGGTTGGCGGAATGTGACATGTAGCGGTGAAATGCATAGATATGCCATAGAACACCGATTGCGAAGGCAGCTGGCTAGCCCTTAATTGACGCTGAGGCACGAAAGCGTGGGGAGCGAACAGGATTAGACCCCGGTAGTCCGT
>SRR2103934.279119.1	SOTU79355	Bacteria;Bacteroidota;Saprospiria;Saprospirales;Lewinellaceae;GOTU848;SOTU79355
CGTAGGTGCCAGCCGCCGCGGTAATACGGAAGGTGCAAGCGTTATCCGGAATCACTGGGTTTAAAGGGTGCGTAGGCGGTTAGTTAAGTCAGAGGTGAAAGCTCACAGCTCAACCGTGGAACTGCCTTTGATACTGTTATGCTTGAATTAGGTTGAGGTTGGCGGAATGTGACATGTAGCGGTGAAATGCATAGATATGTCATAGAACATCGATTGCGAAGGCAGCTGGCTAAACCTTAATTGACGCTGAGGCACGAAAGCGTGGGGAGCGAACAGGATTAGATACCCGGAGTCC
>SRR2103888.504346.1	SOTU93889	Bacteria;Bacteroidota;Saprospiria;Saprospirales;Lewinellaceae;GOTU848;SOTU93889
GGTAAGTGCCAGCAGCCGCGGTAATACGGAGGGTGCAAGCGTTATCCGGAATCACTGGGTTTAAAGGGTGCGTAGGCGGCGTAATAAGTCAGAGGTGAAAGCTCACAGCTTAACTGTGGAACTGCCGTTGATACTGTAATTCTTGAATTAGGTTGAAGTTGGCGGAATGTGACATGTAGCGGTGAAATGCATAGATATGACATAGAACATCGATTGCGAAGGCAGCTGGCTAGACCTGAATTGACGCTGAGGCACGAAAGCGTGGGGAGCGAACAGGATTAGAAACCCCAGTAGTCTGT
>SRR2104125.132920.1	SOTU45190	Bacteria;Bacteroidota;Saprospiria;Saprospirales;Lewinellaceae;GOTU848;SOTU45190
CAATGGTGCCAGCAGCTGCGGTAATACGGACGGTGCAAGTGTTATCCGCAATCACTGGGTTTAAAGGGTGCGTAGGCGGTGTAATAAGTCAGAGGTGAAAGCTCACAGCTTAACTGTGGAACTGCCTTTGATACTGTTATGCTTGAATTAGGTAGAGGTTGGCGGAATGTGACATGTAGCGGTGAAATGCATAGATATGTCATAGAACATCGATTGCGAAGGCAGCTGGCTAGACCTTAATTGACGCTGAGGCACGAAAGCGTGGGGAGCGAACAGGATTAGAAACCCCGGTAGTCCTAG
>SRR5078224.35523.1	SOTU76799	Bacteria;Bacteroidota;Saprospiria;Saprospirales;Saprospiraceae;GOTU9975;SOTU76799
TGCCAGCAGCCGCGGTAATACGGAGGGTGCAAGCGTTATCCGGAATCACTGGGTTTAAAGGGTGCGTAGGCGGTTTGATAAGTCAGCTGTGAAATCTCTTGGCTTAACCAATAAAATTGCTTTTGATACTGCGAGGCTGGAATCAGGATGAGGTCAGCGGAATGTGGCATGTAGCGGTGAAATGCATAGATATGCCATAGAACACCAATTGCGAAGGCAGCTGGCTAGACCTGTATTGACGCTGAGGCACGAAAGCGTGGGGAGCGAACAGGATTAGAAACCCGGGTAGTCC
>SRR8556860.44104.1	SOTU73496	Bacteria;Bacteroidota;Saprospiria;Saprospirales;Saprospiraceae;GOTU9975;SOTU73496
ATGGGGTGTTGAAGGTACCAGAAGAATAAGCACCGGCTAACTCCGTGCCAGCAGCCGCGGTAATACGGAGGGTGCAAGCGTTATCCGGAATCACTGGGTTTAAAGGGTGCGTAGGCGGTTGAATAAGTCAGTCGTGAAATTCCTTGGCTTAACCAAAGGGACTGCGATTGATACTGCTCAACTTGAATAAGGATGAGGTAGGCGGAATGTGGCATGTAGCGGTGAAATGCATAGATATGCCATAGAACACCAATTGCGAAGGCAGCTGGCTAGACCTGTATTGACGCTGAGGCACGAAAGCGTGGGGAGCGAACAGGATTAGATACCCTGGTA
>SRR6686275.67606.1	SOTU117535	Bacteria;Bacteroidota;Saprospiria;Saprospirales;Saprospiraceae;GOTU9975;SOTU117535
GTGCCAGCAGCCGCGGTAATACGGAGGGTGCAAGCGTTATCCGGAATCACTGGGTTTAAAGGGTGCGTAGGCGGTGGGGTAAGTCAGTCGTGAAATACTTCGGCTCAACCGATAGAACTGCGATTGATACTGTCCCACTTGAATTGGGTTGAGGCAGGCGGAATGTGGCATGTAGCGGTGAAATGCATAGATATGCCATAGAACACCAATTGCGAAGGCAGCTGGCTAGACCTGGATTGACGCTGAGGCACGAAAGCGTGGGGAGCGAACAGGATTAGATACCCTTGTAGTCC
>ERR2098608.831271.1	SOTU51142	Bacteria;Bacteroidota;Saprospiria;Saprospirales;Saprospiraceae;GOTU6190;SOTU51142
CTGCCAGCAGCCTCGGTAATACGCAAGGTGACAGCGTTATCCGTAATCACTGCGTTTAAAGGGTGCCTAGACGGTTCCGTAAGTCAGAAGTGAAAGATCACAGCTTAACTGCGGAATTGCTTTTGATACTGCTCGACTAAGATTAGGATGAGGTTGGCGGAATGTGACATGTAGCCGTGAAATGCATAGATATGTCATAGAACACCAATTGCGAAGGCAGCTGACTGGACCTATATTGACGCTGAGGCACGAAAGCGTGGGGAGCGAACAGGATTAGATACCCTGGTAGTCCACGCCCTAAACGATGC
>ERR2098533.740519.1	SOTU103541	Bacteria;Bacteroidota;Saprospiria;Saprospirales;Saprospiraceae;GOTU13623;SOTU103541
GTGTCAACCGCTGCGGTAATAAGGAGGGTGCAAGCGTTATCCGGATGTATTGGGTATAAAGGGTGCGTAGGCGCTGGCGTAAGTCAGAAGTGAAAGCTCACAGCTTAATTGTGGAATTGCTTTTGATACTGCGCGTCCAGAATTAGGTCGAGGCTGGCGGATTGTGACATGTAGCGGTGAAATGCATAGATATGTCATAGAACACCAATTGCGAAGGCAGCTGACTGGACCTATATTGACGCTGAAGCACGAAAGCGTGGGGAGCGAACAGGATTAGATACCCTGGTAGTCCACGCCCTAAACGATGC
>ERR2098470.932054.1	SOTU24718	Bacteria;Bacteroidota;Saprospiria;Saprospirales;Saprospiraceae;GOTU460;SOTU24718
GCGTCATACTCATCGGTCCGACGGAGGATGCAAGCTTTATCCTGCATCACTGGGTTTCAAGGGTGCGTAGGCGTTTGCGTAAGTCAGAAGTGAAAGCTCACAGCTTAACTGTGGAATTGCTTTTGATACTGCGTGGCTAGAATTAGGTTGAGGTTGGCGGAATGTGACATGTAGCGGTGAAATGCATAGATATGTCATAGAACACCAATTGCGAAGGCAGCTGACTGGACCTATATTGACGCTGAGGCACGAAAGCGTGGGGAGCGAACAGGATTAGATACCCTGGTAGTCCACGCCCTAAACGATGC
>ERR2098586.1784954.1	SOTU39854	Bacteria;Bacteroidota;Saprospiria;Saprospirales;Saprospiraceae;GOTU460;SOTU39854
TGGTCATAAGCTGCGTTACTACGGAAGGTGCACGCGTTATCCGGAATCACTTGGTTTCACGGGTGCGTAGGCGTTTGCGTAAGTCAGAATTGAAAGCTCACAGCTTAACTGTGGAATTGCTTTTGATACTGCGTGACTAGAATTAGGTTGATGTTGGCGGAATGTGACATGTAGCGGTGAAATGCATAGATATGTCATAGAACACCAATTGCGAAGGCAGCTGACTGGACCTATATTGACGCTGAGGCACGAAAGCGTGGGGAGCGAACAGGATTAGATACCCTGGTAGTCCACGCCCTAAACGATGC
>ERR2098593.769139.1	SOTU24720	Bacteria;Bacteroidota;Saprospiria;Saprospirales;Saprospiraceae;GOTU460;SOTU24720
TTGCCATAATCCTCGTTCCTACGAACTGTGCAAACTTTATTCGGAATCACTGGGTGTAAAGGGTGCGTAGGCGGTTGCGTAAGTCAGAAGTGAAAGCTCACAGCTTAACTGTGGAATTGCTTTTGATACTGCGTGACTAGAATTAGGTTGAGGTTGGCGGAATGTGACATGTAGCGGTGAAATGCATAGATATGTCATAGAACACCAATTGCGAAGGCAGCTGACTGGACCTATATTGACGCTGAGGCACGAAAGCGTGGGGAGCGAACAGGATTAGATACCCTGGTAGTCCACGCCCTAAACGATGC
>ERR2098592.658869.1	SOTU81606	Bacteria;Bacteroidota;Saprospiria;Saprospirales;Saprospiraceae;GOTU460;SOTU81606
TGGCCATAATCATCGTTCCTACGGAAGGTGCAAGATTTATCCGGAATCACTGTGGTGCCCGGGTGCTTAGGCGTTTGCGTAAGTCAGAATGGAAAGCTCACAGCTTAACTGTGGAATTGCTTTTGATACTGCGTGACTAGAATTAGTTTGAGGTTGGCGGAATGTGACATGTAGCGGTGAAATGCATAGATATGTCATAGAACACCAATTGCGAAGGCAGCTGACTGGACCTATATTGACGCTGAGGCACGAAAGCGTGGGGAGCGAACAGGATTAGATACCCTGGTAGTCCACGCCCTAAACGATGC
>ERR2098482.41139.1	SOTU109923	Bacteria;Bacteroidota;Saprospiria;Saprospirales;Saprospiraceae;GOTU460;SOTU109923
TAGCCATGATCAGCGTTCCTACGGAAGGTGCAAGCTTTATCCGGAATCACTGGGTGTAACGGATGCGTAGGCTATTGCGTAAGTCAGAAGGGAAAGCTCACAGCTTAACTGTGGAATTGCTTTTGATACTGCGTGACTAGGATTAGGTTCAGGTTGGCGGAATGTGACATGTAGCGGTGAAATGCATAGATATGTCATAGAACACCAATTGCGAAGGCAGCTGACTGGACCTATATTGACGCTGAGGCACGAAAGCGGGGGGAGCGAACAGGATTAGATACCCTGGTAGTCCACGCCCTAAACGATGC
>ERR2098581.950133.1	SOTU11420	Bacteria;Bacteroidota;Saprospiria;Saprospirales;Saprospiraceae;GOTU460;SOTU11420
GTGTCATAATCCTCGTTACTACGAAAGGTGCTAGCTTAATCCGGAATTACTGGGTTTAACGAGTGCGTAGGTGGTTGCGTAAGTCAGAGGTGAAATCTCACAGCTTAACTGTGGAATTGCTTTTGATACTGCGCGACTAGAGTTAGTTTGAGGTTGGCGGAATGTGACATGTAGCGGTGAAATGCATAGATATGTCATAGAACACCAATTGCGAAGGCAGCTGACTGGACCTATATTGACGCTGAGGCACGAAAGCGTGGGGAGCGAACAGGATTAGATACCCTGGTAGTCCACGCCCTAAACGATGC
>ERR2098478.863408.1	SOTU11259	Bacteria;Bacteroidota;Saprospiria;Saprospirales;Saprospiraceae;GOTU460;SOTU11259
GTTGCATAATCATAGTTCCTACGGAAGGTGCAAGATGTATCCTGCATCACTGTGTTTCACGGGTGCGTAGGCGTTTGCGTAAGTCAGAAGTGAAAGCTCACAGCTTAACTGTGGAATTGCTTTTGATACTGCGTGACTAGAATTAGGTTGAGGTTGGCGGAATGTGACATGTAGCGGTGAAATGCATAGATATGTCATAGAACACCAATTGCGAAGGCAGCTGACTGGACCTATATTGACGCTGAGGCACGAAAGCGTGGGGAGCGAACAGGATTAGATACCCTGGTAGTCCACGCCCTAAACGATGC
>ERR2098512.1409327.1	SOTU36936	Bacteria;Bacteroidota;Saprospiria;Saprospirales;Saprospiraceae;GOTU460;SOTU36936
GGGTCATCCGCCGCGGTAATACGGAAGGTGCAAGCGTTATCCGGAATCACTGGGTTTAACGGGTGCGTAGGCGGTTGGGGAAGGCAGAAGTGAAAGCTCACAGCTTAACTGTGGAATTGCTTTTGTTAATGAGTGACTAAAATTAGGGTGAGGTTGGCGGAATGTGGCATGTAGCGGTGAAATGCATAGATATGTCATAGAACACCAATTGCGAAGGCAGCTGACTGGACCTATATTGACGCTGAGGCACGAAAGCGTGGGGAGCGAACAGGATTAGATACCCTGGTAGTCCACGCCCTAAACGATGC
>ERR2098585.1852814.1	SOTU4167	Bacteria;Bacteroidota;Saprospiria;Saprospirales;Saprospiraceae;GOTU460;SOTU4167
TGGTCATACTCCTCGTTCCTACGGAAGGTGCAAGCTTTATCCGGAATTACTGGGTGTAACGGGTGCGTAGGCGGTTGCGTGAGTCGGAAGTGAAAGCTCACAGCTTAACTGTGGAATTGCTTTTGATACTGCGTGACTATAGTTAGGGTTGTGTTGGCGGAATGTGACATGTAGCGGTGAAATGCATAGATATGTCATAGAACACCAATTGCGAAGGCAGCTGACTGGACCTATATTGACGCTGAGGCACGAAAGCGTGGGGAGCGAACAGGATTAGATACCCTGGTAGTCCACGCCCTAAACGATGC
>ERR2098582.651048.1	SOTU93350	Bacteria;Bacteroidota;Saprospiria;Saprospirales;Saprospiraceae;GOTU460;SOTU93350
GGGTCAGAATCCGCGGCCCTACGGAAGGTGCAAGCTTTATCCGGAATCACTTGATTCCCCGGGTGCGTAGGCGTTTGCGTAAGTCTGAAGTGAAAGCTCACAGCTTAACTGTGGAATTGCTTTTGATACTGCGTGACTAGAATTAGGTTGAGGTGGGCGGAATGTGACATGTAGCGGTGAAATGCATAGATATGTCATAGAACACCAATTGCGAAGGCAGCTGACTGGACCTATATTGACGCTGAGGCACGAAAGCGTGGGGAGCGAACAGGATTAGATACCCTGGTAGTCCACGCCCTAAACGATGC
>SRR6511311.13104.1	SOTU103817	Bacteria;Bacteroidota;Saprospiria;Saprospirales;Saprospiraceae;GOTU4372;SOTU103817
ATCCCGGGCTGACGGTACCAAACGAATAAACACCGGCTAATACCGTGCCAGCAGCCGCGGTAATACGGAAGGTGCAAGCGTTAGCCGGAATCACTGGGTTTAAAGGGTGCGTAGGCGGTTTCGTAAGTCAGATGTGAAAGCTCACAGCTTAACTGTGGAATTGCATTTGATACTGCGCGACTAGAGTCAGGTTGAGGTTGGCGGAATGTGACATGTAGCGGTGAAATGCATAGATATGTCATAGAACACCAATTGCGAAGGCAGCTAACTGGACCTGCATTGACGCTGAGGCACGAAAGCGTGGGGAGCGAACAGGATTAGATACCCCAGTAGTC
>SRR6511313.8842.1	SOTU36342	Bacteria;Bacteroidota;Saprospiria;Saprospirales;Saprospiraceae;GOTU4372;SOTU36342
ATCCTGGGCTGACGGTACCAAAAGAATAAGCACCGGCTAATTCCGTGCCAGCAGCCGCGGTAATACGGAAGGTGCAAGCGTTATCCGGATTCACTGGGTTTAAAGGGTGCGTAGGCGGATGCGTAAGTCAGAGGTGAAAGCTCACAGCTTAACTGTGGAATTGCCTTTGATACTGGGCGACTTGAATCAGGTTGAGGTTGGCGGAATATGACATGTAGCGGTGAAATGCATAGATATGTCATAGAACACCGATTGCGAAGGCAGCTGACTAGGCCTGAATTGACACTGAGGGACGAAAGCGTGGGGAGCGAACAGGATTAGATACCCTTGTAGTC
>SRR5809640.320629.1	SOTU72361	Bacteria;Bacteroidota;Saprospiria;Saprospirales;Saprospiraceae;GOTU4372;SOTU72361
GGAAAGTGCCAGCAGCCGCGGTAATACGGAAGGTGCAAGCGTTATCCGGAATCACTGGGCTTAAAGGGTGCGTAGGCGGTTAGGTTTGTCAGAGGTGAAAGCTCACAGCTTAACTGTGGAATTGCCTTTGATACTGTTTAACTTGAATGAGGTTGAGGTTGGCGGAATGTGACATGTAGCGGTGAAATGCATAGATATGTCATAGAACACCAATTGCGAAGGCAGCTAGCTAGAGCTGCATTGACGCTGAGGCACGAAAGCGTGGGGAGCGAACAGGATTAGATACCCCAGTAGTCCTAG
>SRR6148020.15210.1	SOTU79026	Bacteria;Bacteroidota;Saprospiria;Saprospirales;Saprospiraceae;GOTU4372;SOTU79026
GTGCCAGCCGCCGCGGTAATACGGGGGATGCAAGCGTTATCCGGAATCACTGGGTTTAAAGGGTGCGTAGGCGGTTTAGTAAGTCAGAGGTGAAAGCTCACAGCTTAACTGTGGAATTGCCTTTGATACTGCTGAACTTGAATCAGGTTGAGGTTGGCGGAATGTGACATGTAGCGGTGAAATGCATAGATATGTCATAGAACACCGATTGCGAAGGCAGCTAGCTGGACCTGTATTGACGCTGAGGCACGAAAGCGTGGGGAGCGAACAGGATTAGATACCCTAGTAGTCCCCGTCTCTT
>SRR6511290.7221.1	SOTU21322	Bacteria;Bacteroidota;Saprospiria;Saprospirales;Saprospiraceae;GOTU4372;SOTU21322
ATACCGGGCTGACGGTACCAAAAGAATAAGCACCGGCTAATTCCGTGCCAGCAGCCGCGGTAATACGGAAGGTGCAAGCGTTATCCGGAATCACTGGGTTTAAAGGGTGCGTAGGCGGCTAAGTAAGTCAGAGGTGAAAGCTCGGAGCTTAACTGTGGAATTGCCTTTGATACTGGTATGCTTGAATCATGTTGAGGTTGGCGGAATGAGACATGTAGCGGTGAAATGCATAGATATGTCATAGAACACCAATTGCGAAGGCAGCTGGCTGGATCTGCATTGACGCTGAGGCACGAAAGCGTGGGGAGCGAACAGGATTAGATACCCCAGTAGTC
>SRR7612684.9563.1	SOTU17454	Bacteria;Bacteroidota;Saprospiria;Saprospirales;Saprospiraceae;GOTU3810;SOTU17454
TACGGAGGGTGCGAGCGTTATCCGGAATCACTGGGTTTAAAGGGTGCGTAGGCGGTTTGATAAGTCAGTGGTGAAAGGTGTCGGCTTAACTGACGAATTGCCATTGATACTGTCAGACTTGAATTAGGCTGAGGTAACTGGAATGTGACATGTAGCGGTGAAATGCATAGATATGTCATAGAATACCGATTGCGAAGGCAGGTTACTAGACCTATATTGACGCTGAGGCACGAAAGCGTGGGTAGCGAACAGG
>SRR8272318.11445.1	SOTU115985	Bacteria;Bacteroidota;Saprospiria;Saprospirales;Saprospiraceae;GOTU14872;SOTU115985
GTGCCAGCCGCCGCGGTAATACGGAGGGTGCAAGCGTTATCCGGAATTACTGGGTTTAAAGGGTGCGTAGGTGGCTTGATAAGTCAGAGGTGAAAGGCCGGGGCTCAACCCTGGGACTGCCTTTGATACTGTTGAGCTTGAATCAGGATGAGGTTGGCGGAATGAGTCATGTAGCGGTGAAATGCATAGATATGACTTAGAACACCGATTGCGAAGGCAGCTGACTGGACCTTGATTGACGCTGAGGCACGAAAGCGTGGGGAGCGAACAGGATTAGATACCCTGGTAGTCCACGCCCTAAACGATGT
>SRR6340170.33071.1	SOTU72560	Bacteria;Bacteroidota;Saprospiria;Saprospirales;Lewinellaceae;GOTU1470;SOTU72560
TACGGAGGGTGCAAGCGTTAACCGGAATCACTGGGTTTAAAGGGTGCGTAGGCGGAATGATAAGTCAGGGGTGAAAGACTGCGGCTTAACTGCAGAATTGCCTTTGATACTGTTGTGCTTGATTTAGGATGAGGTCGGCGGAATGCGACGTGTAGCGGCGAAATGCATAGATATGTCATAGAACACCGATTGCGAAGGCAGCCGGCTAGGCCTTAATTGACGCTGAGGCACGAAAGCGTGGGGAGCGAACAGG
>SRR5382571.1351972.2	SOTU38523	Bacteria;Bacteroidota;Saprospiria;Saprospirales;Lewinellaceae;GOTU1470;SOTU38523
GGAGGATGCAAGCGTTATCCGGAATCACTGGGTTTAAAGGGTGCGTAGGCGGTAGTATAAGTCAGAGGTGAAAGGTTGCAGCTTAACTGTGAGACTGCCTTTGATACTGTAGTGCTTGAATTAGAATGAGGTCGGTGGAATGTGACGTGTAGCGGTGAAATGCATAGATATGTCATAGAACACCGATTGCGAAGGCAGCTGGCTAAACCTTAATTGACGCTGAGGCACGAAAGCGTGGGGAGCGAACAGG
>SRR6008408.97467.1	SOTU11492	Bacteria;Bacteroidota;Saprospiria;Saprospirales;Lewinellaceae;GOTU1470;SOTU11492
TACGGAGGGTCCAAGCGTTATCCGGAATCATTGGGTTTAAAGGGTGCGTAGGCGGCATAATAAGTCAGAGGTGAAAGCTCGCAGCTTAACTGTGGAATTGCTTTTGATACTGTAAGGCTTGAGTAATGGTGAGGTCATCGGAATGTGACATGTAGCGGTGAAATGCATAGATATGACATAGAACACCGATTGCGAAGGCAGCTGGCTAGCCCTTTATTGACGCTGAGGCACGAAAGCGTGGGGAGCGAACAGG
>SRR6320072.100078.1	SOTU28941	Bacteria;Bacteroidota;Saprospiria;Saprospirales;Lewinellaceae;GOTU5213;SOTU28941
GATCGGCACTTGAAGGTACCATCAGAATAAGCACCGGCTAACTCCGTGCCAGCAGCCGCGGTAATACGGAGGGTGCAAGCGTTATCCGAAATCACTGGGTTTAAAGGGTGCGTAGGCGGCGCAGTAAGTCAGGGGTGAAAGGCTGCCGCTCAACGGGAGAATTGCCTTTGATACTGTTGTGCTTGAATCAGGTTGAGGCTGGCGGAATGTGACATGTAGCGGTGAAATGCTTAGATATGTCATAGAACACCAATTGCGTAGGCAGCTAACTAGGCCTGTATTGACGCTGAGGCACGAAAGCGTGGGGAGCGAACAGGATTAGAAACCCTTGTAGTCC
>SRR8301744.6422.1	SOTU841	Bacteria;Bacteroidota;Saprospiria;Saprospirales;Saprospiraceae;GOTU1309;SOTU841
CACGTGCCAGCAGCCGCGGTAATACGGAGGGTGCAAGCGTTATCCGGATTTACTGGGTTTAAAGGGTGCGTAGGCGGAATGATAAGTCAGTGGTGAAAGCACGCAGCTTAACTGTGTAATTGCCTTTGATACTGTACGGCTTGAATATAGTTGAGGTGGGCGGAATATGACATGTAGTGGTGAAATACTTAGATATGTCATAGAACACCGATTGCGAAGGCAGCTGGCTAGACCTGATTTGACGCTGAGGCACGAAAGCGTGGGGAGCGAACAGGATTAGATACCCGTGTAGTCCAGCT
>ERR2130898.35548.1	SOTU74089	Bacteria;Bacteroidota;Saprospiria;Saprospirales;Saprospiraceae;GOTU10774;SOTU74089
ATCCTGGACTGACGGTACCATCAGAATAAGCACCGGCTAACTCCGTGCCAGCAGCCGCGGTAATACGGAGGGTGCAAGCGTTATCCGGAATCACTGGGTTTAAAGGGTGCGTAGGCGGTTGTATAAGTCAGGGGTGAAAGGATGCAGCTTAACTGTATAATTGCCTTTGATACTGTATGACTTGAATAAGGTTGAGGTTAGCGAAGTGTGACAGGTAGAGATGAAGTGCTTAGATATGTCATGGATCACCGATTGGGACGGGAGCTGAGGGGGGCTTTATTGACGCTGGGGCACTGAAGCGTGTGTAGAGGGGAGG
>SRR7015394.84681.1	SOTU16886	Bacteria;Bacteroidota;Saprospiria;Saprospirales;Lewinellaceae;GOTU3427;SOTU16886
TACGGAGGGTGCAAGCGTTATCCGGAATCACTGGGTTTAAAGGGTGCGTAGGCGGTTTGATAAGTCAGTTGTGAAATACCCCGGCTTAACCGGCGGTCGTGCGATTGATACTGTTAGACTTGAATCAGGTTGAGGTAGGCGGAATGTGGCATGTAGCGGTGAAATGCATAGAGATGTCATAGAACACCGATTGCGAAGGCAGCTCACAAAGCTGTAACTGACACTGAGGCTCGAAAGTGCGGGGATCAAACAGG
>SRR5281904.86874.1	SOTU17097	Bacteria;Bacteroidota;Saprospiria;Saprospirales;Lewinellaceae;GOTU3427;SOTU17097
TACGGAGGGTGCAAGCGTTATCCGGAATCACTGGGTTTAAAGGGTGCGTAGGCGGTTTGATAAGTCAGTTGTGAAATACCCCGGCTTAACCGGCGGTCGTGCGATTGATACTGTTGGACTTGAATCAGGTTGAGGTAGGCGGAATGTGGCATGTAGCGGTGAAATGCATAGATATGATATAGAACACCGATTGCGAAGGCAGCTTACTAAACGGTCATTGACGCTGAGGCACGAAAGCGTGGGGATCAAACAGGATTAGAAACCCGTGTAGTCCGGCTGACTGACT
>SRR5281905.60791.1	SOTU52457	Bacteria;Bacteroidota;Saprospiria;Saprospirales;Lewinellaceae;GOTU3427;SOTU52457
TACGGAGGGTGCAAGCGTTATCCGGAATCACTGGGTTTAAAGGGTGCGTAGGCGGTTTGATAAGTCAGTTGTGAAATACCCCGGCTTAACCGGTGGGAGTGCGATTGATACTGTTAGACTTGAATCAGGTTGAGGTAGGCGGAATGTGGCATGTAGCGGTGAAATGCATAGATATTCCATAGAACACCGATTGCGAAGTCAGCTTGCTGGACCTGAATTTACGCTGAGGCACGAAAGCGTGGGGAACAAACAGGATTAGATACCCTGGTAGTCCTGCTGACTGACT
>ERR1449930.222384.1	SOTU85866	Bacteria;Bacteroidota;Saprospiria;Saprospirales;Saprospiraceae;GOTU11592;SOTU85866
GTGTCAGCCGCCGCGGTAATACGGAGGGTGCAAGCGTTATCCGGAATCACTGGGTTTAAAGGGTGCGTAGGCGGTTGTATAAGTCAGGGGTGAAAGCACGCAGCTTAACTGTGTCATTGCCTTTGATACTGTATAACTTGAATCGGGTTGAGGGTGGCGGAATGTGACATGTAGCGGTGAAATGCATAGATATGACATGGAACACCGATTGCGAAGGAAGCTGGCTACGCATATCTTGACACTGAGGGTCGAAAGCGTTGGGATCAAGCAGGATTAGGTACCCTGGTAGTCCTAGCCCTGA
>ERR2130829.157788.1	SOTU107564	Bacteria;Bacteroidota;Saprospiria;Saprospirales;Saprospiraceae;GOTU14886;SOTU107564
ATCCTGGACTGACGGTACCATCAGAATAAGCACCGGCTAACTCCGTGCCAGCAGCCGCGGTAATACGGAGGGTGCAAGCGTTATCCGGAATCACTGGGTTTAAAGGGTGCGTAGGCGGTTGTATAAGTCAGGGGTGAAAGGATGCAGCTTAACTGTATAATTGCCTTTGATACTGTATGACTTGAATAAGGTTGTGTTGGGCGTAATTTGACAGGTAGAGGATAATCTCTGTGATATGGCATGGAACACTGCTTGTGTAGGCAGCTGACTGGGCCTTTATTGACGCTGAGGCACGAAAGCGTGGGTATCGAACTGG
>SRR8301264.19318.1	SOTU51555	Bacteria;Bacteroidota;Saprospiria;Saprospirales;Saprospiraceae;GOTU8382;SOTU51555
TACATAGTGCCAGCCGCCGCGGTAATACGGAGGGTGCAAGCGTTATCCGGAATCACTGGGTTTAAAGGGTGCGTAGGCGGTTGTATAAGTCAGGGGTGAAAGCACGCAGCTTAACTGTGTAATTGCCTTTGATACTGTACGGCTTGAATAGGGTTGAGGTTGGCGGAATGTGACATGTAGCGTATGTCATAGAACACCAATTGCGAAGGCAGCTTACTAGACTTAGGTTGACGCTGAGGCACGAAAGCGTGGGGAGCAAACAGGATTAGAAACCCTTGTAGTCCA
>SRR4105461.1881.1	SOTU15802	Bacteria;Bacteroidota;Saprospiria;Saprospirales;Saprospiraceae;GOTU737;SOTU15802
CACGTGCCAGCAGCCGCGGTAATACGGAGGGTGCAAGCGTTATCCGGAATCACTGGGTTTAAAGGGTGCGTAGGCGGCGCAATTAGTCAGAGGTGAAATCCTACAGCTTAACTGTAGAACTGCCTTTGAAACTGTTGTGCTAGAATAAAGTTGAGGTTAGCGGAATGTGACATGTAGCGGTGAAATGCATAGATATGTCATAGAACACCAATTGCGAAGGCAGCTAACTGGGCTTTTATTGACGCTGAGGCACGAAGGCGTGGGGAGCGAACAGGATTAGATACCCGAGTAGTCCAGCT
>SRR4039617.36092.1	SOTU57193	Bacteria;Bacteroidota;Saprospiria;Saprospirales;Saprospiraceae;GOTU737;SOTU57193
GTGCCTGCAGCCGCGGTAATACGGAGGGTGCAAGCGTTATCCGGAATCACTGGGTTTAAAGCGTGCGTAGGCGGCTCAATTAGTCAGAGGTGAAATCCTACAGCTTAACTGTAGAACTGCCTTTGAAACTGCTTGGCTAGAATAGAGTAGAGGTTAGCGGAATGTGACATGTAGCAGTGAAATGAATAGATATGTCATAGAACACCAATTGCGAAGGCAGCTAACTGGGCTTTTATTGACGCTGAGGCACGAAAGCGTGGGGAGCGAACAGGATTAGATACCCGGGTAGTCC
>SRR1649650.155639.1	SOTU44095	Bacteria;Bacteroidota;Saprospiria;Saprospirales;Saprospiraceae;GOTU737;SOTU44095
CAGCAGCCGCGGTAATACGGAGGGTGCAAGCGTTATTCGGAATCACTGGGCGTAAAGGGTGCGTAGGCGGCTGAATAAGTCAGAGGTGAAATCCTACAGCTTAACTGTAGAACTGCCTTTGAAACTGTTTGGCTAGAATAGAGTAGAGGTTGGCGGAATTTGACGTGTAGCGGTGAAATGCATAGATATGTGATAGAACACCAATTGCGAAGGCAGCTAACTGGGCCTTTATTGACGCTGAGGCACGAAAGCGTGGGGAGCGAACAGGATTAGATACCCGAGTAGTC
>SRR5809658.111408.1	SOTU50975	Bacteria;Bacteroidota;Saprospiria;Saprospirales;Saprospiraceae;GOTU737;SOTU50975
GTTGTGTGCCAGCCGCCGCGGTAATACGGAGGGTGCAAGCGTTATCCGGAATCACTGGGTTTAAAGGGTGCGTAGGCGGCGCAATAAGTCAGAGGTGAAATCCTACAGCTTAACTGTAGAACTGCCTTTGAAACTATTGTGCTCGAATAAAGTTGAGGTCAGCGGAATGTGACATGTAGCGGTGGAATGCATAGATATGTCATAGAACACCAATTGCGAAGGCAGCTGACTGGGCTTTTATTGACGCTGAGGCACGAAAGCGTGGGGAGCGAACAGGATTAGATACCCCGGTAGTCCA
>OBEP010235464.1.1427	SOTU6541	Bacteria;Bacteroidota;Saprospiria;Saprospirales;Saprospiraceae;GOTU737;SOTU6541
GTCTGGGGCTGACGGTACCTTAAGAATAAGCACCGGCTAACTCCGTGCCAGCAGCCGCGGTAATACGGAGGGTGCAAGCGTTATCCGGAATCACTGGGTTTAAAGGGTGCGTAGGCGGCGCGATAAGTCAGAGGTGAAATCCTACAGCTTAACTGTAGAACTGCCTTTGAAACTGTTGTGCTAGAATAGAGTTGAGGTTAGCGGAATGTGACATGTAGCGGTGAAATGCACATATATGTCATAGAACACCGATTGCGAAGGCAGCTAACTGGGCTTTTATTGACGCTGAGGCACGAAAGCGTGGGGAGCGAACAGGATTAGATACCCTGGTAGTCCACGCCCTAAACGATGC
>SRR3399817.238939.1	SOTU24736	Bacteria;Bacteroidota;Saprospiria;Saprospirales;Saprospiraceae;GOTU737;SOTU24736
ATCGGGGGCTGACGGTACCTTAAGAATAAGCACCGGCTAACTCCGTGCCAGCAGCCGCGGTAATACGGAGGGTGCAAGCGTTATCCGGAATCACTGGGTTTAAAGGGTGCGTAGGCGGCCGAATTAGTCAGAGGTGGAATCCTACAGCTTAACTGTAGAATTGCCTTTGAAACTGTTTGGCTAGAATAGAGTTGAGGTTAGCGGAATGTGACATGTAGCGGTGAAATGCATAGATATGTCATAGAACACCAATTGCGAAGGCAGCTAACTGGGCTTTTATTGACGCTGAGGCACGAAAGCGTGGGGAGCGAACAGGATTAGATACCCCTGTAGTCCTCACCCTTAAAGT
>SRR5382571.1744212.2	SOTU11451	Bacteria;Bacteroidota;Saprospiria;Saprospirales;Saprospiraceae;GOTU737;SOTU11451
GGAGGGTGCAAGCGTTATCCGGAATCACTGGGTTTAAAGGGTGCGTAGGCGGATAGATAAGTCAGATGTGAAAGCATACAGCTTAACTGTAGAAATGCCTTTGAAACTGTTGAGCTAGAATACAGTTGAGGTTAGCGGAATGCGACATGTAGCGGTGAAATGCATAGATATGTCATAGAACACCAATTGCGAAGGCAGCTAACTGGGCTTTTACTGACGCTGAGGCACGAAAGCGTGGGGAGCGAACAGG
>SRR5150186.25921.1	SOTU104236	Bacteria;Bacteroidota;Saprospiria;Saprospirales;Saprospiraceae;GOTU737;SOTU104236
GTATGGGGCTGTCGGTACCTTAAGAATAAGCACCGGCTAACTCCGTTCCAGCAGCCGCGGTACTACGGAGGGTGCAAGCGTTATCCGGAATCACTGGGTTTAAAGGGTGCGTAGGCGGCCAAATATGTCAGAGGTGAAATCCTACGGCTTAACTGTAGAACTGCCTTTGAAACTGGATGGCTAGAATAGAGTTGAGGTTAGCGGAATGTGACATGTAGCGGTGAAATGCATAGATATGTCATAGAACACCAATTGCGAAGGCAGCTAACTGGGCTTATATTGACGCTGAGGTACGAAAGCGTGGGGAGCGAACAGGATTAGATACCCCAGTAGTC
>SRR5150250.30385.1	SOTU48348	Bacteria;Bacteroidota;Saprospiria;Saprospirales;Saprospiraceae;GOTU737;SOTU48348
GTCTGGGGCTGACGGTACCTTAAGAATAAGCACCGGCTAACTCCGTGCCAGCAGACGCGGTAATACGGAGGGTGCAAGCGTTATCCGGAATCCATGGGTTTAAAGGGTGCGTAGGCGGCCGCATAAGTCTGAGGTGAAATCATACAGCTTAACTGTAGAACTGCCTTTGAAACTGTATGGCTAGAATAGAGTTGAGGTTAGCGGAATGTGACATGTAGCGGTGAAATGCATAGATATGTCATAGAACACCAATTGCGAAGGCAGCTAACTGGGCTTTTATTGACGCTGAGGCACGAAAGCGTGGGGAGCGAACAGGATTAGATACCCGAGTAGTC
>SRR8609014.51952.1	SOTU34076	Bacteria;Bacteroidota;Saprospiria;Saprospirales;Saprospiraceae;GOTU737;SOTU34076
GTCTGGGGCTGACGGTACCTTAAGAATAAGCACGGCTAACTCCGTGCCAGCAGCCGCGGTAATACGGAGGGTGCAAGCGTTATCCGGAATCACTGGGTTTAAAGGGTGCGTAGGCGGCCGAATAAGTCAGAGGTGAAATCCTACAGCTTAACTGTAGAACTGCCTTTGAAACTGTTTGGCTTAGAATTAGAGTTGAGGTTAGCGGAATTGTGACATGTAGCGGTGAAATGCATAGATATGTCATAGAACACCAATTGCGAAGGCAGCTAACTGG
>SRR2104130.89791.1	SOTU102504	Bacteria;Bacteroidota;Saprospiria;Saprospirales;Saprospiraceae;GOTU737;SOTU102504
GATTGGTGCCAGCCGCCGCGGTAATACGGAGGGTGCAAGCGTTATCCGGAATCACTGGGTTTAAAGGGTGCGTAGGCGGCTAGATAAGTCAGAGGTGAAATCCTACAGCTTAACTGTAGAACTGCCTTTGAAACTGTTTAGCTAGAATGGAGTTGAGGTCAGCGGAATGTGACATGTAGCGGTGAAATGCATAGATATGTCATAGAACACCAATTGCGAAGGCAGCTGACTGGGCTTTTATTGACGCTGAGGCACGAAAGCGTGGGGAGCAAACAGGATTAGAAACCCCTGTAGTCCA
>SRR1649649.59277.1	SOTU59160	Bacteria;Bacteroidota;Saprospiria;Saprospirales;Saprospiraceae;GOTU737;SOTU59160
CAGCAGCCGCGGTAATACGGAGGGTGCAAGCGTTATTCGGAATCATTGGGCTTAAAGGGCGCGTAGGCGGCCGAATTAGTCAGAGGTGAAATCCTACAGCTTAACTGTAGAACTGCCTTTGAAACTGTTTAGCTAGAATACAGTTGAGGTTAGCGGAATGTGACATGTAGCGGTGAAATGCATAGATATGTCATAGAACACCAATTGCGAAGGCAGCTAACTGGACTTTTATTGACGCTGAGGCACGAAAGCGTGGGGAGCAAACAGGATTAGATACCCGAGTAGTC
>SRR2103984.268274.1	SOTU114482	Bacteria;Bacteroidota;Saprospiria;Saprospirales;Saprospiraceae;GOTU737;SOTU114482
GGGGCGTGCCAGCCGCCGCGGTAATACGGAGGGTGCAAGCGTTATCCGGAATCACTGGGTTTAAAGGGTGCGTAGGCGGCCGAATTAGTCAGAGGTGAAATCCTACAGCTTAACTGTAGAACTGCCTTTGAAACTGTTCGGCTAGAATAGAGTTGAGGTTAGCGGAATGTGACATGTAGCGGTGAAATGCATAGATATGTCATAGAACACCAATTGCGAAGGCAGCTAACTGGGCTTTTATTGACGCTGAGGCACGAAAGCGTGGGGAGCGAACAGGATTAGAACCCCAGTAGTCCA
>SRR8651963.288057.1	SOTU26064	Bacteria;Bacteroidota;Saprospiria;Saprospirales;Saprospiraceae;GOTU737;SOTU26064
TGTGGTGCCAGCAGCCGCGGTAATACGGAGGGTGCAAGCGTTATCCGGAATCACTGGGTTTAAAGGGTGCGTAGGCTGCGCAATAAGTCAGAGGTGAAATCCTACAGCTTAACTGTAGAACTGCCTTTGAAACTGTTGTGCTCGAATAGAGTTGAGGTTGGCGGAATGTGACATGTAGCGGTGAAATGCATAGATATGTCATAGAACACCAATTGCGAAGGCAGCTAACTGGGCTTTTATTGACGCTGAGGCACGAAAGCGTGGGGAGCGAACAGGATTAGATACCCGTGTAGTCC
>SRR5382571.1277466.2	SOTU111597	Bacteria;Bacteroidota;Saprospiria;Saprospirales;Saprospiraceae;GOTU737;SOTU111597
GGAGGGTGCAAGCGTTATCCGGAATCACTGGGTTTAAAGGGTGCGTAGGCGGAGTAATAAGTCAGAGGTGAAATCCTACAGCTTAACTATAGAACTGCCTTTGAAACTGTTATGCTAGAATAGAGGTGAGGTTAGCGGAATGTGACATGTAGCGGTGAAATGCATAGATATGTGATAGAACACCAATTGCGAAGGCAGCTAACTGGAATTTTATTGACGCTGAGGCACGAAAGCGTGGGGAGCGAACAGG
>SRR8689636.41050.1	SOTU93225	Bacteria;Bacteroidota;Saprospiria;Saprospirales;Saprospiraceae;GOTU737;SOTU93225
GTCTGGGGCTGACGGTACCTTAAGAATAAGCACCGGCTAACTCCGTGCCAGCAGCCGCGGTAATACGGAGGGTGCAAGCGTTATCCGGAATCACTGGGCGTAAAGCGCGCGCAGGCGGCCAAATAAGTCAGAGGTGAAATCCTACAGCTTAACTGTAGAACTGCCTTTGGAACTGTATGGCTAGAATAAAGTTGAGGTTAGCGGAATGTGACATGTAGCGGTGAAATGCATAGATATGTCATAGAACACCAATTGCGAAGGCAGCTAACTGGGCTTTGATTGACGCTGAGGCACGAAAGCGTGGGGAGCGAACA
>SRR5150146.1733.1	SOTU93433	Bacteria;Bacteroidota;Saprospiria;Saprospirales;Saprospiraceae;GOTU737;SOTU93433
GTCTGGGGCTGACGGTACCTTAAGAATAAGCACCGGCTAACTCCGTGCCAGCAGCCGCGGTAATACGGAGGGTGCAAGCGTTATCCGGAATCACTGGGTTTAAAGGGTGCGTAGGCGGCCAAATATGTCAGAGGTGAAATCCTACAGCTTAACTGTAGAACTGCCTTTGAAACTGTATGGACAGAATAGAGTTGAGGTTAGCGGAATGTGACATGGAGCGGTGAAAGGAATAGATATGTCATAGAAAACCAATTGCGAAGGCAGCTAACTGGGCTTTTATTGACGCGGAGGCACGAAAGCGTGGGGAGCGAACAGGATTAGATACCCCTGGTAGTC
>SRR5314963.1390809.1	SOTU36492	Bacteria;Bacteroidota;Saprospiria;Saprospirales;Saprospiraceae;GOTU737;SOTU36492
GAGACGTGGTGCCAGCAGCCGCGGTAATACGTAGGGTGCAAGCGTGATCCGGAATCACTGGGTTTAAAGGGTGCGTAGGCGGCCGAATTAGTCAGAGGTGAAATCCTACAGCTTAACTGTAGAACTGCCTTTGAAACTGTTCGGCTAGAATAGAGTTGAGGGTAGCGGAATGTGACATGTAGCGGTGAAATGCATAGATATGTCATAGAACACCAATTGCGAAGGCAGCTAACTGGGCCTGTATTGACGCTGAGGCACGAAAGCGTGGGGAGCGAACAGG
>SRR5586926.77915.1	SOTU7975	Bacteria;Bacteroidota;Saprospiria;Saprospirales;Saprospiraceae;GOTU737;SOTU7975
ATCGGGGGCTGACGGTACCTTAAGAATAAGCACCGGCTAACTCCGTGCCAGTCAGCCGCGGTACTACGGAGGGTGCAAGCGTTATCCGGAATCACTGGGTTTAAAGGGTGCGTAGGCGGCTAGATAAGTCAGAGGTGAAATCCTACAGCTTAACTGTAGAACTGCCTTTGAAACTGTTCAGCTAGAATAGATTTGAGGTTAGCGGAATGTGACAGGTAGCGGTGAAATGCATAGATATGTCATAGAACACCAATTGCGAAGGCAGCTAACTGGGCTTTTATTGACGCTGAGGCACGAAAGCGTGGGGAGCGAACAGGATTAGATACCCCGGTAGTC
>SRR5586956.101591.1	SOTU24737	Bacteria;Bacteroidota;Saprospiria;Saprospirales;Saprospiraceae;GOTU737;SOTU24737
GTCTGGGGCTGACGGTACCTTAAGAATAAGCACCGGCTAACTCCGTGCCAGCAGCCGCGGTAATACGGAGGGTGCAAGCGTTATCCGGAATCACTGGGTTTAAAGGGTGCGTATGCGGCTGAATAAGTCAGAGGTGAAATCTTACAGCTTAACTGTAGAACTGCCTTTGAAACTGTTTGGCTCGAATACAGGTGAGGTTAGCGGAATGTGACATGTAGCGGTGAAATGCATAGATATGTCATAGAACACCAATTGCGAAGGCAGCTAACTGGGCTTGTATTGACGCTGAGGCACGAAAGCGTGGGGAGCGAACAGGATTAGATACCCCTGTAGTC
>SRR1768624.3344.1	SOTU36770	Bacteria;Bacteroidota;Saprospiria;Saprospirales;Saprospiraceae;GOTU737;SOTU36770
GTCTGGGGCTGACGGTACCTTAAGAATAAGCACCGGCTAACTCCGTGCCAGCAGCCGCGGTAATACGGAGGGTGCAAGCGTTATCCGGAATCACTGGGTTTAAAGGGTGCGTAGGCGGCCAAAGATGTCAGAGGTGAAATCCTACAGCTTAACTGTAGAACTGCCTTTGAAACTGTATGGCTAGAATAGAGTTGAGGTTAGCGGAATGTGACAGGTAGCGGTGAAATGGATAGATATGTCATAGAACACCAATTGCGAAGGCAGCTAACTGGGCATTTATTGACGCTGAGGCACGAAAGCGTGGGGAGCGAACAGGATTAGATACCCTTGTAGTG
>SRR6314180.55677.1	SOTU4057	Bacteria;Bacteroidota;Saprospiria;Saprospirales;Saprospiraceae;GOTU737;SOTU4057
ACGGGGCGCAGCAGGCGCGGTAATACGGAGGGTGCAAGCGTTATCCGGAATCACTGGGTTTAAAGGGTGCGTAGGCGGCTAGATAAGTCAGAGGTGAAATCCTACAGCTTAACTGTAGAACTGCCTTTGAAACTGTATGGCTAGAATAGAGTTGAGGTTAGCGGAATGTGACATGTAGCGGTGAAATGCATAGATATGTCATAGAACACCAATTGCGAAGGCAGCTAACTGGGCTTTTATTGACGCTGAGGCACGAAAGCGTGGGGAGCGAACAGGATTAGATACCCCGGTAGTCCAGATCGGAAGAGC
>SRR6304518.123726.1	SOTU11390	Bacteria;Bacteroidota;Saprospiria;Saprospirales;Saprospiraceae;GOTU737;SOTU11390
ATCGGGGGCTGACGGTACCTTAAGAATAAGCACCGGCTAACTCCGTGCCAGCAGCCGCGGTAATACGGAGGGTGCAAGCGTTATCCGGAATCACTGGGTTTAAAGGGTGCGTAGGCGGCCCGTCAAGTCAGAGGTGAAATCCTGCAGCTTAACTGTAGAATTGCCTTTGAAACTGCCGGGCTCGAATAGAGTTGAGGTTAGCGGAATGTGACATGTAGTGGTGAAATGCATAGATATGTCATAGAACACCAATTGCGAAGGCAGCTAACTGGGCTTTTATTGACGCTGAGGCACGAAAGCGTGGGGAGCGAACAGGATTAGATAC
>SRR1772348.115586.2	SOTU47564	Bacteria;Bacteroidota;Saprospiria;Saprospirales;Saprospiraceae;GOTU737;SOTU47564
GGCTAACTCCGGGCCAGGAGCCAGGGTAATACGGAGGGGTCAAGCGTTATCCGGAATCACTGGGTTTAAAGGGTGCGTAGGCGGCCGAATTAGTCAGAGGTGAAATCCTACAGCTTAACTGTAGAACTGCCTTTGAAACTGTTTGGCTCGAATAGAGTTGAGGTTAGCGGAATGTGACATGTAGCGGTGAAATGCATAGATATGTCATAGAACACCAATTGCGAAGGCAGCTAACTGGGCTTTTATTGACGCTGAGGCACGAAAGCGTGGGGAGCGAACAGGATAGATACCCTAGTAGTC
>SRR5382571.645285.1	SOTU47013	Bacteria;Bacteroidota;Saprospiria;Saprospirales;Saprospiraceae;GOTU737;SOTU47013
TACGGAGGGTGCAAGCGTTATCCGGAATTATTGGGTTTAAAGGGTGCGTAGGCGGCTAGATAAGTCAGAGGTGAAATCCTGCAGCTTAACTGTAGAACTGCCTTTGAAACTGTTTGGCTAGAATATAGTTGAGGTTAGCGGAATGTGACGTGTAGCGGTGAAATGCATAGATATGTCATAGAACACCAATTGCGAAGGCAGCTAACTGGGCTATTATTGACGCTGAGGCACGAAAGCGTGGGGAGCGAAC
>SRR8224409.70356.1	SOTU59159	Bacteria;Bacteroidota;Saprospiria;Saprospirales;Saprospiraceae;GOTU737;SOTU59159
GTCTTGGGCTGACGGTACATTAAGAATAAGCACCGGCTAACTCCGTGCCAGCAGCCGCGGTAATACGGAGGGTGCAAGCGTTATCCGGAATCACTGGGTTTAAAGGGTGCGTAGGCGGCCTGGTAAGTCAGAGGTGAAATCCCACAGCTTAACTGTAGAACTGCCTTTGAAACTGTCAGGCTCGAATAGAGTTGAGGTTAGCGGAATGTGACATGTAGCGGTGAAATGCATAGATATGTCATAGAACACCAATTGCGAAGGCAGCTAACTGGGC
>SRR5337933.5676.1	SOTU59897	Bacteria;Bacteroidota;Saprospiria;Saprospirales;Saprospiraceae;GOTU737;SOTU59897
ATCCGGGGCTGACGGTACCTTAAGAATAAGCACCGGCTAACTCCGTGCCAGCAGCCGCGGTAATACGGAGGGTGCAAGCGTTATCCGGAATCACTGGGTTTAAAGGGTGCGTAGGCGGCCGAATAAGTCAGAGGTGAAATCCTACAGCTTAACTGTAAAACTGCCTTTGAAACTGTTTAGCTAGAATAGGTTTGAGGTTAGCGGAATGTGACATGTAGCGGTGAAATGCATTGATATGTCATAGAACACCAATTGCGAAGGCAGCTAACTGGGCTTTTCTTGACACTGAGGCACGAAAGCGTGGGGAGCGAACAGGATTAGATACCCTAGTAGTC
>SRR6435241.64334.1	SOTU11391	Bacteria;Bacteroidota;Saprospiria;Saprospirales;Saprospiraceae;GOTU737;SOTU11391
GTTTGGGGCTGACGGTACAATATGAATAAGCACCGGCTAACTCCGTGCCAGCAGCCGCGGTAATACGGAGGGTGCAAGCGTTATCCGGAATCACTGGGTTTAAAGGGTGCGTAGGCGGCCAGATTAGTCAGAGGTGAAATTCTACGGCTTAACTGTAGAACTGCCTTTGAAACTGTTTGGCTAGAATAGAGTTGAGGTTAGCGGAATGTGAAATGTAGCGGTGAAATGCATAGATATGTCATAGAACACCAATTGCGAAGGCAGCTAACTGGGCTTTTATTGACGCTGAGGCACGAAAGCGTGGGGAGCGAACAGGATTAGATACCCTGGTAGTC
>SRR8651824.24644.1	SOTU81604	Bacteria;Bacteroidota;Saprospiria;Saprospirales;Saprospiraceae;GOTU737;SOTU81604
CGCGGTGCCAGCAGCCGCGGTAATACGGAGGGTGCAAGCGTTATCCGGAATTACTGGGTTTAAAGCGCGCGTAGGCGGCCTGATCAGTCAGAGGTGAAATCCTACAGCTTAACTGTAGAACTGCCTTTGAAACTGTTCGGCTAGAATAGAGTTGAGGTTAGCGGAATGTGACATGTAGCGGTGAAATGCATAGATATGTCATAGAACACCAATTGCGAAGGCAGCTAACTGGGCTTTTATTGACGCTGAGGCACGAAAGCGTGGGGAGCGAACAGGATTAGATACCCGTGTAGTCC
>SRR2104133.75761.1	SOTU8714	Bacteria;Bacteroidota;Saprospiria;Saprospirales;Saprospiraceae;GOTU737;SOTU8714
AAGTCGTGCCAGCAGCCGCGGTAATACGGAGGGTGCAAGCGTTATCCGGAATCACTGGGTTTAAAGGGTGCGTAGGCGGCCAAATATGTCAGGGGTGAAATCCTACAGCTTAACTGTAGAACTGCCTTTGAAACTGTATGGCTAGAATAGAGTTGAGGTTAGCGGAATGCGACATGTAGCGGTGAAACGCATAGATATGTCATAGAACACCAATTGCGAAGGCAGCTAACTGGGCTTTTATTGACGCTGAGGCACGAAAGCGTGGGGAGCGAACAGGATTAGATACCCTAGTAGTCCTAGA
>SRR5380432.1304542.2	SOTU49526	Bacteria;Bacteroidota;Saprospiria;Saprospirales;Saprospiraceae;GOTU737;SOTU49526
GGAGGGTGCAAGCGTTATCCGGAATAACTGGGTTGAAAGGGTGCGTCGGAGGAAGGGTAAGTCAGAGGTGAAATCCTACAGCTTAACTGGAGAACTGCCTTTGAAACTGTCAGGCTAGAATAGAGTTGAGGTTAGCGGAATGTGACATGTAGCGGTGAAATGCATAGATATGTCATAGAACACCAATTGCGAAGGCGGCTAACTGGGCTTTTATTGACGCTGAGGCACGAAAGCGTGGGGAGCGAACAGG
>SRR5920462.43677.1	SOTU23955	Bacteria;Bacteroidota;Saprospiria;Saprospirales;Saprospiraceae;GOTU737;SOTU23955
CAGCCGCGGTAATACGGAGGGTGCAAGCGTTATCCGGAATCACTGGGTTTAAAGGGTGCGTAGGCGGCCGAATAAGTCAGAGGTGAAATCCTACAGCTTAACTGTAGAACTGCCTTTGAAACTGTTTGGCTCGAATAGAGTTGAGGTTAGCGGAATGTGACATGTAGCGGTGAAATGCATAGATATGTCATAGAACACCAATTGCGAAGGCAGCTAACTGGGATACAACTGACGCTGAGGCACGAAAGCGTGGGGATCAAACAGGATTAGATACCCTTGTAGTCCCTATAGTCGTGT
>SRR5586952.54747.1	SOTU59898	Bacteria;Bacteroidota;Saprospiria;Saprospirales;Saprospiraceae;GOTU737;SOTU59898
ATCGGGGGCTGACGGTACCTTAAGAATAAGCACCGGCTAACTCCGTGCCAGCAGCCGCGGTAATACGGAGGGTGCAAGCGTTATCCGGAATCACTGGGTTTAAAGGGTGCGTAGGCGGCTAGATAAGTCAGTGGTGAAATCCTACAGCTTAACTGTAGAACTGCCTTTGAAACTGTTTATCTTGAATATAGTTGAGGTTGGCGGAATGTGAAATGTAGCGGTGAAATGCATAGATATGTCATAGAACACCAATTGCGAAGGCAGCTAACTAGGCTTTGATTGACGCTGAGGCACGAAAGCGTGGGGAGCGAACAGGATTAGATACCCCAGTAGTC
>SRR1763607.47617.1	SOTU60127	Bacteria;Bacteroidota;Saprospiria;Saprospirales;Saprospiraceae;GOTU737;SOTU60127
GTCTGGGGTTGACGGTACCTTAAGAATAAGCACCGGCTAACTCCGTGCCAGCAGCCGCGGTAATACGGAGGGTGCAAGCGTTATCCGGAATCACTGGGTTTAAAGGGTGCGTAGGCGGCTGCGTAAGTCAGAGGTGAAATCCTACAGCTTAACTGTAGAACTGCCTTTGAAACTGTATGGCTTGAATTGAGGTGAGGTTGGCTGAATGTGACATGTAGCGGTGAAATGCATAGATAGTTCATAGAATACCAATTGCGAAGGCAGCTAACTGGGTTTTTATTGACGCTGAGGCACGAAAGCGTGGGGAGCGAACAGGATTAGATACCCTGGTAGTC
>SRR2027722.46607.1	SOTU26065	Bacteria;Bacteroidota;Saprospiria;Saprospirales;Saprospiraceae;GOTU737;SOTU26065
GTGCCAGCCGCCGCGGTAATACGGAGGGTGCAAGCGTTATCCGGAATCATTGGGTTTAAAGGGTGCGTAGGCGGTATGATAAGTCAGAGGTGAAATCCTACAGCTTAACTGTAGAACTGCCTTTGAAACTGTCAGGCTTGAATATAGTTGAGGTTAGCGGAATGTGACATGTAACGGTGAAATGCATAGATATTTCATAGAACACCAATTGCGAAGGCAGCTAACTGGGCTTTTATTGACGCTGAGGCACGAAAGCGTGGGGAGCGAACAGGATTAGAAACCCCTGTAGTCC
>SRR5112734.14789.1	SOTU7678	Bacteria;Bacteroidota;Saprospiria;Saprospirales;Saprospiraceae;GOTU737;SOTU7678
TAATACGGAGGGTGCAAGCGTTATCCGGAATCACTGGGTTTAAAGGGTGCGTAGGCGGCCGAGCCGGTCAGGGGTGAAATCCTACAGCTTAACTGTAGAATTGCCTTTGAAACTGTTCGGCTGGAATAGAGTTGAGGTTAGCGGAATGTGACATGTAGCGGTGAAATGCATAGATATGTCATAGAACACCAATTGCGAAGGCAGCTAACTGGGCTTTTATTGACGCTGAGGCACGAAAGCGTGGGTAGCGAACAGGATTAGATACCCTGGTAGTCCACGCCCTAAACGATGC
>SRR2104043.191852.1	SOTU99972	Bacteria;Bacteroidota;Saprospiria;Saprospirales;Saprospiraceae;GOTU737;SOTU99972
TAGTGGTGCCAGCAGCCGCGGTAATACGGAGGGTGCAAGCGTTATCCGGAATCACTGGGTTTAAAGGGTGCGTAGGCGGCCGAATTAGTCAGAGGTGAAATCCTACAGCTTAACTGTAGAACTGCCTTTGAAACTGTTCGGCTAGAATAGAGTTGAGGTTAGCGGAATGTGACATGTAGCGGTGAAATGCATAGATATGTCATAGAACACCAATTGCGAAGGCAGCTGGCTAGACCTTATTTGACGCTGAGGCACGAAAGCGTGGGGAGCGAACAGGATTAGAAACCCCGGTAGTCCTAG
>SRR5920468.1259.1	SOTU103981	Bacteria;Bacteroidota;Saprospiria;Saprospirales;Saprospiraceae;GOTU737;SOTU103981
CAGCCGCGGTAATACGGAGGGTGCAAGCGTTATCCGGAATCACTGGGTTTAAAGGGTGCGTAGGCGGCCGAATAGGTCAGAGGTGAAATCCTACAGCTTAACTGTAGAACCGCCTTTGAAACTGTTTGGCTCGAATAGAGTTGAGGTTAGCGGAATGTGACATGTAGCGGTGAAATGCATAGATATGTCATAGAACACCAATTGCGAAGGCAGCTAACTGGGCTTTTATTGACGCTGAGGCACGAAAGCGTGGGGAGCGAACAGGATTAGAAACCCCGGTAGTCCATATGCCAGTGC
>SRR1649610.174547.1	SOTU23951	Bacteria;Bacteroidota;Saprospiria;Saprospirales;Saprospiraceae;GOTU737;SOTU23951
CAGCAGCCGCGGTAATACGGAGGGTGCAAGCGTTATTCGGAATTACTGGGTTTAAAGGGCGCGTAGGCGGCCAAATAAGTCAGAGGTGAAATCCTATAGCTTAACTGTAGAACTGCCTTTGAAACTGTTTGTCTAGAATAGAGTTGAGGTTAGCGGAATGTGACATGTAGCGGTGAAATCCATAGATATGTCATAGAATACCAATTGCGAAGGCAGCTAACTGGGATTCTATTGACGCTGAGGCACGAAAGCGTGGGGAGCGAACAGGATTAGATACCCTAGTAGTC
>SRR2032941.58696.1	SOTU4875	Bacteria;Bacteroidota;Saprospiria;Saprospirales;Saprospiraceae;GOTU737;SOTU4875
GTGCCAGCCGCCGCGGTAATACGGAGGGTCCAAGCGTTATCCGGAATCACTGGGTTTAAAGGGTGCGTAGGCGGCTAGATAAGTCAGAGGTGAAATCCTACAGCTTAACTGTAGAACTGCCTTTGAAACTGTTTAGCTAGAATAGAGTTGAGGTTAGCGGAATGTGACATGTAGCGGTGAAATGCATAGATATGTCATAGAACACCAATTGCGAAGGCAGCTAACCAGATCATCATTGACGCTGAGGCACG
>SRR2103990.354675.1	SOTU88189	Bacteria;Bacteroidota;Saprospiria;Saprospirales;Saprospiraceae;GOTU737;SOTU88189
GTTGGTGCCAGCCGCCGCGGTAATACGGAGGGTGCAAGCGTTATCCGGAATCACTGGGTTTAAAGGGTGCGTAGGCGGCCAAATAAGTCAGAGGTGAAATCCTACAGCTTAACTGTAGAACTGCCTTTGAAACTGTATGGCTAGAATAAAGTTGAGGTTAGCGGAATGTGACATGTAGCGGTGAAATGCATAGATATGTCATAGAACACCAATTGCGAAGGCAGCTAACTGGGCTTTTATTGACGCTGAGGCACGAAAGCGTGGGGAGCGAACAGGATTAGATACCCCGGTAGTCCAGATC
>SRR2103927.423938.1	SOTU31452	Bacteria;Bacteroidota;Saprospiria;Saprospirales;Saprospiraceae;GOTU737;SOTU31452
TCAGGGTGCCAGCAGCCGCGGTAATACGGAGGGTGCAAGCGTTATCCGGAATCACTGGGTTTAAAGGGTGCGTAGGCGGTCGAATTAGTCAGAGGTGAAATCCTACAGCTTAACTGTAGAACTGCCTTTGAAACTGTTCGGCTAGAATAGAATTGAGGTTAGCGGAATGTGACATGTAGCGGTGAAATGCATAGATATGTCATAGAACACCAATTGCGAAGGCAGCTAACTGGGCTTTTATTGACGCTGAGGCACGAAAGCGTGGGGAGCGAACAGGATTAGAAACCCCGGTAGTCCAGA
>SRR5586969.55741.1	SOTU44025	Bacteria;Bacteroidota;Saprospiria;Saprospirales;Saprospiraceae;GOTU737;SOTU44025
GTCCGGGGCTGACGGTACCTTAAGAATAAGCACCGGCTAACTCGGTGCCAGCAGCCGCGGTAATACGGAGGGTGCAAGCGTTATCCGGAATCACTGGGTGTAAAGGGTGCGTAGGCGGCCAAATTAGTCAGAGGTGAAAGCCTACAGCTTAACTGTAGAACTGCATTTGAAACTGTTTGGCTAGAATAGAGTTGAGGTTAGCGGAATGTGACATGTAGCGGTGAAATGCATAGATATGTCATAGAACACCAATTGCGAAGGCAGCTAACTGGGCTTTTATTGACGCTGAGGCACGAAAGCGTGGGGAGCGAACAGGATTAGATACCCCGGTAGTC
>SRR5150185.46479.1	SOTU115205	Bacteria;Bacteroidota;Saprospiria;Saprospirales;Saprospiraceae;GOTU737;SOTU115205
GTCTGGGGCTGACGGTACCTTAAGAATAAGCACCGGCCAACCTCGTGCCAGCAGCCGCGGTAATACGGAGGGTGCAAGCGTTATCCGGAATCACTGGGTTTAAAGGGTGCGTAGGCGGCGAGATAAGTCAGAGGTGAAATCCCACAGCTTAACTGTAGAACTGCCTTCGAAACTGGTGTGCTGAAATAGAGTTGAGGTTAGCGGAATGTGACATGTAGCGGTGAAATGCATAGATATGTCATAGAACACCAACTGCGAAGGCAGCTAACTGGGCTTTTATTGACGCTGAGGCACGAAAGCGTGGGGAGCGAACAGGATTAGATACCCCTGTAGTC
>SRR4424501.37336.1	SOTU31308	Bacteria;Bacteroidota;Saprospiria;Saprospirales;Saprospiraceae;GOTU737;SOTU31308
TACGGAGGGTGCAAGCGTTATTCGGAATCACTGGGCTTAAAGGGTGCGTAGGCGGACGCATAAGTCAGAGGTGAAATCCTACAGCTTAACTGTAGAACTGCCTTTGAAACTGTATGGCTAGAATAGAGTTGAGGTTAGCGGAATGTGTCATGTAGAGGTGAAATGCGTAGATATGTCTTAGAACACCGATTGCGAAGGCAGCTAACTGGGCTTTTATTGACGCTGAGGCACGAAAGCGTGGGGAGCGAACAGG
>SRR2104093.302603.1	SOTU89966	Bacteria;Bacteroidota;Saprospiria;Saprospirales;Saprospiraceae;GOTU737;SOTU89966
TCTTCGTGCCAGCAGCCGCGGTAATACGGAAGGTGCAAGCGTTATCCGGAATCACTGGGTTTAAAGGGTGCGTAGGCGGCCGAATTAGTCAGAGGTGAAATCCTACAGCTTAACTGTAGAACTGCCTTTGAAACTGTTCGGCTAGAATAGAGTTGAGGTTAGCGGAATGTGACATGTAGCGGTGAAATGCATAGATATGTCATAGAACACCAATTGCGAAGGCAGCTAACTGGGCTTTTATTGACGCTGAGGCACGAAAGCGTGGGGAGCAAACAGGATTAGATACCCTGGTAGTCCAGA
>SRR1649631.189808.1	SOTU11119	Bacteria;Bacteroidota;Saprospiria;Saprospirales;Saprospiraceae;GOTU737;SOTU11119
CAGCAGCCGCGGTAATACGGAGGGTGCAAGCGTTGTTCGGAATCATTGGGTTTAAAGGGTGCGTAGGCGGCCGAATAAGTCAGAGGTGAAATCCTACAGCTTAACTGTAGAACTGCCTTTGATACTGTTTGGCTAGAATAGAGTTGAGGTTAGCGGAATGTGACATGTAGCGGTGAAATGCATAGATATGCCATAGAACACCAATTGCGAAGGCAGCTAACTGGGCTTTTATTGACGCTGAGGCACGAAAGCGTGGGGAGCAAACAGGATTAGATACCCGTGTAGTC
>SRR5586970.104975.1	SOTU43632	Bacteria;Bacteroidota;Saprospiria;Saprospirales;Saprospiraceae;GOTU737;SOTU43632
GTCCGCTGCTGCCGGTACCTTAAGAATAAGCACCGGCTAACGCCGGTCCAGCAGCCGCGGTAATACGGAGGGTGCAAGCGTTATCCGGAATCACTGGGTTTAAAGTGTGCGTAGGCGGCCAAATTAGTCAGAGGTGAAATCCTACAGCTTAACTGTAGAACTGCCTTTGAAACTGTTTGGCTAGAATAGAGGTGAGGTTGGCGGAATGTGACATGTAGCGGTGAAATGCATAGATATGTCATAGAACACCAATTGCGAAGGCAGCTAACTGGGCTTTTATTGACGCTGAGGCACGAAAGCGTGGGGAGCGAACAGGATTAGATACCCTTGTAGTC
>SRR5586950.86583.1	SOTU104438	Bacteria;Bacteroidota;Saprospiria;Saprospirales;Saprospiraceae;GOTU737;SOTU104438
GTCTGGGGCTGACGGTACCTTAAGAATAAGCACCGGCTAACTCCGTGCCAGCAGCCGCGGTAATACGGAGGGTGCAAGCGTTATCCGGAATCACTGGGTTTAAAGGGTGCGTAGGCGGTCAAATAAGTCAGAGGTGAAATCCTACAGCTTAACTGTAGAACTGCCTTTGAAACTGTATGGTTAGAATATAGTTGAGGTTAGCGGAATGGGACATGTAGCGGTGAAATGAATAGATTTGTCCTAGAACACCAATTGCGAAGGCAGCTAACTGGGCTTTTATTGACGCTGAGGCACGAAAGCGTGGGGAGCGAACAGGATTAGATACCTGGTAGGC
>SRR5586950.81182.1	SOTU23957	Bacteria;Bacteroidota;Saprospiria;Saprospirales;Saprospiraceae;GOTU737;SOTU23957
GTTCAGGGCTGACGGTACATTAAGAATAAGCACCGGCTAACTCCGTGCCAGCAGCCGCGGTAATACGGAGGGTGCAAGCGTTATCCGGAATCACTGGGTTTAAAGGGTGCGTAGGCGGCGTATTAAGTCAGAGGTGAAATCCTACAGCTTAACTGTAGAACTGCCTTTGAAACTGATATGCTAGAATAGAGTTGAGGTTAGCGGAATGTGACATGTAGCGGTGAAATGCATAGATATGTCATAGAACACCAATTGCGAAGGCAGCTAACTGGGCTTTTTTATTGACGCTGAGGCACGAAAGCGTGGGGAGCGAACAGGATTAGATACCCGTGTAGTC
>SRR4424428.171825.1	SOTU22858	Bacteria;Bacteroidota;Saprospiria;Saprospirales;Saprospiraceae;GOTU737;SOTU22858
TACGGAGGGTGCAAGCGTTATCCGGAATCACTGGGCTTAAAGGGTGCGTAGGCGGCCAAATAAGTCAGAGGTGAAATCCTTCAGCTTAACTGTAGAACTGCCTTTGAAACTGTATGGCTAGAATAAAGTTGAGGTTAGCGGAATGTCACATGTAGCGGTGAAATGCGTAGATATGTGATAGAACACCAATTGCGAAGGCAGCTAACTGGGCTTTTATTGACGCTGAGGTACGAAAGCGTGGGGAGCGAACAGG
>SRR5586933.62664.1	SOTU11389	Bacteria;Bacteroidota;Saprospiria;Saprospirales;Saprospiraceae;GOTU737;SOTU11389
ATCGGGGGCTGACGGTACCTTAAGAATAAGCACCGGCTAACTCCGTGCCAGCAGCCGCGGTAATACGGAGGGTGCAAGCGTTATCCGGAATCACTGGGTTTAAAGGGTGCGTAGGCGGCTAGATAAGTCAGAGGTGAAATCCTACAGCTTAACGTTAGAACTGCCTTTGAAACTGTTTAGCTATAATAGAGTTGAGGTCAGCGGAATGTGACATGTAGCGGTGAAATGCATAGATATGTCATAGAACACCAATTGCGAAGGCAGCTGACTGGGCTTTTATTGACGCTGAGGCACGAAAGCGTGGGGAGCGAACAGGATTAGATACCCCAGTGTC
>SRR4424406.68344.1	SOTU47266	Bacteria;Bacteroidota;Saprospiria;Saprospirales;Saprospiraceae;GOTU737;SOTU47266
TACGGAGGGTGCAAGCGTTATCCGGAATTACTGGGTTTAAAGGGTGCGTAGGCGGCCGTGTAAGTCAGAGGTGAAATCCTACAGCTTAACTGTAGAACTGCCTTTGAAACTGTATGGCTTGAGTAGAGTTGAGGTTAGCGGAATGTGACATGTAGAGGTGAAATGCGTAGATATGTCATAGAACACCGATTGCGAAGGCGGCTAACTGGGCTGTTATTGACGCTGAGGCACGAAAGCGTGGGGAGCGAACAGG
>SRR3536890.198608.1	SOTU71064	Bacteria;Bacteroidota;Saprospiria;Saprospirales;Saprospiraceae;GOTU737;SOTU71064
GTCTGGGGCTGACGGTACCTTAAGAATAAGCACCGGCTAACTCCGTGCCAGCAGCCGCGGTAATACGGGGGGTGCAAGCGTTATCCGGAATCACTGGGTTTAAAGGGTGCGTAGGCGGCTGGATAAGGCAGAGGTGAAATCCTACAACTTAACTGTAGAACTGCCTTTGAAACTGTTGAGCTAGAGTAGGGTTGAGGTTAGCGGAATGTGACATGTAGCGGTGAAATGCATAGATATGTCATAGAACACCAAAGGCGAAGGCAGCTAACTGGGCTTTTATTGACGCTGAGGCACGAAAGCGTGGGGAGCGAACAGGATTAGATACCCTAGTAGTC
>SRR2103952.36127.1	SOTU34611	Bacteria;Bacteroidota;Saprospiria;Saprospirales;Saprospiraceae;GOTU737;SOTU34611
TGTGGGTGCCAGCCGCCGCGGTAATACGGAGGGTGCAAGCGTTATCCGGAGTCACTGGGTTTAAAGGGTGCGTAGGCGGCCAAATAAGTCAGAGGTGAAATCCTACAGCTTAACTGTAGAACTGCCTTTGAAACTGTATGGCTAGAATAAAGTTGAGGTTAGCGGAATGTGACATGTAGCGGTGAAATGCATAGATATGTCATAGAACACCAATTGCGAAGGCAGCTAACTGGGCTTTTATTGACGCTGAGGCACGAAAGCGTGGGGAGCGAACAGGATTAGATACCCGGGTAGTCCGTAG
>SRR5382571.2089452.2	SOTU5982	Bacteria;Bacteroidota;Saprospiria;Saprospirales;Saprospiraceae;GOTU737;SOTU5982
GGAGGGTGCAAGCGTTATCCGGAATCACTGGGTTTAAAGGGTGCGTAGGCGGCCAAATAAGTCAGAGGTGAAATCCTTAAGCTTAACGGGAGAACTGCCTTTGAAACTGTTTGGCTCGAATAAAGTAGAGGTTAGCGGAATGTGAAATGTAGCGGTGAAATGCATAGATATGGCATAGAACACCAATTGCGAAGGCAGCTAACTGGGCTTTTATTGACGCTGAGGCACGAAAGCGTGGGGAGCGAACAGG
>SRR5150177.52636.1	SOTU24734	Bacteria;Bacteroidota;Saprospiria;Saprospirales;Saprospiraceae;GOTU737;SOTU24734
GTCTGGGGCTGACGGTACCTTAAGAATAAGCACCGGCTAACTCCGTGCCAGCAGCCGCGGTAATACGGAGGGTGCAAGCGTTATCCGGAATCACTGGGTTTAAAGGGTGCGTAGGCGGCCATATTAGTCAGAGGTGAAATCCTACAGCTTAACTGTAGAACTGCCTTTGAAACTGTATGGCTAGAATAGAGTTGAGGTTAGCGGAATGTGACATGTAGCGGTGAAATGCATAGATATGTCATAGAACACCAAATGCGAAGGCCGCTAACTGGGCTTTGATTGACGCTGGAGCACGAAAGCGTGGGGAGCGAACGGGATTAGATACCCTGGTAGTC
>SRR2103888.33667.1	SOTU66655	Bacteria;Bacteroidota;Saprospiria;Saprospirales;Saprospiraceae;GOTU737;SOTU66655
AAACTGTGCCAGCCGCCGCGGTAATACGGAGGGTGCAAGCGTTATCCGGAATCACTGGGTTTAAAGGGTGCGTAGGCGGCGTAATAAGTCAGAGGTGAAATCCTACAGCTTAACTGTAGAACTGCCTTTGAAACTGTTATGCTAGAATAGAGTTGAGGTTAGCGGAATGTGACATGTAGCGGTGAAATGCATAGATATGTCATAGAACACCAATTGCGAAGGCAACTAACTGGGCTTTTATTGACGCTGAGGCACGAAAGCGTGGGGAGCGAACAGGATTAGATACCCTGGTAGTCCGT
>SRR5586950.18547.1	SOTU5740	Bacteria;Bacteroidota;Saprospiria;Saprospirales;Saprospiraceae;GOTU737;SOTU5740
GTCTGGGGCTGACGGTACCTTAAGAATAAGCACCGGCTAACTCCGTGCCAGCAGCCGCGGTAATACGGAGGGTGCAAGCGTTATCCGGAATCACTGGGTTTAAAGGGTGCGTAGGCTGCGCGATAAGTCAGAGGTGAAATCCTACAGCTTAACTGTAGAACTGCCTTTGAAACTATCGTGCTCGAATAAAGTTGAGGTCAGCGGAATGTGACATGTAGCGGTGAAATGCATAGATATGTCATAGAACACCAATTGCGAAGGCAGCTGACTGGGCTTTTATTGACGCTGAGGCACGAAAGCGTGGGGAGCGAACAGGATTAGATACCCGGGTAGTC
>SRR5382571.2162130.2	SOTU47663	Bacteria;Bacteroidota;Saprospiria;Saprospirales;Saprospiraceae;GOTU737;SOTU47663
GGAGGGTGCAAGCGTTATCCGGAATCACTGGGTTTAAAGGGTGCGTAGGCGGTCAAATGAGTCAGAGGTGAAATCCTACAGCTTAACTGTATAACTGCCTTTGAAAATGTATGGCTCGAATAGATTTGAGGTTAACGGAATGTGACATGGAGCGGTGAAATGCATAGATATGTCATAGAACACCAATTGCGAAGGCAGCTAACTGGGCTTTTAATGACGCTGAGGCACGAAAGCGTGGGGAGCGAACAGG
>SRR1649637.327172.1	SOTU70115	Bacteria;Bacteroidota;Saprospiria;Saprospirales;Saprospiraceae;GOTU737;SOTU70115
CAGCCGCCGCGGTAATACGGAGGGTGCAAGCGTTATCCGGAATCATTGGGTTTAAAGGGTGCGTAGGCGGCGAGATAAGTCAGAGGTGAAATCCTAGAGCTTAACTCTAGAACTGCCTTTGAAACTGTTGTGCTTGAATAGGGTTAAGGTTAGCGGAATGTGACATGTAGCGGTGAAATGCATAGATATGTCATAGAACACCAACTGCGAAGGCAGCTAACTGGGCTTTTATTGACGCTGAGGCACGAAAGCGTGGGGAGCGAACAGGATTAGATACCCTTGTAGTC
>ERR2098494.693042.1	SOTU98196	Bacteria;Bacteroidota;Saprospiria;Saprospirales;Lewinellaceae;GOTU189;SOTU98196
GTGCCAGCAGCCGCGGTAATACGGAGGGTGCAAGCGTTATCCGGAATCACTGGGTTTAAAGGGTGCGTAGGTGGCTAAATAAGTCAGAGGTGAAAGCTTACAGCTTAACTGTAAAATTGCCTTTGAAACTGTATAGCTTGAGATTATTTAAGGTAGGCGGAATGCGTCATGTAGCGGTGAAATGCATAGATATGACGTAGAACACCAATTGCGAAGGCAGCTTACTAGGATATATCTGACGCTGAGGCACGAAAGCGTGGGTAGCGAACAGGATTAGATACCCTGGTAGTCCACGCCCTAAACGATGT
>SRR4280768.191980.1	SOTU41310	Bacteria;Bacteroidota;Saprospiria;Saprospirales;Saprospiraceae;GOTU6078;SOTU41310
AGCAGCCGCGGTAATACGGAGGGTGCGAGCGTTATTCGGAATTACTGGGCTTAAAGGGTGCGTAGGCGGCTATGTAAGTCAGGTGTGAAAGCTTGCGGCTCAACCGTAGAATTGCTTTCGATACTGCATAGCTAGAGTCAGGATGAGGTTAGCGGAATGTGGCGTGTAGCGGTGAAATGCATAGATATAGGATAGAACACCAATTGCGAAGGCAGCTGGCTGGACCTGCACTGACGCTGAGGCACGAAAGCGTGGGGAGCAAACAGGATTAGATACCCTG
>SRR6171868.102125.1	SOTU74804	Bacteria;Bacteroidota;Saprospiria;Saprospirales;Saprospiraceae;GOTU6078;SOTU74804
TACGGAGGGTGCAAGCGTTATTCGGAATTACTGGGCTTAAAGGGTGCGTAGGCGGCTTTGTAAGTCAGATGTGAAAGCTTGCGGCTCAACCGTAGAATTGCTTTTGATACTGCATCGCTAGAGTTAGGATGAGGTTAGCGGAATGTGTCGTGTAGCGGTGAAATGCATAGATATGCCATGGAACACCAATTGCGAAGGCAGCTGGCTGGACCTATACTGACGCTGAGGCACGAAAGCGTGGGGAGCGAAC
>ERR3087537.300717.1	SOTU2378	Bacteria;Bacteroidota;Saprospiria;Saprospirales;Saprospiraceae;GOTU1957;SOTU2378
TAGGCGGTTTTATAAGTCAGACGGTCAAAGGACTGATGGCTTAAACCATAGTACGCGTTTGAAACTGTAAGACTTGAATAATGCGTTCGAGGTGCATGGAATGCTTCATGTAGCGGTGAAATGCATAGATATGAAGTAAGAACACCAATTGCGAAGGCAGTGCACTAGGGCAAGATTGACGCTGATGTACGGAAAGCGTGGGTAGCGAACCAGGATTAGATACCCTGGTAGTCC
>SRR3681541.28376.1	SOTU18084	Bacteria;Bacteroidota;Saprospiria;Saprospirales;Saprospiraceae;GOTU3335;SOTU18084
TGGTCGTGCCAGCAGCCGCGGTAATACGGAGGGTGCAAGCGTTATCCGGAATCACTGGGTTTAAAGGGTACGCCGGCGGTTATATAAGGCAGGCGTCAAGGGCTGTGACTAAACCACGATACGCGTTTGAAACTGTATACCTTGAGTATGTTTGAAGTGTGTGGAATGCGTCATGTAGCGGTGAAATGCATAGATATGACGTAGAATACCAAAAGCGAAGGCAGCACACTAATGCGTTATTGACGCTGAGGTACGAAAGCGTGGGTAGCGAACAGGATGAGAGACCCTAGTAGTCC
>SRR3681504.35753.1	SOTU64450	Bacteria;Bacteroidota;Saprospiria;Saprospirales;Saprospiraceae;GOTU3335;SOTU64450
TGGTCGTGCCAGCCGCCGCGGTAATACGGAGGGTGCAAGCGTTATCCGGAATCACTGGGTTTAAAGGGTACGCAGGCGGTTTTATAAGTCAGACGTGAAAGCCTGTGGCTCAACCACGGAACTGCGTTTGAAACTGTTAAACTTGAGTATGTTTGAGGTGTGTAGAATGCGTCATGTAGCGGTGAAATGCATAGATATGACGTAGAATACCAAAAGCGAAGGCAGCACACTAAGGCATTATTGACGCTGAGGTACGAAAGCGTGGGTAGCGAACAGGATTAGAAACCCGAGTAGTCC
>SRR3681565.74497.1	SOTU30273	Bacteria;Bacteroidota;Saprospiria;Saprospirales;Saprospiraceae;GOTU3335;SOTU30273
TGGTCGTGCCAGCCGCCGCGGTAATACGGAGGGTGCAAGCGTTATCCGGAATCACTGGGTTTAAAGGGTACGCAGGCGGTTATATAAGTCAGACGTCAAAGGATGTGGCTAAACCACGGTACGCGTTTGAAACTGTAGAACTTGAATATGTTTGAAGTGAGTAGAATGCGTCATGTAGCGGGGAAAGGCATAGATATGACGTAGAATACCAAAAGCGAAGGCAGCACACTAAGGCATTATTGACGCTGAGGTACGAAAGCGTGGGTAGCGAACAGGATGAGATACCCCAGTAGACC
>ERR594566.4343.3	SOTU109393	Bacteria;Bacteroidota;Saprospiria;Saprospirales;Lewinellaceae;GOTU549;SOTU109393
GTGCCAGCAGCTGCGGTAATACGGAGGATGCAAGCGTTATCCGGAATCACTGGGTTTAAAGGGTGCGCAGGCGGGCTAATAAGTCAGAGGTGAAAGCTCCCAGCTTAACTGGGGAACTGCCTTTGATACTGTTAGTCTTGAAATTAGATGAGGTCGGCGGAATGAGTCATGTAGCGGTGAAATGCATAGATATGACTTAGAACACCAATTGCGAAGGCAGCTGACTGGTCTATATTTGACGCTCAGGCACGAAAGCGTGGGGAGCGAACAGGATTAGATACCCTGGTAGTCCACGCCCTAAACGATGT
>SRR4424429.87769.1	SOTU18429	Bacteria;Bacteroidota;Saprospiria;Saprospirales;Lewinellaceae;GOTU549;SOTU18429
TACGGAGGATGCAAGCGTTATCCGGAATCACTGGGTTTAAAGGGTGCGCAGGCGGATTAATAAGTCAGAGGTGAAAGCTCTCAGCTTAACTGAGGAATTGCCTTTGATACTGTTAGTCTTGAAATATGGTGAGGTTGGCGGAATGAGTCATGTAGCGGTGAAATGCATAGATATGACTTAGAACACCGATTGCGAAGGCAGCTAACTGGCCATTATTTGACGCTCAGGCACGAAAGCGTGGGGAGCGAACAGG
>SRR6367425.36933.1	SOTU2195	Bacteria;Bacteroidota;Saprospiria;Saprospirales;Lewinellaceae;GOTU549;SOTU2195
TACGGAGGATGCGAGCGTTATCCGGAATCACTGGGTTTAAAGGGTGCGTAGGCGGTTTAATAAGTCAGAGGTGAAAGCTCTCAGCTTAACTGAGGAACTGCCTTTGATACTGTTAGACTTGAAATATGGTGAGGTTGGCGGAATGAGTCATGTAGCGGTGAAATGCATAGATATGCCGTAGAACACCAATTGCGAAGGCAGCTGACTGGCCATGAATTGACGCTGAGGCACGAAAGCGTGGGGAGCGAACAGG
>SRR1653167.25588.1	SOTU3452	Bacteria;Bacteroidota;Saprospiria;Saprospirales;Lewinellaceae;GOTU549;SOTU3452
TACGGAGGATGCGAGCGTTATCCGGAATCACTGGGTTTAAAGGGTGCGTAGGCGGGCTAGAAAGTCAGAGGTGAAAGCTCTCAGCTTAACTGAGGAACTGCCTTTGAAACTGCTAGTCTTGAAATATGGTGAGGTTGGCGGAATGAGTCATGTAGCGGTGAAATGCATAGATATGACTTAGAACACCGATTGCGAAGGCAGCTGACTGGCCATTATTTGACGCTGAGGCACGAAAGCGTGGGGA
>SRR2103991.167956.1	SOTU2193	Bacteria;Bacteroidota;Saprospiria;Saprospirales;Lewinellaceae;GOTU549;SOTU2193
TGCTAGTGCCAGCAGCCGCGGTAATACGGAGGGTGCAAGCGTTATCCGGAATCACTGGGTTTAAAGGGTGCGTAGGCGGCCAGATAAGTCAGAGGTGAAAGCTCTCAGCTTAACTGAGGAACTGCCTTTGATACTGTTAGTCTTGAAATTAGATGAGGTTGGCGGAATGAGTCATGTAGCGGTGAAATGCATAGATATGACTTAGAACACCGATTGCGAAGGCAGCTGACTGGTCTATATTTGACGCTGAGGCACGAAAGCGTGGGGAGCGAACAGGATTAGAAACCCGGGTAGTCCA
>SRR4424432.295758.1	SOTU24842	Bacteria;Bacteroidota;Saprospiria;Saprospirales;Lewinellaceae;GOTU549;SOTU24842
TACGGAGGGTGCAAGCGTTATCCGGAATTACTGGGTTTAAAGGGTGCGTAGGCGGCTTAATAAGTCAGAGGTGAAATCTCTGAGCTTAACTGAGGAACTGCCTTTGATACTGTTAGTCTTGAAATTAGATGAGGTTAGCGGAATGAGGCATGTAGCGGTGAAATGCATAGATATGTCTTAGAACACCAATTGCGAAGGCAGCTGACTGGTCCACAATTGACGCTGAGGCACGAAAGCGTGGGGAGCGAACAGG
>SRR4424311.127946.1	SOTU97367	Bacteria;Bacteroidota;Saprospiria;Saprospirales;Lewinellaceae;GOTU549;SOTU97367
TACGGAGGGTGCAAGCGTTATCCGGAATCACTGGGTTTAAAGGGTGCGTAGGCGGATTAATAAGTCAGAGGTGAAAGCTTGCAGCTTAACTGAGGAACTGCCTTTGAAACTGTTAGACTTGAAATTAGTTGAGGTTGGCGGAATGTGTCATGTAGCGGTGAAATGCATAGATATGACTTAGAACACCGATTGCGAAGGCAGCTGACTAGTCTATATTTGACGCTGAGGCACGAAAGCGTGGGGAGCGAACAGG
>SRR8651798.41363.1	SOTU2192	Bacteria;Bacteroidota;Saprospiria;Saprospirales;Lewinellaceae;GOTU549;SOTU2192
CACGGTGCCAGCCGCCGCGGTAATACGGAGGAGGCAAGCGTTATCCGGAATCACTGGGTTTAAAGGGTGCGTAGGCGGATTAATAAGTCAGAGGTGAAAGCTCTCAGCTTAACTGAGGAACTGCCTTTGATACTGTTAGTCTTGAAATTAGATGAGGTTGGCGGAATGAGTCATGTAGCGGTGAAATGCATAGATATGTCTTAGAACACCGATTGCGAAGGCAGCTGACTGGTCTATATTTGACGCTGAGGCACGAAAGCGTGGGGAGCGAACAGGATTAGATACCCGGGTAGTCC
>ERR2098586.948827.1	SOTU3438	Bacteria;Bacteroidota;Saprospiria;Saprospirales;Lewinellaceae;GOTU549;SOTU3438
GTGTCAGCAGCCGCGGTAATACGGAGGATGCAAGCGTTATCCGGAATCACTGGGTTTAAAGGGTGCGTAGGCGGATTGATAAGTCAGAGGTGAAAGCTCTCAGCTTAACTGAGGAACTGCCTTTGATACTGTTAGTCTTGAAATTAGATGAGGTTGGCGGAATGAGTCATGTAGCGGTGAAATGCATAGATATGACTTAGAACACCGATTGCGAAGGCAGCTGACTGGTCTACATTTGACGCTGAGGCACGAAAGCGTGGGGAGCGAACAGGATTAGATACCCTGGTAGTCCACGCCCTAAACGATGT
>SRR4004185.140030.1	SOTU27858	Bacteria;Bacteroidota;Saprospiria;Saprospirales;Saprospiraceae;GOTU3422;SOTU27858
GTGCCAGCAGCCGCGGTAATACGGAGGGTGCAAGCGTTATCCGGAATCACTGGGTTTAAAGGGTGCGTAGGCTGTTTAATAAGTCAGAGGTGAAAGCTGGTCGCTTAACGATCAAACTGCCTTTGATACTGTTACACTTGCACTGTGTTGACGTTATCGGAATGTGACATGTAGCGGTGAAATGCATAGATATGTCATAGAACACCAAATGCTAAGGAAGCTAGTGTGGCATTGATTGACGCTGAGGCACGAAAGCATGGGGAGCGAACAGGATTAGA
>SRR5150238.19999.1	SOTU32108	Bacteria;Bacteroidota;Saprospiria;Saprospirales;Saprospiraceae;GOTU4551;SOTU32108
ATGCCCGACTGACGGTACCTTATGAATAAGCACCGGCTAACTACGTGCAAGCAGGCGCGGTAATACGGAGGGGGCAAGCGTTATACGGAATCACTGGGTGTAAAGGGTGCGTAGGCGGATAGATAAGTCAGAGGTGAAAGCCCGGCGCTCAACGTCGGAATTGCCTTTGAAACTATATTACTAGAGTCAGAGTGAGGTTAGCGGAATGTGACATGTAGCGGTGAAATGCATAGATATGTCATAGAACACCAATGGCGAAGGCAGCTAACTGGATCTGTATTGACGCTGAGGCACGAAAGCGTGGGGAGCGAACAGGATTAGATACCCCAGTAGTC
>ERR2098490.852517.1	SOTU87201	Bacteria;Bacteroidota;Saprospiria;Saprospirales;Saprospiraceae;GOTU12527;SOTU87201
GTGCCAGCAGCTGCGAGTATAAGGAGGGCGCAAGCGCTATCCGGGATCACTGGGTATAAAGGGTACGTAGGCTGTGATATAAGTCAGACGTCAAAGGCTGTGGCTAAACCATAGTACGCGTTTGAAACTATATCACTTGAATATGTTCGAGGCGCACGGAATGCGTCATGTAGCGGTGAAATGCATAGATATGACGTAGAACACCAATTGCGAAGGCAGTGCACTAGGGCAAGATTGACGCTGAGGTACGAAAGCGTGGGTAGCGAACAGGATTAGATACCCTGGTAGTCCACGCCCTAAACGATGC
>ERR2098488.229005.1	SOTU108597	Bacteria;Bacteroidota;Saprospiria;Saprospirales;Saprospiraceae;GOTU12527;SOTU108597
GTGTCAGCAGACGCGGTAATCCGGCGGGCGCACGCGTTATCCGGACTCACTGGGTTTAACGGGTACGTAGGCTGTGATATAAGTCAGACGTCCAAGGCCGTGGCTAAACCATAGTACGCGTTTGAAACTATATCACTTGAATATGTTTGCGGTGCACGGAATGCGTCATGTAGCGGTGAAATGCATAGATATGACGTAGAACACCAATTGCGAAGGCAGTGCACTAGGGCAAGATTGACGCTGAGGTACGAAAGCGTGGGTAGCGAACAGGATTAGATACCCTGGTAGTCCACGCCCTAAACGATGC
>ERR2098555.150474.1	SOTU87345	Bacteria;Bacteroidota;Saprospiria;Saprospirales;Saprospiraceae;GOTU12527;SOTU87345
GTGCCAGCCGCCGAGGTAATACGTCGTGTGCAAGCGGTATCCTGAATCACTGGGTGTAAAGGTTACGTAGGCTGTAATATAAGTCAGACGTCAAAGGCTGTGGCTACACCATAGTACGCGTTTGAAACTATATCACTTGAATATGTTCGAGTTGCACGGAATGCGTCATGTAGCGGTGAAATGCATAGATATGACGTAGAACACCAATTGCGAAGGCAGTGCACTAGGGCAAGATTGACGCTGAGGTACGAAAGCGTGGGTAGCGAACAGGATTAGATACCCTGGTAGTCCATGCCCTAAACGATGC
>ERR2098534.421031.1	SOTU108679	Bacteria;Bacteroidota;Saprospiria;Saprospirales;Saprospiraceae;GOTU12527;SOTU108679
GTGCCAACCGCCGCGATAATACTGAGGGTGCAAGCGTTATCCAGAATCACTGGGTTTAAATGGTACGTAGGCTGTCATATAAGTCAGACGTCAAAGGCTGCGGCTAAACCATATTACGCGTTTGAAACTATATCACTTGTATATGGTCGAGGTGCACGGAATGCTTCCTGTAGCGGTTAAATGCATAGATATGACGTAGAACCCCAATTGCGAAGGCAGTGCACTAGGGCAAGATTGACGCTGAGGTACGAAAGCGTGGGTAGCGAACAGGATTAGATACCCTGGTAGTCCACGCCCTAAACGATGC
>ERR1449930.193402.1	SOTU40365	Bacteria;Bacteroidota;Saprospiria;Saprospirales;Saprospiraceae;GOTU6652;SOTU40365
GTGTCAGCCGCCGCGGTAATACGGAGGGTGCAAGCGTTATCCGGAATCACTGGGTTTAAAGGGTGCGTAGGCGGTTGTATAAGTCAGGGGTGAAAGCACGCAGCTTAACTGTGTAATTGCCTTTGATACTGTATAACTTGAATAGGGTTGAGGTTGGCGGAATGTGACATGTAGCGGTGAAATGCATAGATATGTCATAGAACACCGATTGCGAAGGCCGCTTGCTAAGCTGTAACTGACGCTTAGGCCCGAACACTTGGAGAGCCAACCGGATTAGATACCCTGGTAGTCAACGCCCTAA
>SRR7743280.15642.1	SOTU51454	Bacteria;Bacteroidota;Saprospiria;Saprospirales;Saprospiraceae;Saprospira;SOTU51454
CGCCTTATGTGCCAGCAGCCGCGGTAATACGGAGGGTGTAAGCGTTATCCGGAATCACTGGGTTTAAAGGGTACGTAGGCGGTTCAATAAGTCAGATGTGAAATGTCGGAGCTCAACTTCGAACTTGCATTTGATACTGTTGAACTTGAATTAGGTGGAAGTGTGCGGAATGTATCATGTAGCGGTGAAATGCATAGATATGATATAAAACACCAATAGCGAAGGCAGCACACTACGCTTTGATTGACGCTGAGGTACGAAGGCGTGGGGAGCGAACAGGATTAGAAACCCTAGTAGTCCACGTACCA
>SRR1819657.15919.1	SOTU49527	Bacteria;Bacteroidota;Saprospiria;Saprospirales;Saprospiraceae;Saprospira;SOTU49527
TACGGAGGGTGCAAGCGTTATCCGGAATCACTGGGTTTAAAGGGTGCGTAGGCGGTTCAATAAGTCAGATGTGAAATGCTGGAGCTTAACTATGGAATTGCATTTGATACTGTTGAGCTTGAATTAGGTGGAGGTTAGCGGAATGAGTCATGTAGCGGTGAAATGCATAGATATGATTTAGAACACCAATAGCGAAGGCAGCTAACTGGGCTTTGATTGACGCTGAGGCACGAAAGCGTGGGGAGCGAACA
>SRR3735224.214672.1	SOTU107275	Bacteria;Bacteroidota;Saprospiria;Saprospirales;Saprospiraceae;Saprospira;SOTU107275
CCAGCAGCCGCGGTAAAACTGAGGGTGCAAGCGTTATCCGGAATCACTGGGTTTAAAGGGTACGTAGGCGGTTTAATAAGTCAGATGTGAAATGTCGGAGCTTAACTTCGGATCTTCGTTTGAAACTGTTATACTTGAATTGAGTGGAAGTGCATGGAATGCATCATGTAGCGGTGAAATGCTTAGATATGATGTAGAACACCAAAAGCGAAGGCAGTGCACTACGCCTCGATTGACGCTGAGGTACGAAAGCGTGGGGAGCGAACAGGATTAGATACCCTGGTAGTCCACGCCCTAAACGATGT
>SRR5150177.7160.1	SOTU96072	Bacteria;Bacteroidota;Saprospiria;Saprospirales;Saprospiraceae;Saprospira;SOTU96072
ATCAGGGAAGAGACGGTACTATACGAACAAGCACCGGCTAACTCCGTGCCAGCAGCCGCGGTAATACGGAGGGTGCAAGCGTTATCCGGAATCACTGGGTTTAAAGGGTACGTAGGCGGTTCAATAAGTCAGATGTGAAATGTCGGAGCTCAACTTCGGAATTGCATTTGAAACTGTTGAACTTGAGTTAGGTGGAAGTGTGCGGAATGTATGGTGTAGCGGTGAAATGCATAGATATGAGATAGAACACCAATGGCGAAGGCAGCACACTAGCCTATGATTGACGCTGAGGTACGAAAGCGTGGGGAGCGAACAGGATTAGATACCCCTGTAGTC
>SRR5586360.11948.1	SOTU434	Bacteria;Bacteroidota;Saprospiria;Saprospirales;Saprospiraceae;Saprospira;SOTU434
CAACTAGTGCCAGCCGCCGCGGTAATACGGAGGGTGCAAGCGTTATCCGGAATCACTGGGTTTAAAGGGTACGTAGGCGGTTCAATAAGTCAGATGTGAAATGTCGGAGCTCAACTTCGAACTTGCATTTGATACTGTTGAACTTGAATTAGGTGGAAGTGTGCGGAATGTATCATGTAGCGGTGAAATGCATAGATAGGATATAGAACACCAATAGCGAAGGCAGCACACTACGCTTTGATTGACGCTGAGGTACGAAAGCGTGGGTAGCAAACAGGATTAGAAACCCCAGTAGTCCAAGCTA
>ERR2098510.258564.1	SOTU16092	Bacteria;Bacteroidota;Saprospiria;Saprospirales;Saprospiraceae;Saprospira;SOTU16092
GTGTCAGCCGCCGCGGTAATACGGAAGGTGCAAGCGTTATCCGGAATCACTGGGTTTAAAGGGTGCGTAGGCGGTTGCGTAAGTCAGAAGTGAAAGCTCACAGCTTAACTGTGGAATTGCTTTTGATACTGCGCGACTTGAATTAGGTGGAAGTGTGCGGAATGTATCATGTAGCGGTGAAATGCATAGATATGATATAGAACACCAAAAGCGAAGGCAGCACACTACGCTTTGATTGACGCTGAGGTACGAAAGCGTGGGGAGCGAACAGGATTAGATACCCTGGTAGTCCACGCCCTAAACGATGC
>SRR6877158.482744.1	SOTU4	Bacteria;Bacteroidota;Saprospiria;Saprospirales;Saprospiraceae;Saprospira;SOTU4
TATGGTAATTGTGTGCCAGCCGCCGCGGTAATACGGAGGGTGCAAGCGTTATCCGGAATCACTGGGTTTAAAGGGTACGTAGGCGGTTCAATAAGTCAGATGTGAAATGTCGGAGCTCAACTTCGAACTTGCATTTGATACTGTTGAACTTGAATTAGGTGGAAGTGTGCGGAATGTATCATGTAGCGGTGAAATGCATAGATATGATATAGAACACCAATAGCGAAGGCAGCACACTACGCTTTGATTGACGCTGAGGTACGAAAGCGTGGGGAGCGAACAGGATTAGAAACCCTGGTAGTCCCAGGCC
>ERR2098543.758512.1	SOTU16098	Bacteria;Bacteroidota;Saprospiria;Saprospirales;Saprospiraceae;Saprospira;SOTU16098
GTGTCAGCAGCCGCGGTAATACGGAGGGTGCAAGCGTTATCCGGACTCACTGGGTTTAAAGGGTACGTAGGCGGTTTAATAAGTCAGATGTGAAATGTCGGAGCTTAACTTCGGATCTGCATTTGAAACTGTTAAACTTGCATTGGGTGGAAGTGTACGGAATGCATCATGTAGCGGTGAAATGCATAGATATGATGTAGAACGCCAATAGCGAAGGCAGTGCACTAAGCCTTGATTGACGCTGAGGTACGAAAGCGTATGTAGCGAACAGGATTAGATACCCTGGTAGTCCACGCCCTAAACGATGT
>SRR7743293.21523.1	SOTU3	Bacteria;Bacteroidota;Saprospiria;Saprospirales;Saprospiraceae;Saprospira;SOTU3
CTACGGAGTGCCAGCAGCCGCGGTAATACGGAGGGTGCAAGCGTTATCCGGAATCACTGGGTTTAAAGGGTACGTAGGCGGTTCAATAAGTCAGATGTGAAATGTCGGAGCTCAACTTCGAACTTGCATTTGATACTGTTGAACTTGAATTAGGTGGAAGTGTGCGGAATGTATCATGTAGCGGTGAAATGCATAGATATGATATAGAACACCAATAGCGAAGGCAGCACACTACGCTTTGATTGACGCTGAGGTACGAAAGCGTGGGGAGCGAACAGGATTAGATACCCCAGTAGTCCTCTTCGA
>SRR5380707.842515.2	SOTU107276	Bacteria;Bacteroidota;Saprospiria;Saprospirales;Saprospiraceae;Saprospira;SOTU107276
GGAGGGTGCAAGCGTTATCCGGAATCACTGGGGTTAAAGGGTACGTAGGCGGTTCAGTAAGTCAGATGTGAAATGTCGGAGCTCAACTTCGGACTTGCATTTGAAACTGTTGAACTTGAATTAGGTGGAGGTAAGCGGAATGTCTCATGTAGAGGTGAAATGCATAGATATGAGATAGAACACCAATAGCGAAGGCAGCTCACTAGGCTTTTACTGACGCTGAGGCACGAAGGCGTGGGGAGCAAACAGG
>OBEP010100447.1.1485	SOTU2	Bacteria;Bacteroidota;Saprospiria;Saprospirales;Saprospiraceae;Saprospira;SOTU2
ATCAGGGAAGAGACGGTACTAGATGAACAAGCACCGGCTAACTCCGTGCCAGCAGCCGCGGTAATACGGAGGGTGCAAGCGTTATCCGGAATCACTGGGTTTAAAGGGTACGTAGGCGGTTCAATAAGTCAGATGTGAAATGTCGGAGCTCAACTTCGAACTTGCATTTGAAACTGTTGAACTTGAATTAGGTGGAAGTGTGCGGAATGTATCATGTAGCGGTGAAATGCATAGATATGATATAGAACACCAAAAGCGAAGGCAGCACACTACGCTTTGATTGACGCTGAGGTACGAAAGCGTGGGGAGCGAACAGGATTAGATACCCTGGTAGTCCACGCCCTAAACGATGC
>SRR5823462.9811.1	SOTU40013	Bacteria;Bacteroidota;Saprospiria;Saprospirales;Saprospiraceae;Saprospira;SOTU40013
ATCAGGGAAGAGACGGTACTAAATGAATAAGCACCAGCTAACTCCGTGCCAGCAGCCGCGGTAATACGGAGGGTGCAAGCGTTATCCGGAATCACTGGGTTTAAAGGGTACGTAGGCGGTTCAATAAGTCAGATGTGAAATTTTGGAGCTAAACCTCGAAATTGCATTTGAAACTGTTGAACTTGAATGAGGTGGAAGTGTGCGGAATTTATCGTGTAGCGGTGAAATGCATAGA
>ERR2098542.562227.1	SOTU16103	Bacteria;Bacteroidota;Saprospiria;Saprospirales;Saprospiraceae;Saprospira;SOTU16103
GTGTCAGCCGCCGCGGTAATACGGAGGGTGCAAGCGTTATCCGGAATCACTGGGTTTAAAGGGTACGTAGGCGGTTTAATAAGTCAGATGTGAAATGTCGGAGCTTAACTTCGGATCTGCATTTGAAACTGTTCAACTTGAATTGGGTGGAAGTGCACGGAATGGAGCCTGTAGCGGTGAAATGCATAGATATGATGTAGAACACCAATAGCGAAGGCAGTGCACTACGCCTTGATTGACGCTGAGGTACGAAAGCGTGGGTAGCGAACAGGATTAGATACCCTGGTAGTCCACGCCCTAAACGATGT
>SRR5809632.178664.1	SOTU85356	Bacteria;Bacteroidota;Saprospiria;Saprospirales;Saprospiraceae;Saprospira;SOTU85356
GCGGCGTGCCAGCAGCCGCGGTAATACGGAGGGTGCAAGCGTTATCCGGAATCACTGGGTTTAACGGGTACGTAGGCGGTTTAATAAGTCAGATGTGAAATGTCGGAGCTTAACTTCGGATCTGCATTTGAAACTGTTAAACTTGAATTGGGTGGAAGTGCACGGAATGCATCATGTAGCGGTGAAATGCATAGATATGATGTAGAACACCAGTAGCGAAGGCAGTGCACTAGGCCTTGATTGACGCTGAGGTACGAAAGCGTGGGGAGCGAACAGGATTAGATACCCCAGTAGTCCGT
>SRR5380707.121340.1	SOTU85361	Bacteria;Bacteroidota;Saprospiria;Saprospirales;Saprospiraceae;Saprospira;SOTU85361
TACGGAGGGTGCAAGCGTTATTCGGAATCACTGGGTTTAAAGGGTGCGTAGGCGGTTCCGTAAGTAAGATGTGAAATGTCGGGGCTCAACTTCGAAACTGCATTTGAAACTGTTGAACTTGAATTAGGTAGAAGTGTGCGGAACGTATCATGTAGCGGTGAAATGTATTGATATCGTATGGAACACCAATAGCGAAGGCAGCACACTACGCTTTGATTGACGCTGAGGTACGAAAGCGTGGGGAGCGAAC
>ERR2098565.122098.1	SOTU40002	Bacteria;Bacteroidota;Saprospiria;Saprospirales;Saprospiraceae;Saprospira;SOTU40002
GTGCCAGCAGCCGCGGTAATACGGAGGGTGCAAGCGTTATCCGGAATCACTGGGTGTAAAGGGTACGTAGGCGGTTTAATAAGTCAGAGGTGAAATGTCGGAGCTTAACTTCGGAACTGCATTTGAAACTGTTAAACTTGAATTGGGTGGAAGTGAATGGAATGCATCATGTAGCGGTGAAATGCATAGATATTATGTAGAACACCAATAGCGAAGGCAATTCACTACGACTTGATTGACGCTGAGGTACGAAAGCGTGGGGAGCGAACAGGATTAGATACCCTGGTAGTCCACGCCCTAAACGATGT
>SRR3477367.167447.1	SOTU74044	Bacteria;Bacteroidota;Saprospiria;Saprospirales;Saprospiraceae;Saprospira;SOTU74044
TACGGAGGGTGCGAGCGTTATCCGGAATCACTGGGTTTAAAGGGTACGTAGGCGGTTCAATAAGTCAGATGTGAAATCTCGGAGCTCAACATCGAAAGTGCCTTTGATACTGTTGAACTTGAATTAGGTGGAAGTGTGCGGAATGTATAGTGTAGCGGTGAAATGCATAGATATGAGATAGAACACCAATAGCGAAGGCAGCACACTAGGCTGTGATTGACGCTGAGGTACGAAAGCGTGGGGAGCGAACAGG
>ERR2098486.918853.1	SOTU11292	Bacteria;Bacteroidota;Saprospiria;Saprospirales;Saprospiraceae;GOTU2583;SOTU11292
GTGTCAGCCTCCGCGGTAATTCGGATGGTGCCAGCGTTATCCGGAATCCCTGTGTTTAAAGGGTGCGTAGGCGGTTGCGTAAGTGAAAAGTGAAAGCCCACAGCCGAACTGTGGAATTGCTTTTGATACTGCGTGACTAGAATTAGGCTGAGGTTGGCGGAATGTGACATGTAGCGGTGAAATGCATAGATATGTCATAGAACACCAATTGCGAAGGCAGCTGACTGGGCCTATATTGACGCTGAGGCACGAAAGCGTGGGGAGCGAACAGGATTAGATACCCTGGTAGTCCACGCCCTAAACGATGC
>ERR2098491.630704.1	SOTU46236	Bacteria;Bacteroidota;Saprospiria;Saprospirales;Saprospiraceae;GOTU1724;SOTU46236
CCAGCAGCCGCGGTAATACGGAAGGTGCAAGCGGTATCCTGAAGCACTGGGGGTAAAGGGTGCGTAGGCGGTGGCGTAAGTCAGAAGTGAAAGCTCACAGCTTAACTGTGGAATTGCTTCTGATACTGCGCGACTAGTATTAGGTTGAGGTTGGCGGAATGTGACATGTAGCGGTGAAATACATAGATATGTCATAGAACATCAATTGCGAAGGCAGCTGACTGGACCTATATTGACGCTGAGGCACGAAAGCGTGGGGAGCGAACAGGATTAGCTACCCTGGTAGTCCACGCCCTAAACGATGC
>ERR2098536.397273.1	SOTU10767	Bacteria;Bacteroidota;Saprospiria;Saprospirales;Saprospiraceae;GOTU1724;SOTU10767
CCGTCAGCCTCCCCGGTACTACGGAAAGTGCAAGCGGTATCCGGAATCACTGCTTTTAAAGGGTGCGGAGGCGGTTGCGTAAGTCAGAAGGGAAAGCTCACAGCTTAACTGTGGAATTGCTTTTTATTCTGCGTGACTAGAATTAGGTTGAGGTTGGCGGAATGTGACAAGTAGCGGTGAAATGCATAGATATGTCATAGAACACCAATTGCGAAGGCAGCTGACTGGACCTATATTGACGCTGAGGCACGAAAGCGTGGGGAGCGAACAGGATTAGATACCCTGGTAGTCCACGCCCTAAACGATGC
>ERR2098564.382195.1	SOTU24868	Bacteria;Bacteroidota;Saprospiria;Saprospirales;Saprospiraceae;GOTU1724;SOTU24868
GTGTCATCCTCCGCGGTACTACGGAATGTGCTAGCTTTATCCGGAATCACTGGTTTTAAAGGTTGCGTAGACATTGGCGTAAGTCAGAAGTGAAAGCTCACACCTTAACTGCGGAATTGCTTTTGATACTGCGTGACTAGAATTAGGTTGAGCTTGGCGGAATGTGACATGTAGCGGTGAAATGCATAGATTTGTCATAGAACACCAATTGCGAAGGCAGCTGACTGGACCTATATTGACGCTGAGGCACGAAAGCGTGGGGAGCGAACAGGATTAGATACCCTGGTAGTCCACGCCCTAAACGATGC
>ERR2098479.39168.1	SOTU4856	Bacteria;Bacteroidota;Saprospiria;Saprospirales;Saprospiraceae;GOTU1724;SOTU4856
CTGTCAGACTCCGTGGTACTACGGAAGGTGCAGGCGGTATCCGGAATCACTGGATTTAAAGGTTGCGTAGGAGGTTGCGTAAGTCAGAAGTGAAAGCTCACAGCTTAACTGTGGAATTGCTTTTGATACTGCGTGACTAGAATTAGGTTGAGGTTGGCGGAATGTGACATGTAGCGGTGAAATGCATAGATATGTCATAGAACAGCAATTGCGAAGGCAGCTGACTGGACCTATATTGACGCTGAGGCACGAAAGCGTGGGGAGCGAACAGGATTAGATCCCCTGGTAGTCCACGCCCTAAACGATGC
>ERR2098488.1059359.1	SOTU59977	Bacteria;Bacteroidota;Saprospiria;Saprospirales;Saprospiraceae;GOTU1724;SOTU59977
TGTCCGCATCCTCTGTAATACGGAAGGTGCAAGCGTTATCCGGAATCACTGGGTTTAAAGGGTGCGTAGGAGATTGCGTAAGTCAGAAGTAAAAGCTCACAGCTTAACTGTGGAATTGCTTTTGATACTGCGTGACTAGTATTAGGTTGAGGTTGGCGGAAAGTGACATGTAGCGGTGAAATGCATAGATATGTCATAGAACACCAATTGCGAAGGCAGCTGACTGGACCTATATTGACGCTGAGGCACGAAAGCGTGGGGAGCGAACAGGATTAGATTCCATGGTAGTCCACGGCTTAAACGATGC
>ERR2098567.445129.1	SOTU70979	Bacteria;Bacteroidota;Saprospiria;Saprospirales;Saprospiraceae;GOTU9647;SOTU70979
GTGCCAGCCGCCGCGGTAATACGGCAGGTGCCAGCGTTATCCGGAATCACACGGTTTCAAGGGTGCGTAGGCGGTTGCGCAATTCAGAAGTGAACGCTCACAGCTTAAATGTGGACTTGCTATGGATACTGCGCGACTAAAATTAGGTTGAGCCTGGGGGAATGTGACATGTAGCGGTGAAATGCATAGATATGTCATAGAACACCAATTGCGAAGGCAGCTGACTGGACCTATATTGACGCCGAGGCACGAAAGCGTGGGGAGCGAACAGGATTAGATACCCTGGTAGTCCACGCCCTAAACGATGC
>SRR6172068.25826.1	SOTU73829	Bacteria;Bacteroidota;Saprospiria;Saprospirales;Lewinellaceae;GOTU4383;SOTU73829
GAGTGCCAGCAGCCGCGGTAATACGGAGGGTGCAAGCGTTGTCCGGAATCACTGGGTGTAAAGGGTGTGTAGGCGGGGCTGTCAGTCAGGGGTGAAAGCCTGCGGCTCAACCGTAGAACTGCCTTTGATACTATTTGGCTTGAATCAGGAAGAGGTCGGCGGAATGTGGCATGTAGCGGTGAAATGCATAGATATGACATAGAACACCAATTGCGAAGGCAGCTGACTAGACCTGCATTGACGCTGAGGCACGAAAGCGTGGGGAGCGAACAGGATTAGAAACC
>ERR2098593.439719.1	SOTU71185	Bacteria;Bacteroidota;Saprospiria;Saprospirales;Lewinellaceae;GOTU7614;SOTU71185
GTGTCATCAGCCGCGGTAATACGGAAGGTGCAAGCGTTATTTGGAATCGCTGGGGTTAAAAGGTGCGTAGGCGGTTGCGTAAGGCAGAAGTGAAAGCTCACAGCTTAACTGAGGAATTGCTTTTGATACTGCGTTACTAGAATTATGATGAGGGTGGCGGAATGTGACTTGTAGCGGTGAAATGCATAGATATGTCATAGAACACCAATTGCGAAGGCAGCTGACTGGACCTATATTGACGCTGAGGCACGAAAGCGTGGGGAGCGAACAGGATTGGATACCCTGGTAGTCCACGCCCTAAACGATGC
>SRR2104038.129420.1	SOTU99801	Bacteria;Bacteroidota;Saprospiria;Saprospirales;Lewinellaceae;GOTU7614;SOTU99801
AAAAAGTGCCAGCCGCCGCGGTAATACGGAAGGGGCAAGCGTTATCCGGAATTACTGGGTTTAAAGGGTGCGTAGGCGGTTGCGTAAGTTAGAAGTGAAAGCTCCCAGCTTAACTGTGGAATTGCTTTTGATACTGCGCGACTAGAATTAGGTTGAGGTTGGCGGAATGTGACATGTAGCGGTGAAATGCATAGATATGTCATAGAACACCAATTGCGAAGGCAGCTGACTGGACCTATTTTGACGCTGAGGCACGAAAGCGTGGGGAGCGAACAGGATTAGAAACCCTGGTAGTCCGT
>SRR2103904.86654.1	SOTU64462	Bacteria;Bacteroidota;Saprospiria;Saprospirales;Saprospiraceae;GOTU197;SOTU64462
CAATCGTGCCAGCCGCCGCGGTAATACGGAGGGTGCAAGCGTTATCCGGAATCACTGGGCTTAAAGGGTACGTAGGCGGTAATATAAGTCAGACGTCAAAGGCTGTGGCTAAACCATAGTACGCTTTTGAAACTATGTCACTTGAATATGTTCGAGGTGCACGGAATGCGTAATGTAGCGGTGAAATGCATAGATATGACGTAGAACACCAATTGCGAAGGCAGTGCACTAGGGCATCATTGGCGCTGAGGTACGAAAGCGTGGGTAGCCAACAGGATTAGATACCCGGGTAGTCCA
>SRR2103869.155514.1	SOTU75435	Bacteria;Bacteroidota;Saprospiria;Saprospirales;Saprospiraceae;GOTU197;SOTU75435
ACCATGTGCCAGCCGCCGCGGTAATACGGAGGGTGCAAGCGTTATCCGGAATTACTGGGTGTAAAGGGCACGTAGGCGGAAATATAAGTCAGACGTCAAAGGCTGTGGCTAAACCATAGTACGCGTTTGAATCTATATCACTTGAATATGTTCGAGGTGCACGGAATGCGTGATGTAGCGGTGAAATGCATAGATATGACGTAGAACACCAATTGCGAAGGCAGTGCACTAGGGCATCATTGACGCTGAGGTACGAAAGCGTGGGTAGCGAACAGGATTAGAAACCCGGGTAGTCCTAGAG
>SRR5809653.77866.1	SOTU41375	Bacteria;Bacteroidota;Saprospiria;Saprospirales;Saprospiraceae;GOTU197;SOTU41375
CGGGGGTGCCAGCAGCCGCGGTAATACGGAGGGTGCAAGCGTTATCCGGAATCACTGGGTTTAAAGGGTACGTAGGCGGTCATATAAGTCAGACGTTAAAGGCTGTGGCTCAACCATAGTACGCGTTTGAAACTGTATCCCTTGAATATGTTCGAGGTTCACGGAATGCGTCATGTAGCGGTGAAATGCATAGATATGAAGTAGAACACCAATTGCGAAGGGATTGCGCGATGGCATCATTGACGCTGAGGTACGAACGCGTGGGTAGCGAACAGGATTAGAAACCCGAGTAGTCC
>SRR2103876.400509.1	SOTU64346	Bacteria;Bacteroidota;Saprospiria;Saprospirales;Saprospiraceae;GOTU197;SOTU64346
CGATCGTGCCAGCCGCCGCGGTAATACGGAGGGTGCAAGCGTTATCCGGAATTACTGGGCTTAAAGGGCACGTAGGCGGTATTTTAAGTCAGATGTCAAAGGCTGTGGCTAAACCATCGTACGCGTTTGAAACTATATCACTTGAATATGTTCGAGGTGCACGGAATGCGTCATGTAGCGGTGAAATGCATAGATATGACGTAGAACACCAATTGCGAAGGCAGTGCACTAGGGCATCATTGACGCTGAGGTGCGAAAGCGTGGGTAGCGAACAGGAGTAGATACCCGAGTAGTGCGC
>SRR3749991.1410.1	SOTU29679	Bacteria;Bacteroidota;Saprospiria;Saprospirales;Saprospiraceae;GOTU197;SOTU29679
ACGAAGTGCCAGCCGCCGCGGTAATACGGAGGGTGCAAGCGTTATCCGGAATTACTGGGCTTAAAGGGTACGTAGGCGGTAAAATAAGTCAGACGTCAAAGGCTGTGGCTAAACCATAGAACGCGTTTGAAACTGTTTCACTTGAATATGTTCGAGGTGCACGGAATGCGTCATGTAGCGGTGAAATGCATAGATATGACGTAGAACACCAATTGCGAAGGCAGTTCTCTAGGGCATCATTGACGCTGAGGTACGAAAGCGTGGGTAGCGAACAGGATTAGATACCCTAGTAGTCC
>SRR2103869.538398.1	SOTU87239	Bacteria;Bacteroidota;Saprospiria;Saprospirales;Saprospiraceae;GOTU197;SOTU87239
AACATGTGCCAGCAGCCGCGGTAATACGGAGGGTGCAAGCGTTATCCGGAATCACTGGGCTTAAAGGGTACGTAGGCGGTAATATAAGTCAGACGTCAAAGGCTGTGGCTAAACCTTAGAACGCGTTTGAAACTATCTCACTTGAGTATGTTCGAGGTGCACTGAATGCGTCCTGTAGCGGTGAAATGCGTAGATATGACGTAGAACACCAATTGCGAAGGCAGTGCACTATGCCATCATTGACGCTGAGGTACGAAAGCGTGGGTAGCGAACAGGATTAGAAACCCTAGTAGTCCTAG
>SRR2103952.86892.1	SOTU64633	Bacteria;Bacteroidota;Saprospiria;Saprospirales;Saprospiraceae;GOTU197;SOTU64633
AGATGGTGCCAGCAGCCGCGGTAATACGGAGGGTGCAAGCGTTATCCGGAATTACTGGGCTTAAAGGGTACGTAGGCGGTAATATAAGTCAGACGTCAAAGGCCGTGGCTAAACCATAGTACGCGTTTGAATCTATATCACTTGAATATGTTCGAGGTGCACGGAATGCGTTATGTTGCGGTGAAATGCATAGATATGACGTAGAACACCAATTGCGAAGGCAGTGCACTAGGGCATCATTGACGCTGAGGTGCGAGAGCGTGGGTAGCGAACAGAATTAGATACCCTGGTAGTCCGT
>SRR5809607.19578.1	SOTU42017	Bacteria;Bacteroidota;Saprospiria;Saprospirales;Saprospiraceae;GOTU197;SOTU42017
TTGCTGTGCCAGCCGCCGCGGTAATACGGAGGGTGCAAGCGTTATCCGGAATTACTGGGTTTAAAGGGTACGTAGGCGGTAATATAAGTCAGACGTCAAAGGCTGTGGCTAAACCCTAGTATGCGTTTGAAACTGTATCACTTGAATATGTTCGAGGTGCACTGAATGCGTCATGTAGCGGTGAAATGCATAGATATTACGGAGAACACCAATTGCGAAGGCAGTGCACTAGGGCAGCATTGACGCTTGGGTACGAAAGCATGGGGAGCGAACAAGATTAGGAACCCCGGGAGTCCGT
>SRR5809648.34937.1	SOTU53532	Bacteria;Bacteroidota;Saprospiria;Saprospirales;Saprospiraceae;GOTU197;SOTU53532
GTCTAGTGCCAGCCGCCGCGGTAATACGGAGGGTGCAAGCGTTATCCGGAATCACTGGGCTTAAAGGGTACGTAGGCGGTCATATAAGTCAGACGTCAAAGGCTGTGGCTAAACCATAGTACGCGTTTGAAACCATATCACTTGAATATGTTCGAGGTGCACGGAATGCGTCATGTAGCGGGGAAATGCATGGATATGACGTAGAAAACCAATTGGGAAGGCAGTGCACTAGGGCATAATTGAGGCGGAGGGACGAAAGCGTGGGGAGAGAACAGGAGTAGAAACCCCAGTGGTCCGT
>SRR5814149.38148.1	SOTU30421	Bacteria;Bacteroidota;Saprospiria;Saprospirales;Saprospiraceae;GOTU197;SOTU30421
ATCAGGGAAGCGACGGTACCAGAAGAATAAGCACCGGATAACTCCGTGCCAGCAGCCGCGGTAATACGGAGGGTGCAAGAGTGATCCGGAATCACTGGGTTTAAAGGTTACGTAGTCGGTAATATAAGTCAGACGTCAAAGGCTGTGGCTAAACTATAGTACGCGTTTAAAACTATATCACTTGAGTATGTTCGAGATGAACGGAATGCGTCATGTAGCGGTGAAATGCATAGATATGACGTAGAACACCAAATGCGAAGGCAGTGCACTAGGGCATTAATGACGCTGAGGTACGAAAGCGTGGGTAGCGAACAGGATTAGATACCCGAGTAGTC
>SRR2103934.121248.1	SOTU17758	Bacteria;Bacteroidota;Saprospiria;Saprospirales;Saprospiraceae;GOTU197;SOTU17758
AATGGGTGCCAGCAGCCGCGGTAATACGGAGGGTGCGAGCGTTATTCGGAATCACTGGGTTTAAAGGGTACGTAGGCGGTAATATAAGTCAGACGTAAAAGGCCGTGGCTAAACCTTAGTACGCGTTTGAAACTATATCACTTGAATATGTTCGAGGTGCACGGAATGCGTCGTGTAGCGGTGAAATGCATAGATATGGAGTAGAACACCAATTGCGAAGGCAGTGCACTAGGGAATCATTGACGCTGAGGTACGAAAGCGTGGGTAGCGAACAGGATTAGATACCCCGGTAGTCC
>SRR5061007.5030.1	SOTU18191	Bacteria;Bacteroidota;Saprospiria;Saprospirales;Saprospiraceae;GOTU197;SOTU18191
CTAGTGCCAGCCGCCGCGGTAATACGGAGGGTGCAAGCGTTATCCGGAATCATTGGGTTTAAAGGGTACGTAGGCGGTAATATAAGTCAGACGTCAAAGGCCGTGGCTAAACCATAGTACGCGTTTGAAACTGGATCACTTGAATATGTTTGAGGTGCACAGAATGCGTCATGTAGCGGTGAAATGCATAGATATGACATAGAACACCAATTGCGAAGGCAGTGCACTAAGGCATCATTGACGCTGAGGTACGAAAGCGTGGGTAGCGAACAGGATTAGAAACCCGAGTAGTCCTAG
>SRR5809670.114982.1	SOTU53191	Bacteria;Bacteroidota;Saprospiria;Saprospirales;Saprospiraceae;GOTU197;SOTU53191
TAGGGGTGCCAGCCGCCGCGGTAATACGGAGGGTGCAAGCGTTATCCGGAGTCACTGGGTGTAAAGGGTACGTAGGCGGTAATATAAGTCAGACGTCAAAGCCTGTGGCTAAACCATGGTACGCGTTTGAAACTGTATAACTAGAATATGTTCGAGGTGCACGGAATGCGTGATGTAGCGGTGAAATGCATAGAGATGACGTAGAACACCAATTGCGAAGGCAGTGCACTAGGTCATAAATGACGCTGAGGTACGAAAGCGTGGGTAGCGAACAGGATTAGAAACCCCGGTAGTCC
>SRR5809638.7807.1	SOTU2340	Bacteria;Bacteroidota;Saprospiria;Saprospirales;Saprospiraceae;GOTU197;SOTU2340
TGAAAGTGCCAGCAGCCGCGGTAATACGGAGGGTGCAAGCGTTATCCGGAATCACTGGGTTTAAAGGGTACGTAGGCGGTAATATAAGTCAGACGTCAAAGGCTTTGGCTAAACCAAAGTACGCGTTTGAAAATGTATCACTTGAATATGTTCGAGGTACACGGGATGCGTAATGTAGCGGTGAAATGCATAGATATGACGTAGAACACCAATTGCGAAGGCAGTGCACTAGGGCATCATTGACGCTTAGGTACGAAAGCGTTGGTAGCGAACCGGATTAGATACCCTTGTAGTCCA
>SRR2103934.422728.1	SOTU17618	Bacteria;Bacteroidota;Saprospiria;Saprospirales;Saprospiraceae;GOTU197;SOTU17618
AAGGGGTGCCAGCCGCCGCGGTAATACGGAGGGTGCAAGCGTTATCCGGAATCACTGGGTGTAAAGGGCACGTAGGTGGTAATATAAGTCAGATGTCAAAGGCTGTGGCTAAACCATAGTACGCGTTTGAAACTATATCACTTGAATATGTTCGAGGTGCACGGAATGCGTCATGTAGCGGTGTAATGCATAGATATAACGTAGAACACCAATGGCGAAGGCAGTGCGCTAGAGCATCATTGACGCTGAGGTACGAAAGCGTGGGTAGCGAACAGGATTAGATACCCCAGTAGTCC
>SRR5809607.214066.1	SOTU86657	Bacteria;Bacteroidota;Saprospiria;Saprospirales;Saprospiraceae;GOTU197;SOTU86657
CTATTGTGCCAGCCGCCGCGGTAATACGGAGGGTCCAAGCGTTATCCGGATTTATTGGGTTTAAAGGGTACGTAGGCGGTAATATAAGTCAGACGTCAAAGGCTGTGGCTAAACCATAGTACGCGTTTGAAACTGTATCACTTGAATATGTTCGAGGTGCACGGAATGCGTCATGTAGCGGTGAAATGCATAGATATGACGTAGAACACCAATTGCGAAGGCAGTGCACTAGGGCATCATTGACGCTGAGGTACGAAAGCGGGGGTAGAGAGCAGGATAAGAAACCGGGGTAGTCGA
>SRR3821587.12745.1	SOTU17519	Bacteria;Bacteroidota;Saprospiria;Saprospirales;Saprospiraceae;GOTU197;SOTU17519
CACATGTGCCAGCAGCCGCGGTAATACGGAGGGTGCAAGCGTTATCCGGAATCACTGGGTTTAAAGGGTACGTAGGCGGTAATATAAGTCAGAGGTCAAAGGCTGTGGCTAAACCATGGTACGGGTTTGAAACTATATCACTTGAATATGTTCGAGGTGCACGGAATGCGTCATGTAGCGGTGAAATGGATAGGTATGACGTAGAACACCAATTGGGAAGGCAGTGCACTAGGGCATCATTGACGCTGAGGTACGAAAGGGTGGGTAGCGAACAGGATTAGGTACCCGGGTAGTCCGT
>ERR1865313.15121.1	SOTU41384	Bacteria;Bacteroidota;Saprospiria;Saprospirales;Saprospiraceae;GOTU197;SOTU41384
TTTCGCAGCCGCCGCGGTAATACGGAGGGTGCAAGCGTTATCCGGAATCACTGGGTTTAAAGGGTACGTAGGCGGTAATATAAGTCAGACGTCAAAGGCTGGGGCTAAACCATAGAACGCGTTTGAAACTATATCACTTGAATATGATTGAGGTGCACGGAATGCGTCATGTAGCGGTGAAATGCATAGATATTACGAAGAACACCAATTGCGAAGGCAGTCCACTGGGGCATCATTGACGCTGAGGTACGAAAGCGTGGGTAGCGAACAGGATTAGATACCCTTGTAGTCC
>SRR2103923.407709.1	SOTU53095	Bacteria;Bacteroidota;Saprospiria;Saprospirales;Saprospiraceae;GOTU197;SOTU53095
CGTGCGTGCCAGCAGCCGCGGTAATACGGAGGGTGCAAGCGTTATCCGGAATCACTGGGTTTAAAGGGTACGTAGGCGGTAAGATAAGTCAGACGTCAAAGGCTGGGGCTAAACCATAGTACGCGTTTGAAACGATATCACTTTAATATGTTCGATGTGCACGGAATGCGTCCGGGAGCGGTGTAATGCATAGATATGACGTAGAACACCAAGTGGGAAGGCAGTGCACTAGGGCATCATTGACGCTGAGGTACGAAAGCGTGGGTAGCGAACATGATTAGATACCCCTGTAGTCC
>SRR5809638.13580.1	SOTU98087	Bacteria;Bacteroidota;Saprospiria;Saprospirales;Saprospiraceae;GOTU197;SOTU98087
TGTTGGTGCCAGCCGCCGCGGTAATACGGAGGGTGCAAGCGTTATCCGGAATCACTGGGCTTAAAGGGTACGTAGGCGGTAATATAAGTCAGGCGTTAAAGGCTGTGGCTAAACCAGAGTACGCGTTTGAAACTGGATCACTTGAATATGTTCGAGGTGCACGGAATGCGTCATGTAGCGGTGAAATGCATAGATATGACGTAGAACACCAATTGCGAAGGCAGTGCACTAGGGCATCATTGACGCTGAGGGACGAAAGCGTGGGTAGCGAACCGGATTAGAAACCCCAGTAGTCCA
>SRR2103952.110243.1	SOTU41719	Bacteria;Bacteroidota;Saprospiria;Saprospirales;Saprospiraceae;GOTU197;SOTU41719
CGCGCGTGCCAGCCGCCGCGGTAATACGGAGGGTGCAAGCGTTATCCGGAATCACTGGGTTTAAAGGGTACGTAGGCGGTAATATAAGTCAGACGTCAAAGGCTGTGGCTAAACCATAGAACGGGTTTGAAACTATATCACTTGAATATGGTCGAGGTGCACGGAATGCGACATGTAGCGGTGAAATGCATAGTTATGACGTAGAACACCAATTGCGAAGGCAGTGCACGAGGGCATCATTGACGCTGAGGTACGAAAGCGTGGGGAGCGAACAGGATTAGATACCCGGGTAGTCTGT
>SRR3820983.179243.1	SOTU75615	Bacteria;Bacteroidota;Saprospiria;Saprospirales;Saprospiraceae;GOTU197;SOTU75615
CCGCTGTGCCAGCCGCCGCGGTAATACGGAGGGTGCAAGCGTTATCCGGAATCACTGGGTTTAAAGGGTACGTAGGCGGTAATATAAGTCAGACGTCAAAGGCTATGGCTAAACCATAGTACGCGTTTGAATCTTTATCACCTGAATATCTTCGAGGTTCACGGAATGCGTCATGTAGCGGTAAAATGCATTGATGTGACGTAGAACACCAATTGCGAAGGCAGTGCACTAGGGCATCATTGACGCTGAGGGACGAAAGCGGGGGTAGCGAACAGGATTAGATACCCCTGTAGTAC
>SRR2104041.254810.1	SOTU65028	Bacteria;Bacteroidota;Saprospiria;Saprospirales;Saprospiraceae;GOTU197;SOTU65028
GGAGGGTGCCAGCAGCCGCGGTAATACGGAGGGTCCGAGCGTTATTCGGAATCACTGGGTGTAAAGGGCACGTAGGCTGTAATATAAGTCAGACGTCAAAGGCCGTGGCTAAACCATAGTACGCGTTTGAAACTATATCACTTGAATATGTTCGAGGTGCACGGAATTCGTCATGTAGCGGTGAAATGCATAGATATGACGTAGAACACCAAGTGCGAAGGCAGTGCACTAGGGCGTCATTGACGCTGAGGTACGAAAGCGTGGGTAGCGAACAGGATTAGATACCCCTGTAGTCCA
>SRR2103942.341848.1	SOTU97709	Bacteria;Bacteroidota;Saprospiria;Saprospirales;Saprospiraceae;GOTU197;SOTU97709
TGGCAGTGCCAGCCGCCGCGGTAATACGGAGGGTGCCAGCGTTATCCGGAATCACTGGGCTTAAAGGGCACGTAGGCGGTAATATAAGTCAGACGTCAAAGGCTGTGGCTAAACCATAGTACGCGTTTGAAACTATATCACTTGAATATGTTCGAGGTGCACGGAATTCCTCATGTAGCGGTGAAATGCATAGATATGACGTAGAACACCAAATGCGAAGGCAGTGCACTAGGGCATCATTGACGCTGAGGTACGAAAGCGTGGGTAGCGAACAGGATTAGAATCCCGGGTAGTCCTAG
>SRR2103972.67949.1	SOTU2731	Bacteria;Bacteroidota;Saprospiria;Saprospirales;Saprospiraceae;GOTU197;SOTU2731
ATCTTGTGCCAGCCGCCGCGGTAATACGGAGGGTGCAAGCGTTATCCGGAATCACTGGGTTTAAAGGGTACGTAGGCTGTTATATAAGTCAGACGTCAAAGGCAATGGCTAAACCATTGTACGCGTTTGAAACTATATGACTTGAATAGGATCGAGGTGCATGGAATGCTTCATGTAGCGGTGAAATGCATAGATATGAAGTAGAACACCAATTGCGAAGGCAGTGCACTAGGTTGATATTGACGCTGAGGTACGAAAGCGTGGGTAGCGAACAGGATTAGATACCCCAGTAGTCCGTAG
>SRR2103953.452811.1	SOTU75866	Bacteria;Bacteroidota;Saprospiria;Saprospirales;Saprospiraceae;GOTU197;SOTU75866
TAGCAGTGCCAGCCGCCGCGGTAATACGGAGGGTGCAAGCGTTATCCGGAATCACTGGGTTTAAAGGGTACGTAGGCGGTAATATAAGTCAGACGTCAAAGGCCGTGGCTCAACCATAGTATGCGTTTGAAAATATAACACCTGAATATGTTCGAGGTGCACGTAATGCGTCATGTAGCGGTGAAATGCATAGATATGACGTAGAACACCGATTGCGAAGGCAGTGCACTAGGGCATCATTGACGCGGAGGTACGAAAGCGTGGGTAGCGAACAGGATTAGAAACCCTGGTAGTCCGT
>SRR5809668.279488.1	SOTU86891	Bacteria;Bacteroidota;Saprospiria;Saprospirales;Saprospiraceae;GOTU197;SOTU86891
CGTCCGTGCCAGCCGCCGCGGTAATACGGAGGGTGCAAGCGTTATCCGGAATCACTGGGCTTAAAGGGTACGTAGGCCGTAATATAAGTCAGACGTGAAAGGCCGTGGCTAAACCATAGTACGCGTTTAAAACTTTATCACTTGAATATGTTCGAGGTGCACGGAATTCGGCATGTAGCGGTGAAATGCATAGATATGACGTAGAACACCAAAGGGGAAGGCAGTGCACTAGCGCATCATTGACACTGAGGTACGAAAGCGTGGGTAGCGAACAGGATTAGATACCCCTGTAGTCC
>SRR2103876.340727.1	SOTU17702	Bacteria;Bacteroidota;Saprospiria;Saprospirales;Saprospiraceae;GOTU197;SOTU17702
AGGATGTGCCAGCAGCCGCGGTAATACGGGGGGGGCAAGCGTTATCCGGAATCACTGGGTTTAAAGGGCACGTAGGCGGTTATATAAGTCAGACGTCAAAGGCTGTGGCTAAACCATAGTACGCGTTTGAAACTATATCACTTGAATATGTTCGAGGTGTACGGAATGCTTCATGTAGCGGTGAAATGCATAGATATGCCGGAGAACACCAAGTGCGAAGGCAGTGCACTATGGCATCATTGACGCTGAGGTACGAAAGCGTGGGTAGCGAACAGGATTAGAAACCCTAGTAGTCCGT
>SRR2103927.157036.1	SOTU75599	Bacteria;Bacteroidota;Saprospiria;Saprospirales;Saprospiraceae;GOTU197;SOTU75599
ACAGTGTGCCAGCCGCCGCGGTAATACGGAGGGTGCAAGCGTTATCCGGAATCACTGGGCTTAAAGGGTACGTAGGCGGTAATATAAGTCAGACGTTAAAGGTTGAGGCTAAACCATAGGACGCGCTTGAAACCATATCACTTGAATAGGTTCGAGGTGCACGGAATGCGTCATGTAGGGGAGAAATGCATAGATATGACGTAGAACACCAATTGCGAAGGCAGTGCACTAGGGCATCATTGACGCTGAGGTACGAAAGCGTGGGTGGCGAACAGGATTAGAAACCCCAGTAGTCC
>SRR4435021.17962.1	SOTU3065	Bacteria;Bacteroidota;Saprospiria;Saprospirales;Saprospiraceae;GOTU197;SOTU3065
GTCCGAAGCTGACGGTAGTATATGAATAAGCACCGGCTAACTCCGTGCCAGCAGCCGCGGTAATACGGAGGGTGCAAGCGTTATCCGGAATCACTGGGTTTATAGGGTACGTAGGCGGTAATATAAGTCAGACGACAAAGGCTGTGGCTAAACCATAGTACGCGTTTGAAACTATATCACTTGAATATGTTCGAGGTGCACGGAATGCGGCAGGTAGCGGTGAAATGCATGGATATGACGTAGAACACCAAGTGCGAAGGCAGTGCACTAGGGCATTATTGACGCTGAGGTACGAAAGCGGGGGTAGCGAACAGGATTAGAACCCGTGTAGTC
>SRR4435215.1359.1	SOTU3016	Bacteria;Bacteroidota;Saprospiria;Saprospirales;Saprospiraceae;GOTU197;SOTU3016
ATCCTTGGAGAGACGGTACTATCAGAATAAGCACCGGCTAACTCCGTGCCAGCAGCCGCGGTAATACGGAGGGTGCAAGCGTTATCCGGAATCACTGGGTTTAAAGGGTACGTAGGCGGTAAGATAAGTCAGACGACAAAGGCTGTGGCTAAACCATAGTACGCGTTTGAAACTATATCCCTTGATTATGTTGGGGGTGCACGAAATGCGTCATGTAGCGGTAAAATGCATAGATATGACGTAGAACACCAATTGCGAAGGCAGTGCACTAGGGCATTATTGACGCGGAGGTACGAAAGCGTGGGTAGCGAACGGGATTAGAACCCCAGTAGTC
>SRR6078507.52066.1	SOTU3145	Bacteria;Bacteroidota;Saprospiria;Saprospirales;Saprospiraceae;GOTU197;SOTU3145
CGATCGGCCGCCGCGGTAATACGGAGGGTGCAAGCGTTATCCGGAATCACTGGGTTTAAAGGGTACGTAGGCGGTAATATAAGTCAGACGTCAAAGGCTGTGGCTAAACCATAGTACGCGTTTGAAACTATATCACTTGAATATGTTCGAGGTGCACGGAATGCGTCATGTAGCGGTGAAATGCATAGATATGACGTAGAACACCAATTGCGAAGGCAGTGCACTAGGGCATTATTGACGCTGAGGTACGAAAGCGTGGGTAGCGAACAGGATTAGAAACCCAGTAGCCAGAGTAGAGATA
>SRR3749795.38976.1	SOTU18222	Bacteria;Bacteroidota;Saprospiria;Saprospirales;Saprospiraceae;GOTU197;SOTU18222
TGGTCGTGCCAGCAGCCGCGGTAATACGGAGGGTGCAAGCGTTATCCGGAATTACTGGGTTTAAAGGGTACGTAGGCGGTAATATAAGTCAGACGTAAAAGGCTGGGGCTAAACCATAGAACGCGTTTGAAACTGTATCACTTGAATATGTTCGAGGTGCACGGAATGCGACATGTAGCGGTGAAATGCATAGAGATGACGTAGAACATCAATGGCGAAGGCAGTGCACTAGGGCATCACTGACGCTGAGGTACGAAAGCGTGGGTAGCGAACAGGATTAGAAACCCGTGTAGTCC
>SRR2103949.272740.1	SOTU53266	Bacteria;Bacteroidota;Saprospiria;Saprospirales;Saprospiraceae;GOTU197;SOTU53266
TCCGTGTGCCAGCCGCCGCGGTAATACGGAGGGTGCAAGCGTTATCCGGAATCACTGGGCTTAAAGGGTACGTAGGCGGTAATATAAGTCAGACGTCAAAGGCTGTGGCTAAACCATAGTACGCCTTTGAATCTATTTCACTTGAATATGTTCGAGGTGCACGGAATGCGTCATGTAGCGGTGAAATGCATAGATATTACGTAGAACACCAATTGCGAAGGCAGTGCACTAGGGCATCATTGACGCTGAGGTACGAAAGCGTGGGTAGCGAACGGGATTAGATACCCGGGTAGTCCGT
>SRR3820988.56980.1	SOTU52845	Bacteria;Bacteroidota;Saprospiria;Saprospirales;Saprospiraceae;GOTU197;SOTU52845
GGGGAGTGCCAGCCGCCGCGGTAATACGGAGGGTGCAAGCGTTATCCGGAATCACTGGGTTTAAAGGGTACGTAGGCGGTAATATAAGTCAGACGTTAAAGGCTATGGCTAAACCATAGTACGCGTTTGAAACTATATCACTTGAATATGTTCGTTGTTCACGGAATTTGTCATGTAGCGGTGAAATGCATAGAGATGACGTCGAACACCAATTGCGAAGGAAGTGCACTAGGGCATCATTGACGCTGAGGTACGAAAGCGTGGGTAGCGAAAAGGAGTAGATACCCTAGTAGTCCTAG
>ERR2003803.227592.1	SOTU87317	Bacteria;Bacteroidota;Saprospiria;Saprospirales;Saprospiraceae;GOTU197;SOTU87317
TACGGAGGGTGCAAGCGTTATCCGGAATCATTGGGCTTAAAGGGCACGTAGGCGGTAATATAAGTCAGACGTCAAAGGCTGTGGCTAAACCATAGTACGCGTTTGAAACTATATCACTTGAATATGTTCGAGGTGCACGGAATGCGGCGTGTAGCGGTGAAATGCGTAGATATGACGTAGAACACCAATTGCGAAGGCAGTGCACTGGGGCATTATTGACGCTGAGGAGCGAAAGCGTGGGGAGCGAACAGG
>SRR5809638.21781.1	SOTU53157	Bacteria;Bacteroidota;Saprospiria;Saprospirales;Saprospiraceae;GOTU197;SOTU53157
CATTGGTGCCAGCAGCCGCGGTAATACGGAGGGTGCAAGCGTTATCCGGAATCACTGGGTTTAAAGGGTACGTAGGCGGTAATATAAGTCAGACGTTAAAGGCTGTGGCTAAACCATAGTACGCGTTTGAAACTGTATAGCTTGAATATGTTCGAGGTGCACGGAAAGCGTCATGTAGCGGGGAAATTCATAGATATGACGTAGAAAACCAATTGCGAAGGCAGTGCACTAGGGCATCATTGACGCTGAGGTACGAAAGCGGGGGTAGCGAACAGGATTAGAAACCCTAGTAGTCCA
>SRR3821539.24083.1	SOTU3148	Bacteria;Bacteroidota;Saprospiria;Saprospirales;Saprospiraceae;GOTU197;SOTU3148
TGGGGGTGCCAGCCGCCGCGGTAATACGGAGGGTGCAAGCGTTATCCGGAATCACTGGGTTTAAAGGGTACGTAGGCGGTAATATAAGTCAGATGTTAAAGGCTATGGCTAAACCATAGTACGTGTTTGAAACCATATCACCTGAATATGTTCGAGGTGCACGGAACGTGTCATGTAGCGGTGAAACGCATAGATACGACGTAGAACACCAATTGCGAAGGCAGTGCACTAGGGCATCATTGACGCTGAGGTACGAAAGCGTGGGTAGCGAACAGGATTAGAAACCCCAGTAGTCCGG
>SRR2103947.17462.1	SOTU2321	Bacteria;Bacteroidota;Saprospiria;Saprospirales;Saprospiraceae;GOTU197;SOTU2321
GGTCGGTGCCAGCCGCCGCGGTAATACGGAGGGTGCAAGCGTTATCCGGAATTACTGGGCTTAAAGGGTACGTAGGCGGTAATATAAGTCAGACGTCAAAGGCCGGGGCTAAACCATAGTACGCGTTTGAAACTATATCACTTGAATTTGTTCGAGGTGCACGGAATGTGTCATGTAGCGGTGAAATGCATAGATATGAGGTAGAACACCAATTGCGAAGGCAGTGCACTGGGGCAACATTGACGCTGGGGTACGAAAGCGTGGGTAGCAAACAGGATTAGAAACCCCGGTAGTCC
>SRR5809670.214783.1	SOTU108642	Bacteria;Bacteroidota;Saprospiria;Saprospirales;Saprospiraceae;GOTU197;SOTU108642
GGTGTGTGCCAGCCGCCGCGGTAATACGGAGGGTGCAAGCGTTATCCGGAATCACTGGGCTTAAAGGGTACGTAGGCGGTTATATAAGTCAGACGTGAAAGCCTGTGGCTAAACCATAGTACGCGTTTGAAACCGTATCACTTGAATATGTTCGAGGTGCACGGAATGCGTCATGTAGCGGGGAAATGCATAGATATGACGTAGAACACCAATTGCGAAGGCAGTGCACTAGGGCATCATTGACGCTGGGGTACGAAAGCAGGGGGGGAGAAAGGGATTAGATACCCCTGTAGTCC
>SRR2104087.30688.1	SOTU53529	Bacteria;Bacteroidota;Saprospiria;Saprospirales;Saprospiraceae;GOTU197;SOTU53529
CGGGGGTGCCAGCAGCCGCGGTAATACGGAGGGTGCAAGCGTTATCCGGAATCACTGGGTTTAAAGGGTACGTAGGCGGTAATATAAGTCAGATGTCAAAGGCTGTGGCTAAACCATAGTACGCGTTTGAAACTATATCACTTGAATATGTTCGGGGTGAACGGAATGCGTCATGTGGCGGTGAAATGCATGGGTATGACGTAGAACACCAGTTGCGAAGGCAGTGCACTAGGGCATCATTGACGCTGAGGTACGAAAGCGTGGGTAGCGAACAGGATTAGATACCCTAGTAGTCCA
>SRR2103960.409540.1	SOTU97414	Bacteria;Bacteroidota;Saprospiria;Saprospirales;Saprospiraceae;GOTU197;SOTU97414
TTCCTGTGCCAGCCGCCGCGGTAATACGGAGGGGGCAAGCGTTATCCGGAATCACTGGGTTTAAAGGGTACGTAGGCGGTCATATAAGTCAGACGTCAAAGGCTGTGGCTAAACCATAGAACGCGTTTTAAACCATATCACTTGGATATGTTCGAGGGGCACGGAATGCGTCATGTAGCGGTGAAATGCATATATATGACGTAGAACACCAATTTCGAAGGCAGTGCACTAGGGCATCATTGACGCTGAGGTACGAGAGCGTGGGTAGCGAACAGGATTAGATACCCTAGTAGTCCTAG
>SRR3125145.137762.1	SOTU3142	Bacteria;Bacteroidota;Saprospiria;Saprospirales;Saprospiraceae;GOTU197;SOTU3142
TACGGAGGGTGCAAGCGTTATCCGGAATCACTGGGTTTAAAGGGTACGTAGGCGGTTGTGTAAGTCAGACGTTAAAGGCTGTGGCTAAACCATGGTACGCGTTTGAAACTGCATAACTTGAATATGTTCGAGGTGCATGGGATGGGACATGTAGCGGTGAAATGCATAGATATGACTTAGAACACCAATTGCGGAGGCCGTGCACTAGGGCATCATTGACGCTAAAGTATGAAAGCTTGGGTAGCGAACAG
>SRR5809661.371088.1	SOTU64369	Bacteria;Bacteroidota;Saprospiria;Saprospirales;Saprospiraceae;GOTU197;SOTU64369
GTTCAGTGCCAGCCGCCGCGGTAATACGGAGGGTTCAAGCGTTATCCGTGATCACTGGGTTTAAAGGGTACGTAGGCGGTAATATAAGTCAGACGTCAAAGGCGTTGGCTAAACCATAGTGCGCGTTTGAAACTGTATCACTTGAATATGTTCGAGGTGAACGGAATGCGTTATGTAGCGGTGAAATGCATAGATATGACGTAGAACACCAATTGCGAAGGCAGTGCACTAGGGCATCATTGACGCTGAGGTACGAAAGCGTGGGTAGCGAACAGGATTAGAAACCCCGGTAGTCC
>SRR5809622.123366.1	SOTU53088	Bacteria;Bacteroidota;Saprospiria;Saprospirales;Saprospiraceae;GOTU197;SOTU53088
CCTTTGTGCCAGCAGCCGCGGTAATACGGAGGGTGCAAGCGTTATCCGGAATCACTGGGTTTAAAGGGTACGTAGGCGGTTATTTAAGTCAGACGTCAAAGGCTGTGGCTAAACCGTAGTACTCGTTTGAAACTAGATCACTTGAATATGTTCGAGGAGCAAGGAATGCGTCATGTAGCGGTGAAATGTATAGATATGACGTAGAACACCAATCGCGAAGGCAGTGCACTAGGGCATTATTGACGCTGAGGTACGAAAGCGTGGGTAGAGAACAGGATTAGAACCCCGGGTAGTCCA
>SRR2103942.389868.1	SOTU97919	Bacteria;Bacteroidota;Saprospiria;Saprospirales;Saprospiraceae;GOTU197;SOTU97919
AGCGAGTGCCAGCCGCCGCGGTAATACGGAGGATGCAAGCGTTATCCGGAATCACTGGGTTTAAAGGGTACGTAGGCGGTAATATAAGTCAGACGTCAAAGGCTGTGGCTAAACCATAGTACGCTGTTGAAAACATATCACTTGAATATGTTCGAGGTGCACGGGATGCGTCATGTAGCGGTGAAATGCATAGATATGAAGTAGAACACCAAATGCGAAGGCAGTGCACTAGGGCATCATTGACGCTGAGGTACGAAAGCGTGGGTAGCGAACAGGATTAGATACCCTAGTAGTCCTAG
>SRR2103904.477627.1	SOTU17911	Bacteria;Bacteroidota;Saprospiria;Saprospirales;Saprospiraceae;GOTU197;SOTU17911
CAAGAGTGCCAGCAGCCGCGGTAATACGGAGGGTGCAAGCGTTATCCGGAATCACTGGGTTTAAAGGGTACGTAGGCGGTAATATAAGTCAGACGTCAAAGGTTGTGGCTAAACCATAGTACGCTTTTGAAACTATATCACTTTAATATGTTCGATGTGCACGGAATGCGTCATGTAGCGGTGAAATGGATAGATATGACGTAGAACCCCAATTGCGAAGGCAGTGCACTAGGGCATCATTGACGCTGAGGTACGAAAGCGTGTGTAGCGAACAGGATTAGATACCCGGGTAGTCCA
>SRR5809655.87974.1	SOTU42147	Bacteria;Bacteroidota;Saprospiria;Saprospirales;Saprospiraceae;GOTU197;SOTU42147
GGGCTGTGCCAGCAGCCGCGGTAATACGGAGGGTGCAAGCGTTATCCGGAATCACTGGGTTTAAAGGGTACGTAGGCGGTAATATAAGTCAGACGTCAAAGGCTCTGGCTAAACCATAGTACGCGTTTGAAACTGTATCACTTGAATATGTTCGAGATGATCGAAATGCGTCATGTAGCGGTGAAATGCATAGAAATGACGTAGAACACCAATTGCGAAGGCAGTGCACTATGGCATCATTGACGCTGAGGTACGAAAGCGTGGGGAGCGAACAGGATTAGAAACCCCTGTAGTCCGT
>SRR2104000.224478.1	SOTU97462	Bacteria;Bacteroidota;Saprospiria;Saprospirales;Saprospiraceae;GOTU197;SOTU97462
AGGAAGTGCCAGCCGCCGCGGTAATACGGAGGGTGCAAGCGTTATCCGGAATCACTGGGTTTAAAGGGTACGTAGGCGGTCATATAAGTCAGACGTCAAATCCTGTGGCTAAACCATAGTACGCATTTGAAACTATATCACTTGAATATGTTCGAGGTGCACGGAATGCGCCATGTAGCGGTGAAATGCATAGATATGACGTAGAACACCCATTGCGAAGGCAGTGCACTAGGGCAACATTGACGCTGAGGTACGAAAGCGTGGGTAGCGAACAGGATTAGATACCCTTGTAGTCCA
>SRR3821633.219496.1	SOTU41818	Bacteria;Bacteroidota;Saprospiria;Saprospirales;Saprospiraceae;GOTU197;SOTU41818
ATCGTGTGCCAGCAGCCGCGGTAATACGGAGGGTGCGAGCGTTATCCGGAATCACTGGGTGTAAAGGGTACGTAGGCGGTCATATAAGTCAGACGTCAAAGGCTATGGCTAAACCATAGTACGCGTTTGAAACTATATCACTTGAATATGTTCGAGGTTCCCGGAATGCGTCATGTAGCGGTGAAATGCATAGATATTACGTAGAACACCAATTGCGAAGGCAGTGAACTAGAGCATCATTGACGCTGAGGTACGAAAGCGTGGGTAGCGAACAGGATTAGAAACCCTAGTAGTCCGT
>SRR5809615.136911.1	SOTU3098	Bacteria;Bacteroidota;Saprospiria;Saprospirales;Saprospiraceae;GOTU197;SOTU3098
ATGTTGTGCCAGCAGCCGCGGTAATACGGAGGGTGCAAGCGTTATCCGGAATTACTGGGCTTAAAGGGTACGTAGGCGGTCATATAAGTCAGACGTTAAAGGCTGGGGCTAAACCATAGTACGCGTTTGAAACTGTATCACTTGAATATGTTCGAGGTGCACGGAATGCGTCAGGTAGCGGTGAAATGCATGGATATGACGTAGAAAACCAAGGGCGAAGGCAGTGCACTAGAGCATCATTGAGGCTGAGGTACGAAAGCGGGGGTAGCGAACAGGATTAGAAACCCGAGTAGTCCA
>SRR6078480.3333.1	SOTU2349	Bacteria;Bacteroidota;Saprospiria;Saprospirales;Saprospiraceae;GOTU197;SOTU2349
CTACGGACTCCTGTGCCAGCCGCCGCGGTACTACGGAGGGTGCAAGCGTTATCCGGAATTACTGGGTTTAAAGGGTACGTAGGCGGTAATATAAGTCAGACGTCAAAGGCTGTGGCTAAACCATAGTACGCGTTTGAAACTATATCACTTGAATATGTTCGAGGTGCACGGAATGCGTCATGTAGCGGTGAAATGCATAGATATGACGTAGAACACCAATTGCGAAGGCAGTGCACTAGGGCATCATTGACGCTGAGGTACGAAAGCGTGGGTAGCGAACAGGATTAGATACCCCAGTAGTCCGTAGAGGAGTGG
>SRR2104072.256351.1	SOTU18323	Bacteria;Bacteroidota;Saprospiria;Saprospirales;Saprospiraceae;GOTU197;SOTU18323
GCGAGGTGCCAGCCGCCGCGGTAATACGGAGGGTGCAAGCGTTATCCGGAATCACTGGGCTTAAAGGGTACGTAGGCGGTAATATAAGTCAGACGTCAAAGGTTGTGGCAAAACCATAGTACGCATTTGAAACTATATCACTTGAATATGTTCGAGGTGCACGGAATGCGTCATGTAGCGGTGAAATGCATAGATATGACGTAGAACACCAAATGCGAAGGCAGTGCACTAGGGCATCATTGACGCTGAGGTACGAAAGCGTGGGTAGCGAACAGGATTAGATACCCCAGTAGTCC
>SRR5809629.273613.1	SOTU75540	Bacteria;Bacteroidota;Saprospiria;Saprospirales;Saprospiraceae;GOTU197;SOTU75540
GGGTAGTGCCAGCAGCCGCGGTAATACAGAGGGTGCAAGCGTTAATCGGAATTACTGGGTTTAAAGGGTACGTAGGCGGTAATATAAGTCAGACGTTAAAGGCCGTGGCTAAACCATAGTACGCGTTTGAAACTGTAACACTTGAATATGTTCGAGGTGCACGGAATTCGTCATGTAGCGGTGAAATGCCTAGATATGACGTAGAACACCAATTGCGAAGGCAGTGCACTAGGGCATCATTGACGCTGAGGTACGAGAGCGTGGGTAGCGAACAGGATTAGATACCCCAGTAGTCCTAG
>SRR3821377.171309.1	SOTU2536	Bacteria;Bacteroidota;Saprospiria;Saprospirales;Saprospiraceae;GOTU197;SOTU2536
GAATAGTGCCAGCAGCCGCGGTAATACGGAGGGTGCAAGCGTTATCCGGAATCACTGGGTTTAAAGGGTCCGTAGGCGGTAATATAAGTCAGATGTTAAAGGCTATGGCTAAACCATAGGACGCGTTTGAAACCATATCACTTGAATATGTTCGAGGTGCACGGAATGCGCCATGTAGCGGTGAAATGCATAGATATGACGTAGAACACCAATTGCGAAGGCAGTGCACTAGGGCAACATTGACGCTTAGGTACGAAAGCGTGGGTAGCGAACAGGATTAGATACCCGGGTAGGCCTAG
>ERR2098546.119023.1	SOTU53515	Bacteria;Bacteroidota;Saprospiria;Saprospirales;Saprospiraceae;GOTU197;SOTU53515
GTGTCAGCCGCCGCGGTAATACGGAGGGTGCAAGCGTTATCCGGAATCACTGGGTGTAAAGGGTACGTAGGCGGTAATATAAGTCAGACGTCAAAGGCTGTGGCTAAACCATAGTACGCGTTTGAAACTATATCACTTTAATATGTTCGAGGTCCACGGAATGCGTCATGTAGCGGTGAAATGCGTAGATATGACGTAGAACACCAACTGCGAAGGCAGTGCACTAGGGCAAGGTTGACGCTGAGGTACGAAAGGGTGGGTAGCGAACAGGATTAGATACCGTGGTAGTCCACGCACTAAACGATGC
>SRR2103880.481746.1	SOTU87202	Bacteria;Bacteroidota;Saprospiria;Saprospirales;Saprospiraceae;GOTU197;SOTU87202
CACGTGTGCCAGCCGCCGCGGTAATACGGAGGGTGCAAGCGTTATCCGGAATCACTGGGCTTAAAGCGTACGTAGGCGGTTATATAAGTCAGACGTCAAAGGCTGTGGCTAAACCCTAGTACGCGTTTGAAACTTTATCACTTGAATATGTTCGAGGTTCACGGAATGCCTCATGTAGCGGTGAAATGCCTAGATATGACGTAGAACACCAATTGCGAAGGCCGTGCACTAGGGCATCATTGACGCTGAGGTACGAAAGCGTGGGTAGCGAACAGGATTAGAAACCCGAGTAGTCC
>SRR5809625.150915.1	SOTU29890	Bacteria;Bacteroidota;Saprospiria;Saprospirales;Saprospiraceae;GOTU197;SOTU29890
GATTCGTGCCAGCAGCCGCGGTAATACGGAGGGTGCAAGCGTTATCCGGAATTACTGGGTTTAAAGGGTACGTAGGCGGAAATATAAGTCAGACGTTAAATGCTGGGGCTAAACCATAGTACTCGTTTGAAACTGTATCATTTGAATATGTGCGAGGTGCACGGAATGCGTCATGTAGCGGTGAAATGCATAGATATGACGTAGAACACCAAGTGGGAAGGCAGTGCACTAGGGCATCATTGACGCTGAGTTACGAGAGCGTGGGTAGCGAACAGGATGAGATACCCGAGGAGTCCA
>SRR5809640.196967.1	SOTU30159	Bacteria;Bacteroidota;Saprospiria;Saprospirales;Saprospiraceae;GOTU197;SOTU30159
GTGGGGTGCCAGCAGCCGCGGTAATACGGAGGGTGCAAGCGTTATCCGGAATCACTGGGTGTAAAGGGTACGTAGGCGGTAATATAAGTCAGACGTCAAAGGCTGTGGCTAAACCATAGTACGCGTTTGAAACTGTATCACCTGAATATGTTCGAGGTGCACTGAAAGCGTCATGTAGCGGTGAAATGCATAGATATGACGTAGAAAACCAATTGCGAAGGCAGTGCACTAGGGCATCATTGACGCTGAGGTACGAAGGCGTGGGTAGCGAACAGGATTAGAAGCCCCGGTAGTCGTAG
>SRR2103905.386870.1	SOTU108910	Bacteria;Bacteroidota;Saprospiria;Saprospirales;Saprospiraceae;GOTU197;SOTU108910
TTCATGTGCCAGCCGCCGCGGTAATACGGAGGGTGCAAGCGTTATCCGGAATCACTGGGTTTAAAGGGTACGTAGGCGGTAATATAAGTCAGACGTCAAAGGCTGTGGCTAAACCATAGTACGCGTTTGACACTATATCACTTGAATATGTTCGAGGTGCACGGAATGCGTCATGTAGCGGTGAAATGGATAGATATGACGTAGAACACCAATTGCGAAGGCAGTGCACTAGGGCATCAGTGACGCTGAGGTACGAAAGCGTGGGTAGCTAGCAGTATTAGATACCCTGGTAGTCCA
>SRR2103976.396281.1	SOTU98016	Bacteria;Bacteroidota;Saprospiria;Saprospirales;Saprospiraceae;GOTU197;SOTU98016
GTATGGTGCCAGCAGCCGCGGTAAGACGGAGGATGCAAGCGTTATCCGGAATCACTGGGCTTAAAGGGTACGTAGGCGGCTATATAAGTCAGACGTAAAAGGCTGTGGCTAAACCATAGTACGCGTTTGAAACTATATCACTTGAATATGTTCGAGGTGAACGGAATGCGTCATGTAGCGGTGAAATGCATAGATATGACGTAGAACGCCAATTGCGAAGGCAGTGCACTAGGGCATCATTGACGCTGAGGTACGAAAGCGTGGGTAGCGAACAGGATTAGAAACCAGTGTAGTCCGT
>SRR4435177.3667.1	SOTU97898	Bacteria;Bacteroidota;Saprospiria;Saprospirales;Saprospiraceae;GOTU197;SOTU97898
ATCCTTGGAGAGACGGTACTATCAGAATAAGCACCGGCTAACTGCCGTGCCAGAAGCCGCGGTAATACGGAGGGTGAAAGCGTTATCCGGAATCAATGGTTTTAAAGGGTACGTAGGGGGTAATATAAGTCAGACGTCAAAGGCTGTGGCTAAACCATAGTACGCGTTTGAAACTATAACACTTGAATATGTTTGAGGTGAACGGAATGCGTAATGTAGCGGTGAAATGCATAGATATGACACAGAACACCAATTGCGAAGGCAGTGCACTAGGGCATTATTGACGCTGAGGTACGAAAGCGTGGGTAGCGAACAGGATTAGATACCCGTGTAGTC
>SRR2104041.266637.1	SOTU41709	Bacteria;Bacteroidota;Saprospiria;Saprospirales;Saprospiraceae;GOTU197;SOTU41709
GGTGGGTGCCAGCCGCCGCGGTAATACGGAGGGTGCAAGCGTTATCCGGAATCACTGGGCTTAAAGCGTACGTAGGCGGTTATATAAGTCAGATGTCAAAGGCTGTGGCTAAACCTTAGTACGCATTTGAAACTATATCACTTGAATATGTTTGAGGTGCACGGAATGCGCCATGTAGCGGTGAAATGCATAGATATGACGTAGAACACCAATTGCGAAGGCAGTGCACTGGGGCATCATTGACGCTGAGGTACGAAAGCGTGGGTAGCAAACAGGATTAGATACCCGGGTAGTCCA
>SRR2103946.100324.1	SOTU86835	Bacteria;Bacteroidota;Saprospiria;Saprospirales;Saprospiraceae;GOTU197;SOTU86835
CTTATGTGCCAGCCGCCGCGGTAATACGGAGGGTGCAAGCGTTATCCGGAATCACTGGGTTTAAAGGGTACGTAGGCGGTAATATCAGTCAGACGTCAAAGGCTGTGGCTAAACCCTAGTACGCGTTTGAAACTATCTCACCTGAATATGTTCGAGGTGCACGGAATTAGTCATGTAGCGGTGAAATGCATAGATATGACGTAGAACACCAGTTGCGAAGGCAGTGCACCAGGGCATCAATGACGCTGAGGTACGAAAGCGGGGGTAGCGAACAGGATTAGAAACCCCGGTAGTCC
>SRR3749928.24607.1	SOTU18096	Bacteria;Bacteroidota;Saprospiria;Saprospirales;Saprospiraceae;GOTU197;SOTU18096
GGATAGTGCCAGCAGCCGCGGTAATACGGAGGGTGCAAGCGTTATCCGGAATCACTGGGTTTAAAGGGTACGTAGGCGGCAATTTAAGTCAGACGTTAAAGGCTGTGGTTAAACCATAGTACGCGTTTGAAACTGTATCACTTGAATATATTAGAGGTGTACGGAATGTGTCATGTAGCGGTGAAATGCATAGATATGACATAGAACACCAATTGCGAAGGCAGTGCACTAGGGCATCATTGACGCTGAGGTACGAAAGCGTGGGTAGCGAACAGGATTAGATACCCCTGTAGTCC
>SRR3821134.156721.1	SOTU41794	Bacteria;Bacteroidota;Saprospiria;Saprospirales;Saprospiraceae;GOTU197;SOTU41794
CTGAAGTGCCAGCAGCCGCGGTAATACGGAGGGTGCAAGCGTTATCCGGAATCACTGTGCTTAAAGCGTACGTAGGCGGTAATATAAGTCAGACGTCAAAGGCTATGGCTAAACCATAGTACGCGTTTGAAACCATATCACCTGAATATGTTCGAGGTGCACGGAATGCGTCATGTAGCGGTGAAATGCATAGATATGACGTAGAACACCAATTGCGAAGGCCGTGCACGAGGGCATCATTGACGCTGAGGTACGAAAGCGGGGGTAGCAAACAGGATTAGATACCCTTGTAGTCCAAGAT
>SRR5809673.265527.1	SOTU87065	Bacteria;Bacteroidota;Saprospiria;Saprospirales;Saprospiraceae;GOTU197;SOTU87065
CTTCTGTGCCAGCCGCCGCGGTAATACGGAGGGTGCAAGCGTTATCCGGAATCACTGGGTTTCAAGGGTACGTAGGCGGTAATATAAGTCAGACGTCAAAGCCTGTGGCTAAACCATAGTACGCGTTTGAAACTGTATCACTTGAATATGTTCGAGGTGCACGGGATGCGTCATGTAGCGGAGAAATGCATAGATAAGACGTAGAACACCAATTGCGAAGGCCGTGCACGAGCGCATCATTGACGCAGGGATGCGAAAGCGTGGGTCGCGAACAGGTTTAGATACCCTGGTAGTCCA
>SRR4434976.13981.1	SOTU42111	Bacteria;Bacteroidota;Saprospiria;Saprospirales;Saprospiraceae;GOTU197;SOTU42111
ATCCTTGGAGAGACGGTACTATCCGAATAAGCACCGGCTAACTCCGTGCCAGCAGCCGCGGTAATACGGAGGGTGCAAGCGTTATCCGGAATCACTGGGTTTAAAGGGTACGTAGGCGGTAATATAAGTCAGACGTCAAAGGCGGTGGCTAAACCATAGTACGCGTTTGAAACTATCTCACTAGAATATGTTCGAGGTGCACGGAATTCGTGGTGTAGCGGTGAAATGCATAGATATGGCGAAGAACACCAATTGCGAAGGCGGTGCACGAGGGCATTATTGACGCTGAGGTACGAAAGCGTGGGTAGCGAACAGGATTAGATACCCCAGTAGTC
>SRR5809624.171579.1	SOTU2460	Bacteria;Bacteroidota;Saprospiria;Saprospirales;Saprospiraceae;GOTU197;SOTU2460
GTTTCGTGCCAGCAGCCGCGGTAATACGTAGGGTGCAAGCGTTATCCGGATTCACTGGGTTTAAAGGGTACGTAGGCGGTTATATAAGTCAGACGTCAAAGGCGGTGGCTAAACCCTAGTACGGGTTTGAAACGGTATCACTTGAATATGTTCGAGGTGAACGGAATGCTCCATGTAGCGGTGAAATGCATAGATATGACGTAGAACACCAATTGCGAAGGCAGTGCACTAGGGCGTCATTGACGCTGAGGTACGAAAGCTTGGGTAGCAAACAGGATTAGATACCCAAGTAGTCC
>SRR3749878.31223.1	SOTU41711	Bacteria;Bacteroidota;Saprospiria;Saprospirales;Saprospiraceae;GOTU197;SOTU41711
ACGAAGTGCCAGCCGCCGCGGTAATACGGAGGGTGCAAGCGTTATCCGGAATCACTGGGTTTAAAGGGTACGTAGGCGGTCATATAAGTCAGACGTTAAAGCCTGTGGCTAAACCATAGTACGCGTTTGAAACTGTATCACTTGAATATGGTAGAGGTGCACGGAATGCGTCATGTAGCGGTGAAATGCATAGATATGACGTAGAACACCAATTGCGAAGGCAGTGCACTAGGGCATCACTGACGCTGAGGTACGAAAGCGGGGGTAGCGAACAGGATTAGAAACCCTAGTAGTCC
>SRR3749972.17257.1	SOTU53537	Bacteria;Bacteroidota;Saprospiria;Saprospirales;Saprospiraceae;GOTU197;SOTU53537
ACGAAGTGCCAGCCGCCGCGGTAATACGGAGGGTGCAAGCGTTATCCGGAATTACTGGGTTTAAAGGGCACGTAGGCGGTAATATAAGTCAGACGTTAAAGGCTGTGGCTAAACCATAGTACGCGTTTGAAACTATATCACTTGAATATGTTCGAGGTGCATGGAATGTGTCATGTAGCGGTGAAATGCATAGATATGACGTAGAACAACAATTGCGAAGGCGGTTCACTAGGGCATTATTGACGCTGAGGTGCGAAAGCGTGGGTAGCAAACAGGATTAGATACCCCAGTAGTCC
>SRR1946721.68454.1	SOTU53177	Bacteria;Bacteroidota;Saprospiria;Saprospirales;Saprospiraceae;GOTU197;SOTU53177
TACTTAGTTTTCCCTCTTTATCCGGAATCACTGGGTTTAAAGGGTACGTAGGCGGTAATATAAGTCAGACGTTAAAGGCTGTGGCTAAACCATAGTACGCGTTTGAAACTGTATCACTTGAATATGTTCGAGGTGCACGGAATTCGTCATGTAGCGGTGAAATGCATAGATATGACGTAGAACACCAATGGCGAAGGCAGTGCACTAGGGCATCATTGACGCTGAGGTACGAAAGCGTGGGTAGCGAACAGG
>SRR6432742.391363.1	SOTU52943	Bacteria;Bacteroidota;Saprospiria;Saprospirales;Saprospiraceae;GOTU197;SOTU52943
TACGGAGGGTGCAAGCGTTATCCGGAATCACTGGGCTTAAAGGGTACGTAGGCGGTTATGTAAGTCAGATGTTAAAGGCCGGGGCTAAACCATGGAACGGCTTTGAAACTGCATAACTTGAATATGTTTGAGGTGCATGGAATGAGTCATGTAGCGGTGAAATGCATAGATATGACGTAGAACACCAATTGCGAAGGCAGTGCACTAGAGCATCATTGACGCTGAGGTGCGAAAGCGTGGGTAGCGAACAGG
>SRR2104075.17056.1	SOTU30390	Bacteria;Bacteroidota;Saprospiria;Saprospirales;Saprospiraceae;GOTU197;SOTU30390
GTCGTGTGCCAGCCGCCGCGGTAATACGGAGGGTGCAAGCGTTATCCGGAATCACTGGGCTTAAAGGGTACGTAGGCGGCTATACAAGTCAGACGTCAAAGGCCGTGGCTAAACCATAGTACGCATTTGAAACTATAACACTTGAATATGTTCGAGGTCCACGGAATGCGTCGTGTAGCGGTGAAATGCGTAGATATGACGTAGAACACCAATTGCGAAAGCAGTGCACTAGGGCATGATTGACACTGAGGTACGAAAGCGTGGGTAGCGAACAGGATTAGATACCCGGGTAGTCCA
>SRR5809640.335444.1	SOTU75818	Bacteria;Bacteroidota;Saprospiria;Saprospirales;Saprospiraceae;GOTU197;SOTU75818
TGGCGGTGCCAGCAGCCGCGGTAATACGGAGGGTGCAAGCGTTATCCGGAATTACTGGGTTTAAAGGGTACGTAGGCGGTAATATAAGTCAGACGTTAAAGGCCGTGGCTAAACCATAGTACGCGTTTGAAACTGTATCACTTGAATATGTTCGAGGTGAACGGAAGGCGTCATGTAGCGGTGAAATGCATAGATATGACGTAGAACACCAATTGCGAAGGCAGTGCATTAGGGCATCATTGACGCTGAGGTACGAAAGCGTGGGTAGCGAACAGGGTTAGATACCCCAGGAGTCCTAG
>SRR2103950.413809.1	SOTU64221	Bacteria;Bacteroidota;Saprospiria;Saprospirales;Saprospiraceae;GOTU197;SOTU64221
CTGGAGTGCCAGCAGCCGCGGTAATACGGAGGGTGCAAGCGTTATCCGGAATCACTGGGTTTAAAGGGTACGTAGGCGGTAATATAAGTCAGACGTCAAAGGCTGTGGCTAAACCATAGAACGCGTTTGAAACCATATCACTTGAATATGTGCGAGGGGCACGGAAGGCGTCATGTAGCGGTGAAATGCATCGATATGACGTAGAACCCCAATTGCGAAGGCAGTGCACTAGGGCATCATTGACGCTGAGGTACGAAAGCGTGGGTAGCGGACAGGATTAGATACCCCCGTAGTCCTAG
>SRR2103934.416460.1	SOTU53541	Bacteria;Bacteroidota;Saprospiria;Saprospirales;Saprospiraceae;GOTU197;SOTU53541
TCCGGGTGCCAGCCGCCGCGGTAATACGGAGGGTGCGAGCGTTATCCGGAATCACTGGGTTTAAAGGGTACGTAGGCGGTCATATAAGTCAGAGGTCAAAGGCTGTGGCTAAACCATAGTACGCGTTTGAAACGATATTACCTGAATATGTTCGAGGTGCACGGAATGCGTCATGTAGCGGGGAAATGCATAGATAAGACGTAGAACACCAATTGCGAAGGCAGTGCACTAGGGCATCATTGACGCTGAGGTACGAAAGCGTGGGTAGCGAACAGGATTAGATACCCCTGTAGTCC
>SRR3884433.55008.1	SOTU2915	Bacteria;Bacteroidota;Saprospiria;Saprospirales;Saprospiraceae;GOTU197;SOTU2915
TACCTGCGTGGATTGACATTAACTGCAGAATAAGCACCGGCTAACTCCGTGCCAGCAGCCGCGGTAATACGGAGGGTGCAAGCGTTATCCGGAATCACTGGGATTAAAGGGTACGTAGGCGGTAATATAAGTCAGACGTCAAAGGCTGTGGCTAAACCATAGTACGCGTTTAAAACTATATCACTTGAATATGTTAGAGGTGCACGGAATGCGTCATGTAGAGGTGAAATGCATAGATATGACGTAGAACACCAAGTGCGAAGGCAGTGCACTAGGGCATTATTGACGCTGAGGTACGAAAGCGTGGGTAGCGAACAGGATTAGATACCCAGTAGTC
>SRR4434931.23629.1	SOTU2257	Bacteria;Bacteroidota;Saprospiria;Saprospirales;Saprospiraceae;GOTU197;SOTU2257
GCTTGACGGTACCATCTGAGGAAGCACCGGCTAACTCCGTGCCAGCAGCCGCGGTAATACGGAGGGTGCAAGCGTTGCTCGGAATCACTGGGTTTAAAGGGTACGTAGGCGGTTGTGTAAGTCAGACGTTAAAGGCTGTGGCTAAACCATAGTACGCGTTTGAAACTGCATAACTTGAATATGTTCGAGGTGCATGGAATGAGTCATGTAGCGGTGAAATGCATAGATATGACTTAGAACACCAATTGCGAAGGCAGTGCACTAGGGCATCATTGACGCTGAGGTACGAAAGCGTGGGTAGCGAACAGGATTAGATACCCTTGTAGTC
>SRR2103956.173208.1	SOTU75916	Bacteria;Bacteroidota;Saprospiria;Saprospirales;Saprospiraceae;GOTU197;SOTU75916
CTGGCGTGCCAGCAGCCGCGGTAATACGGAGGGTGCAAGCGTTATTCGGAATTACTGGGCGTAAAGGGTACGTAGGCGGTTATATAAGTCAGATGTCAAAGCCTGTGGCTAAACCATAGTACGCGTTTGAAACTAGATCACTTGAATATGTTCGAGGTGCACGGAATTCGTCATGTAGCGGTGAAATGCATAGATATGACGTAGAACACCAATTGCGAAGGCAGTGCACTAGGGCAACATTGACGCTGAGGTACGAAAGCGTGGGTAGCGAACAGGATTAGAAACCCTAGTAGTCCGT
>SRR5809630.302887.1	SOTU87073	Bacteria;Bacteroidota;Saprospiria;Saprospirales;Saprospiraceae;GOTU197;SOTU87073
GTGGGGTGCCAGCCGCCGCGGTAATACGGAGGGTGCAAGCGTTATCCGGAATCACTGGGTTTAAAGGGTACGTAGGCGGTCATATAAGTCAGACGTTAAAGGCTGTGGCTAAACCATAGTACGCGATTGAAACTGTATCACTTGAATATGTTCGAGGTGCACGGAATGCGTCATGTAGCGGTGAAATGCATAGATATGACGTAGAACACCAATTGCGAAGGCAGTGCACTAGGGCATCATTCACGCTGAGGTACGAGAGAGTGGGTGGCGAACAGGATTAGAAACCCGAGTAGTCCTAG
>SRR5809642.4060.1	SOTU17834	Bacteria;Bacteroidota;Saprospiria;Saprospirales;Saprospiraceae;GOTU197;SOTU17834
CTTGTGTGCCAGTCGCCGCGGTAATACGGAGGGTGCAAGCGTTATCCGGAATCACTGGGTTTAAAGGGTACGTAGGCGGCAATATAAGTCAGACGTCAAAGGCGGCGGCTAAACCATAGTACGCGTTTGAAACTGTATCACTTGAATATGTTCGAGGTGCACGGAATGCGTCATGTAGCGGTGAAATGCATAGATATGACGTAGAACACCAATTGCGAAGGCAGTGCACTAGGGCATCATTGACGCTGAGGTACGAGAGCGTGGGGAGCGAACAGGAATAGATACCCCTGTAGTCC
>SRR2103934.45567.1	SOTU75395	Bacteria;Bacteroidota;Saprospiria;Saprospirales;Saprospiraceae;GOTU197;SOTU75395
AGGTAGTGCCAGCCGCCGCGGTAATACGGAGGGTGCAAGCGTTATCCGGACTCATTGGGTTTAAAGCGTACGTAGGCGGTAATATAAGTCAGACGTCAAAGGCTGTGGCTAAACCATAGTACGCGTTTGAAACTATATCACTTGAATATGTTCGAGGTGCACGTAATGCGTCGTGTAGCGGTGAAATGCATAGATATGACGTAGAACACCAATTGCGAAGGCAGTGCACTAGGGCATCATTGACGCTGAGGTACGAAAGCGGGGGTAGCGAACAGGATTAGAAACCCCGGTAGGCC
>SRR2103876.164369.1	SOTU108649	Bacteria;Bacteroidota;Saprospiria;Saprospirales;Saprospiraceae;GOTU197;SOTU108649
TGCATGTGCCAGCAGCCGCGGTAAGACGGAGGGTGCAAGCGTTATCCGGAATCACTGGGTGTAAAGGGTACGTAGGCGGTCATATAAGTCAGACGTCAAAGGCTGTGGCTAAACCATAATACGCGTTTGAAACTATATCACTTGAATATGATCGAGGTGCACGGAATGCGTCATGTAGCGGTGAAATGCATAGATATGACGTAGAACACCAATTGCGAAGGCAGTTCACTAGGGCATCATTGACGCTGAGGTACGAAAGCGTGGGTAGCGAAAAGGATTAGAAACCCGGGTAGTCCGT
>SRR6457246.72788.1	SOTU2554	Bacteria;Bacteroidota;Saprospiria;Saprospirales;Saprospiraceae;GOTU197;SOTU2554
TACGGAGGATCCAAGCGTTATCCGGATTCATTGGGTTTAAAGGGTCCGTAGGCGGTTGTGTAAGTCAGACGTTAAAGGCTGTGGCTAAACCATGGTACGCGTTTGAAACTACATAACTTGAATATGTTCGAGGTGCATGGAATGAGTCATGTAGCGGTGAAATGCATAGATATGACTTAGAACACCAATTGCGAAGGCAGTGCACTAGGGCATCACTGACGCTGAGGTACGAAAGCGTGGGTAGCG
>SRR5809607.233062.1	SOTU75901	Bacteria;Bacteroidota;Saprospiria;Saprospirales;Saprospiraceae;GOTU197;SOTU75901
GGTGGGTGCCAGCCGCCGCGGTAATACGGAGGGTGCAAGCGTTATCCGGAATCACTGGGTTTAAAGGGTACGTAGGCGGTAATATAAGTCAGACGTTAAAGGCTGTGGCTAAACCATAGTACTCGTTTTAAACTGTATCACTTGAATATGTTCGAGGTGCACGGAATGCTTCATGTAGCGGTGAAATGCATAGATATGACGTAGAACACCAATTGCGAAGGCAGTGCACTAGGGCATCATTGACGCTTAGGTACGAAAGCGTGGGGAAGGGACAGGATTAGGAACCCCAGTAGTCCGT
>SRR2104041.7817.1	SOTU17792	Bacteria;Bacteroidota;Saprospiria;Saprospirales;Saprospiraceae;GOTU197;SOTU17792
TTTTTGTGCCAGCCGCCGCGGTAATACGGAGGGTGCAAGCGTTATCCGGAATCACTGGGCTTAAAGGGTATGCAGGCGGTAATATAAGCCAGACGTCAAAGGCTGTGGCTAAACCACAGAACGCGTTTGAAACTATATCACTTGAATATGTTCGAGGTGCACGGAATGTGCCATGTAGCGGTGAAATGCATAGATATGACGTAGAACACCAATTGCGAAGGCAGTGCACTAGGGCATCATTGACGCTGAGGTACGAGAGCGTGGGTAGCAAACAGGATTAGATACCCCAGTAGTCCA
>SRR2103889.157648.1	SOTU86724	Bacteria;Bacteroidota;Saprospiria;Saprospirales;Saprospiraceae;GOTU197;SOTU86724
GGGGGGTGCCAGCAGCCGCGGTAATACGGAGGGTGCAAGCGTTATCCGGAATCACTGGGCTTAAAGGGTACGTAGGCGGTTATATAAGTCAGACGTCAAATGTTGTGGCTAAACCACAGTACGCGTTTGAAACTATATCACTTGAATATGTTCGGGGTGCACGGAATGCGTCATGTAGCGGTGAAATGCATAGATATGACGTAGAACACCAATTGCGAAGGCAGTTCACTAGGGCATCATTGACGCTGAGGTACGAAAGCGTGGGTAGCAAACAGGATTAGATACCCGTGTAGTCCGT
>SRR5809673.64437.1	SOTU109068	Bacteria;Bacteroidota;Saprospiria;Saprospirales;Saprospiraceae;GOTU197;SOTU109068
GTGCCGTGCCAGCAGCCGCGGTAATACGGAGGGTGCAAGCGTTATCCGGAATCACTGGGCTTAAAGGGTTCGTAGGCGGTAAAACAAGTCAGACGTCAAAGGCCGGGGCTAAACCATAGTACGCGTTTGAAACTATATAACTTGAGTATGTTCGAGGTGCACGGAATGCGTGATGGAGCGGTGAAATGCATAGATATGACGTAGAACACCAATTGCGAAGGCAGTGCACTAGGGCATTATTGACGCTGAGGTACGAAAGCGTGGGTAGCGAACAGGATTAGAAACCCTTGTAGTCCA
>SRR2103946.9686.1	SOTU3070	Bacteria;Bacteroidota;Saprospiria;Saprospirales;Saprospiraceae;GOTU197;SOTU3070
GGGGGGTGCCAGCCGCCGCGGTAATACGGAGGGTGCAAGCGTTATCCGGAATCACTGGGCTTAAAGGGTACGTAGGCGGTCTTATAAGTCAGACGTGAAAGGCTGTGGCTAAACCATAGTACGCATTTGAAACTATATCACTTGAATATGTGCGAGGTGCACGGAATGCGTCATGTAGCGGTGAAATGCATAGATATGACGTGGAACACCAATTGCGAAGGCAGTGCACTAGGGCATCATTGACGCTGAGGTACGAAAGCGTGGGTAGCGAACAGGATTAGATACCCGAGTAGTCC
>SRR2103899.260728.1	SOTU53622	Bacteria;Bacteroidota;Saprospiria;Saprospirales;Saprospiraceae;GOTU197;SOTU53622
TGACCGTGCCAGCAGCCGCGGTAATACGGAGGGTGCAAGCGTTATCCGGAATCGCTGGGTTTAAAGGGTACGTAGGCTGTAATATAAGTCAGACGTGAAAGGCTATGGCTAAACCATAGTACGCGTTTGAAACTATATCACTTGAATGTGGTCGAAGTGCGCGTAATGTGTCATGTAGCGGTGAAATGCATAGATATGACGTAGAACACCAAATGCGAAGGCAGTGCACTAGGGCATCATTGACGCTGAGGGACGAAAGCGTGGGTAGCGAACAGGATTAGATACCCTAGTAGTCC
>SRR2103904.350317.1	SOTU41462	Bacteria;Bacteroidota;Saprospiria;Saprospirales;Saprospiraceae;GOTU197;SOTU41462
GCGAGGTGCCAGCAGCCGCGGTAATACGGAGGGTGCAAGCGTTATCCGGAATCACTGGGTTTAAAGGGTATGTAGGTGGTAATATAAGTTAGATGTTAAAGGCTGTGGTTAAACCATAGTACGCGTTTGAAACTATATCACTTGAATATGTTCGAGGTGCACGGAATGCGTCATGTAGCGGTGAAATGCATAGATATGACGTAGAACACCAATTGCGAAGGCAGTGCACTAGGGCATCATTGACGCTGAGGTACGAAAGCGTGGGTAGCGAACAGGATTAGATACCCGGGTAGTCCAAGAT
>SRR5814091.16567.1	SOTU87397	Bacteria;Bacteroidota;Saprospiria;Saprospirales;Saprospiraceae;GOTU197;SOTU87397
ATCCTTGGGGAGACGGTACTATCAGAATAAGCACCGGCTAACTCCGTGCCAGCAGCCGAGGTAATACGGAGGGTGCAAGCGTTATCCGGAATCACTGGGTTTAAAGGGTACGTAGGCGGTAATATAAGTCAGACGTCAAAGGCTGTGGCTAAACCATAGTACGCGTTTGAAACTATATCACTAAAATATGTTCGAGGTGCACGGAATGCGTCATGTAGCGGTGAAATGCAAAGATATGACGTAGAACACCAAATGGGAAGGCAGTGCACTAGGGCATTATTGACGCTGCGGTACGAAAGCGTGGGTGGCGAACAGGATTAGATAGCCCTGTAGTC
>SRR2103943.157092.1	SOTU64320	Bacteria;Bacteroidota;Saprospiria;Saprospirales;Saprospiraceae;GOTU197;SOTU64320
[truncated: 47,842,749 more chars]
